# Supplementary material for: Sequence and structural properties of circular RNAs in the brain of nurse and forager honeybees (Apis mellifera)
Source: BMC Genomics. 2019 Jan 25;20:88. doi: 10.1186/s12864-018-5402-6 (PMC6347836; doi:10.1186/s12864-018-5402-6)
Supplement: Supplementary file 3 — List of circRNAs in honeybee identified here. Excel table of all circRNAs identified here. The data is presented analogous to Table 1 but addressing additional information and details for all RNA-Seq libraries. A second sheet contains a similar list including all 3384 circRNAs identified by both algorithmic approaches based on JSRs in any library. (XLSX 411 kb) [file 12864_2018_5402_MOESM3_ESM.xlsx]

## Sheet: highStringencyBSJs
Supplemental Table 1: High confidence BSJs.
										E-			E+			N+			F+
ID	Gene Name	Beebase	Chromosome	RefSeq	start	end	strand	total JSRs	splice reads	JSRs	host_FPKM	normalized	JSRs	host_FPKM	normalized	JSRs	host_FPKM	normalized	JSRs	host_FPKM	normalized	Nurse (N) / Forager (F)	Segemehl (S) / CIRI2 (C)	Gene ID	5' exon ID	3' exon ID	5' exon number	3' exon number	5' annotation	3' annotation	5' intron length	3' intron length	Ashwal-Fluss et al. 2014	Westhol et al. 2014	Gan et al. 2017	differentially expressed in Liu et al. 2011
ame_circ_0001970	LOC413427	GB43145	LG11	NC_007080.3	14556717	14557296	+	432	463:473	30	383.73	0.07818	335	642.85	0.52112	38	155.7	0.24406	29	131.01	0.22136	NF	SC	gene9709	id172267	id172268	2	3	5UTR	CDS	9364	3434	dme_circ_0001981,dme_circ_0003781	s1623	*	*
ame_circ_0001099	LOC411114	GB44582	LG5	NC_007074.3	9925984	9926748	+	306	418:392	15	784.51	0.01912	202	570.15	0.35429	53	170.91	0.31011	36	113.1	0.31831	NF	SC	gene4497	id82368	id82369	5	6	CDS	CDS	8810	2629	*	*	bmo_circ_0001474	*
ame_circ_0000414	LOC725294	GB55364	LG2	NC_007071.3	12311675	12311968	+	216	221:247	9	175.9	0.05116	165	426.71	0.38668	21	91.01	0.23074	21	66.04	0.31797	NF	SC	gene2264	id40849	id40849	2	2	exonic	exonic	114216	127058	dme_circ_0001450	s1100,s1556,s1772,s2027	*	F
ame_circ_0000397	LOC408688	GB49767	LG2	NC_007071.3	10829776	10831810	-	185	268:246	3	49.17	0.06101	156	510.65	0.30549	18	30.75	0.58539	8	33.14	0.24139	NF	SC	gene2195	id37453	id37452	23	24	CDS	CDS	42703	9094	dme_circ_0000665,dme_circ_0002111,dme_circ_0002409	s1255,s1256,s1428,s1474,s1911,s2108,s2215,s2291,s2376,s2462,s757	bmo_circ_0002504	F
ame_circ_0001712	LOC408996	GB42579	LG9	NC_007078.3	8807016	8807581	-	169	196:188	9	360.76	0.02495	111	700.63	0.15843	35	133.97	0.26126	14	80.59	0.17372	NF	SC	gene7789	id138557	id138555	12	14	CDS	CDS	528	152	dme_circ_0003742,dme_circ_0004412	s1233,s1622,s2009,s2427,s348,s509,s796	bmo_circ_0002180	F
ame_circ_0002576	LOC409655	GB47584	LG16	NC_007085.3	4458981	4459495	-	168	211:220	9	101.48	0.08868	130	98.41	1.32099	22	48.57	0.45296	7	44.33	0.1579	NF	SC	gene12367	id216753	id216752	10	11	CDS	CDS	2735	1026	*	*	*	F
ame_circ_0001638	LOC411347	*	LG9	NC_007078.3	3252508	3254230	-	159	195:194	10	174.34	0.05736	106	196.64	0.53906	26	75.07	0.34634	17	54.12	0.31413	NF	SC	gene7437	id132129	id132159	9	11	CDS	CDS	151548	13781	*	*	*	F
ame_circ_0001593	LOC408991	GB53310	LG9	NC_007078.3	10561686	10563649	-	148	167:188	11	597.96	0.0184	116	795.02	0.14591	17	143.62	0.11836	4	79.45	0.05035	NF	SC	gene7916	id140603	id140598	4	9	CDS	CDS	5127	497	*	*	*	F
ame_circ_0001479	LOC408957	GB40504	LG8	NC_007077.3	2854680	2856348	+	147	160:151	6	263.86	0.02274	93	222.46	0.41806	24	88.77	0.27036	24	72.8	0.32965	NF	SC	gene6666	id117841	id117776	12	13	exonic	exonic	6244	675	*	s1323	*	F
ame_circ_0000721	LOC724885	GB53835	LG3	NC_007072.3	9223701	9224562	+	139	177:145	8	177.42	0.04509	115	250.99	0.45819	5	36.53	0.13688	11	25.2	0.4365	NF	SC	gene3059	id56894	id56895	3	4	CDS	CDS	25220	4877	*	*	*	*
ame_circ_0000524	LOC408718	GB43446	LG2	NC_007071.3	3168684	3169079	+	130	172:153	3	226.58	0.01324	91	190.01	0.47892	19	80.29	0.23666	17	76.27	0.22289	NF	SC	gene1804	id32106	id32107	4	5	CDS	CDS	630	1075	*	*	*	F
ame_circ_0001120	sGC-alpha1	GB52929	LG6	NC_007075.3	10770492	10771803	+	129	146:135	6	293.04	0.02047	79	370.21	0.2134	23	87.87	0.26176	21	59.77	0.35136	NF	SC	gene5422	id97188	id97189	2	3	CDS	CDS	27163	15885	*	*	bmo_circ_0002458	*
ame_circ_0000054	LOC726544	GB42188	LG1	NC_007070.3	1244329	1244853	+	124	140:132	3	76.32	0.03931	78	264.94	0.29441	25	40.47	0.61779	18	34.08	0.5281	NF	SC	gene43	id993	id994	6	7	CDS	CDS	5938	3422	*	*	*	F
ame_circ_0002142	LOC410393	GB52063	LG12	NC_007081.3	9899842	9900083	+	124	139:133	9	68.68	0.13104	87	131.53	0.66146	10	21.81	0.45844	18	23.52	0.76543	NF	SC	gene10174	id179123	id179123	2	2	CDS	CDS	20347	104037	*	*	bmo_circ_0002672,bmo_circ_0002673,bmo_circ_0002674	*
ame_circ_0001877	LOC408309	GB45167	LG11	NC_007080.3	11699909	11700537	+	121	319:162	10	1191.89	0.00839	57	723.87	0.07874	29	354.95	0.0817	25	266.67	0.09375	NF	SC	gene9323	id164828	id164960	0	0	intragenic	intragenic	0	0	*	*	*	*
ame_circ_0000669	LOC410044	GB55791	LG3	NC_007072.3	4191273	4191740	-	118	141:122	4	170.1	0.02352	90	294.12	0.306	12	36.46	0.32913	12	25.35	0.47345	NF	SC	gene2818	id51666	id51665	10	11	CDS	CDS	35827	11140	*	*	*	*
ame_circ_0000073	LOC410717	GB55293	LG1	NC_007070.3	15519389	15520463	+	111	169:132	5	231.71	0.02158	58	244.01	0.2377	32	91.38	0.3502	16	56.86	0.2814	NF	SC	gene985	id14897	id14899	8	10	CDS	CDS	526	775	dme_circ_0000060,dme_circ_0000673,dme_circ_0001954,dme_circ_0004780	s129,s1376,s1653,s1654,s1728,s2335,s523,s870	*	*
ame_circ_0001340	LOC411229	GB42567	LG7	NC_007076.3	2575248	2575634	-	109	124:128	4	77.43	0.05166	79	221.29	0.35699	18	22.66	0.79445	8	14.3	0.55951	NF	SC	gene5958	id104970	id104969	12	13	CDS	CDS	26188	64066	*	s8	*	*
ame_circ_0000163	LOC408576	GB42249	LG1	NC_007070.3	20818547	20818899	-	103	114:109	8	120.01	0.06666	39	81.57	0.47811	44	113.87	0.38642	12	99.7	0.12036	NF	SC	gene1227	id20649	id20649	1	1	CDS	3UTR	5687	0	dme_circ_0002105	s1752	*	*
ame_circ_0000232	Mup2	GB49259	LG1	NC_007070.3	25750136	25751428	-	97	150:100	9	997.88	0.00902	43	435.01	0.09885	31	212.52	0.14587	14	126.36	0.11079	NF	SC	gene1465	id25613	id25612	4	5	5UTR	CDS	2998	2192	*	*	*	*
ame_circ_0002494	LOC410613	GB50150	LG15	NC_007084.3	6754092	6754226	+	96	112:109	10	274.63	0.03641	83	88.4	0.93894	0	93.38	0	3	87.72	0.0342	F	S	gene11786	id207154	id207154	6	6	CDS	CDS	74	59	*	s1552	bmo_circ_0003067	*
ame_circ_0002569	LOC725928	GB51337	LG16	NC_007085.3	3618798	3620503	+	94	118:99	4	286.67	0.01395	56	168.38	0.33259	22	40.42	0.54426	12	30.76	0.39009	NF	SC	gene12277	id215003	id215005	2	4	CDS	CDS	14682	22299	dme_circ_0000610	s2038,s610	bmo_circ_0000664,bmo_circ_0000665	*
ame_circ_0000617	LOC408725	GB46128	LG3	NC_007072.3	12694501	12694774	-	91	97:119	3	196.75	0.01525	76	374.79	0.20278	11	136.01	0.08088	1	138.68	0.00721	N	SC	gene3255	id60430	id60430	7	7	CDS	CDS	6193	11160	*	*	*	*
ame_circ_0001780	rad	GB49511	LG10	NC_007079.3	3914376	3919784	-	91	133:185	0	398.54	0	11	1267.39	0.00868	22	328.55	0.06696	58	520.2	0.11149	NF	SC	gene8056	id143103	id143096	11	18	CDS	CDS	86895	20375	*	*	*	*
ame_circ_0001878	LOC408309	GB45167	LG11	NC_007080.3	11699909	11701000	+	88	319:193	4	1191.89	0.00336	38	723.87	0.0525	31	354.95	0.08734	15	266.67	0.05625	NF	SC	gene9323	id164828	id164961	2	3	5UTR	CDS	2248	1589	*	*	*	*
ame_circ_0002081	LOC410353	GB55730	LG12	NC_007081.3	153386	153898	-	86	136:171	5	188.81	0.02648	56	368.3	0.15205	19	105.63	0.17987	6	79.74	0.07524	NF	SC	gene9744	id172921	id172920	6	7	CDS	CDS	12038	1641	dme_circ_0001128,dme_circ_0004147,dme_circ_0005184	s1442,s1488,s2126,s2134,s279,s668,s718,s862	bmo_circ_0002802	F
ame_circ_0000407	LOC408685	GB55348	LG2	NC_007071.3	11677196	11678447	+	84	203:132	3	213.78	0.01403	65	314.61	0.2066	9	97.81	0.09202	7	67.55	0.10363	NF	SC	gene2231	id38335	id38336	5	6	CDS	CDS	379	1744	*	*	*	F
ame_circ_0000939	LOC408845	GB44485	LG5	NC_007074.3	10784968	10788030	-	82	100:100	2	326.13	0.00613	45	895.56	0.05025	20	160.2	0.12485	15	122.85	0.1221	NF	SC	gene4572	id83996	id83991	33	38	CDS	CDS	1521	388	dme_circ_0002070	*	*	*
ame_circ_0001563	LOC408967	GB41821	LG8	NC_007077.3	8500293	8500832	+	82	104:104	8	336.87	0.02375	38	163.98	0.23173	32	49.73	0.64345	4	27.75	0.14417	NF	SC	gene7074	id125985	id125987	4	6	CDS	CDS	198	88	dme_circ_0001060	*	bmo_circ_0000709,bmo_circ_0002745,bmo_circ_0002746	*
ame_circ_0001816	LOC551733	GB48454	LG10	NC_007079.3	7099303	7100185	+	76	128:186	1	1750.04	0.00057	21	294.99	0.07119	31	108.93	0.28459	23	91.13	0.25239	NF	SC	gene8255	id145983	id145984	7	8	CDS	CDS	2971	6207	*	*	*	*
ame_circ_0001043	LOC411078	GB46759	LG5	NC_007074.3	5582128	5583613	+	75	77:83	1	36.07	0.02773	67	132.03	0.50748	5	15.8	0.31654	2	11.85	0.16882	N	SC	gene4212	id77845	id77846	4	5	CDS	CDS	26303	19973	dme_circ_0000339,dme_circ_0001463,dme_circ_0001766,dme_circ_0002306,dme_circ_0003093,dme_circ_0003646,dme_circ_0003893,dme_circ_0004488,dme_circ_0004590,dme_circ_0004971,dme_circ_0005075	s1044,s1045,s1101,s1128,s1187,s1210,s1352,s1479,s1519,s1858,s2332,s2464,s310	*	*
ame_circ_0002163	Br-c	GB48271	LG13	NC_007082.3	1960982	1961582	+	75	91:85	2	16.39	0.122	62	70.83	0.8753	10	49.75	0.20101	1	54.39	0.01839	N	SC	gene10382	id183232	id183233	2	3	5UTR	CDS	18757	592	*	s366,s490	*	*
ame_circ_0002368	LOC413569	GB41645	LG14	NC_007083.3	9053641	9054382	-	73	113:123	1	90.84	0.01101	50	85.09	0.58758	15	148.83	0.10079	7	166.63	0.04201	NF	SC	gene11257	id198151	id198150	17	18	CDS	CDS	6283	33445	dme_circ_0000625	s1764,s2417,s2419,s515	bmo_circ_0001152	F
ame_circ_0001956	LOC725540	GB43202	LG11	NC_007080.3	14194027	14194506	-	72	102:98	6	230.37	0.02604	55	251.03	0.21909	6	31.68	0.18939	5	19.63	0.25474	NF	SC	gene9670	id171525	id171524	2	3	5UTR	CDS	5746	386	*	*	*	*
ame_circ_0002228	LOC410439	GB40061	LG13	NC_007082.3	5147067	5147943	-	71	97:104	1	39.3	0.02545	32	124.09	0.25787	23	57.16	0.40241	15	61.37	0.24441	NF	SC	gene10540	id186741	id186740	4	5	CDS	CDS	2202	8361	dme_circ_0000113,dme_circ_0001155,dme_circ_0001746,dme_circ_0002289,dme_circ_0002376,dme_circ_0002479,dme_circ_0002520,dme_circ_0002841,dme_circ_0002900,dme_circ_0003036,dme_circ_0003065,dme_circ_0003416,dme_circ_0003428,dme_circ_0003467,dme_circ_0003509,dme_circ_0004152,dme_circ_0004888	s1073,s1374,s1607,s1724,s1831,s1900,s1961,s2001,s2184,s329,s611,s749	*	*
ame_circ_0001066	LOC102655904	*	LG5	NC_007074.3	6928279	6933852	+	67	105:85	3	357.32	0.0084	26	484.52	0.05366	26	177.82	0.14621	12	89.12	0.13465	NF	SC	gene4310	id79776	id79777	2	3	CDS	CDS	23485	29275	*	*	*	*
ame_circ_0001747	LOC724417	GB51041	LG10	NC_007079.3	11271512	11272401	-	67	78:82	3	209.27	0.01434	49	201.06	0.24371	9	46.85	0.19212	6	47.36	0.12669	NF	SC	gene8614	id152030	id152028	16	18	CDS	CDS	6034	2121	*	*	*	*
ame_circ_0000175	LOC409792	GB42220	LG1	NC_007070.3	21227867	21228686	-	66	80:92	3	338.71	0.00886	48	121	0.39668	8	41.61	0.19225	7	33.69	0.2078	NF	SC	gene1258	id22062	id22061	20	21	CDS	CDS	4206	2872	dme_circ_0005237	s1291,s1889,s2315,s257	*	*
ame_circ_0001286	LOC411534	GB44365	LG7	NC_007076.3	11101345	11102169	-	63	69:72	2	166.05	0.01204	43	38.4	1.11977	8	17.89	0.44729	10	15.96	0.6267	NF	S	gene6294	id111080	id111078	10	12	CDS	CDS	45107	5548	dme_circ_0000637,dme_circ_0001028,dme_circ_0004184	s304,s336,s552	*	*
ame_circ_0001722	LOC413994	GB47138	LG9	NC_007078.3	950018	960156	-	63	153:134	1	226.23	0.00442	15	532.19	0.02819	32	180.94	0.17685	15	126.01	0.11904	NF	SC	gene7386	id131046	id131043	9	12	CDS	CDS	2512	1496	dme_circ_0001347,dme_circ_0001411,dme_circ_0001868,dme_circ_0002002,dme_circ_0002170,dme_circ_0002241,dme_circ_0002279,dme_circ_0003141,dme_circ_0003532,dme_circ_0003658,dme_circ_0005087	s1036,s1206,s1269,s1401,s1450,s1493,s1947,s2032,s2153,s220,s2274,s2443,s370,s496,s500,s798	bmo_circ_0000706,bmo_circ_0000707	*
ame_circ_0002139	LOC410379	GB11622	LG12	NC_007081.3	9378924	9379536	+	63	71:87	1	33.27	0.03005	51	144.32	0.35338	7	41.54	0.1685	4	38.98	0.10261	NF	SC	gene10148	id178614	id178615	4	5	5UTR	CDS	36936	16584	*	*	*	*
ame_circ_0002550	LOC410577	GB49957	LG15	NC_007084.3	9460859	9461602	-	62	155:203	3	385.38	0.00778	47	1196.5	0.03928	11	251.33	0.04377	1	236.48	0.00423	N	SC	gene12029	id210938	id210937	7	8	CDS	CDS	788	2000	*	*	*	*
ame_circ_0000354	LOC408602	GB43015	LG1	NC_007070.3	9619184	9619591	-	61	84:73	0	40.56	0	33	183.52	0.17982	14	15.11	0.92658	14	13.6	1.02954	NF	SC	gene609	id8375	id8374	12	13	CDS	CDS	47536	1398	dme_circ_0001070	s527	*	*
ame_circ_0002333	LOC410517	GB54164	LG14	NC_007083.3	7283962	7286062	-	61	82:94	0	38.87	0	42	284.36	0.1477	11	96.52	0.11396	8	86.85	0.09211	NF	SC	gene11079	id195187	id195185	2	4	CDS	CDS	7510	3411	dme_circ_0001586,dme_circ_0001755,dme_circ_0001975,dme_circ_0002712,dme_circ_0002731,dme_circ_0004447	s1193,s1537,s666	*	*
ame_circ_0001721	LOC413994	GB47138	LG9	NC_007078.3	950018	955473	-	59	153:224	2	226.23	0.00884	35	532.19	0.06577	11	180.94	0.06079	11	126.01	0.0873	NF	SC	gene7386	id131046	id131044	9	11	CDS	CDS	4619	1496	dme_circ_0001347,dme_circ_0001411,dme_circ_0001868,dme_circ_0002002,dme_circ_0002170,dme_circ_0002241,dme_circ_0002279,dme_circ_0003141,dme_circ_0003532,dme_circ_0003658,dme_circ_0005087	s1036,s1206,s1269,s1401,s1450,s1493,s1947,s2032,s2153,s220,s2274,s2443,s370,s496,s500,s798	bmo_circ_0000706,bmo_circ_0000707	*
ame_circ_0001224	LOC408894	GB48608	LG6	NC_007075.3	6792492	6793146	-	58	64:69	2	206.74	0.00967	52	237.44	0.21901	4	60.58	0.06603	0	45.91	0	N	SC	gene5229	id94090	id94089	6	7	CDS	CDS	34514	851	dme_circ_0001742	s1086	bmo_circ_0003294,bmo_circ_0003295	*
ame_circ_0000498	LOC100578899	GB55480	LG2	NC_007071.3	15055066	15056195	+	56	75:88	3	180.34	0.01664	37	324.95	0.11387	9	244.33	0.03684	7	210.47	0.03326	NF	SC	gene2483	id45070	id45074	9	13	CDS	CDS	143	124	dme_circ_0000587,dme_circ_0001026,dme_circ_0002179,dme_circ_0002988,dme_circ_0003824,dme_circ_0004208,dme_circ_0005157	s1245,s128,s1458,s1510,s1709,s1792,s1794,s2174,s2180,s2486,s676	*	*
ame_circ_0000874	LOC408804	GB42984	LG4	NC_007073.3	8089489	8122908	-	53	238:261	1	637.49	0.00157	35	533.95	0.06555	13	326.87	0.03977	4	390.29	0.01025	NF	SC	gene3739	id68497	id68516	18	20	5UTR	5UTR	17194	14148	*	*	bmo_circ_0002560,bmo_circ_0002561	*
ame_circ_0002202	LOC408430	GB40089	LG13	NC_007082.3	3969692	3970186	-	52	108:166	3	271.4	0.01105	39	345.99	0.11272	7	122.52	0.05713	3	115.33	0.02601	NF	SC	gene10494	id184685	id184696	9	10	CDS	CDS	1178	1167	*	*	*	*
ame_circ_0001998	LOC409956	*	LG11	NC_007080.3	2872123	2875099	+	51	68:61	0	545.02	0	16	280.03	0.05714	23	68.41	0.3362	12	24.93	0.48129	NF	SC	gene8943	id157624	id157631	2	3	5UTR	CDS	21490	3970	*	*	*	F
ame_circ_0002182	LOC724592	GB48002	LG13	NC_007082.3	3117579	3118640	-	51	67:64	4	141.24	0.02832	35	220.55	0.1587	8	129.53	0.06176	4	126.99	0.0315	NF	SC	gene10433	id183989	id183966	22	23	5UTR	CDS	8449	10860	dme_circ_0001906,dme_circ_0003342	s1590,s1723,s988	bmo_circ_0003764	*
ame_circ_0000447	LOC408664	GB55411	LG2	NC_007071.3	13688173	13689147	+	48	63:54	1	109.32	0.00915	39	217.24	0.17952	5	36.62	0.13653	3	34.57	0.08678	NF	SC	gene2348	id43125	id43127	15	17	CDS	CDS	378	587	dme_circ_0002456,dme_circ_0003227	s242	bmo_circ_0002415	*
ame_circ_0000652	LOC409286	GB56012	LG3	NC_007072.3	214551	214748	+	47	82:101	1	291.76	0.00343	29	118.31	0.24513	6	84.9	0.07067	11	63.84	0.17229	NF	SC	gene2542	id46374	id46374	5	5	CDS	CDS	63	81	*	*	*	*
ame_circ_0001876	LOC408309	GB45167	LG11	NC_007080.3	11699909	11700035	+	47	319:261	2	1191.89	0.00168	16	723.87	0.0221	20	354.95	0.05635	9	266.67	0.03375	NF	S	gene9323	id164828	id164927	2	2	5UTR	CDS	2248	893	*	*	*	*
ame_circ_0002013	LOC551883	GB55059	LG11	NC_007080.3	4802300	4802799	+	47	172:97	2	131.04	0.01526	29	342.78	0.0846	12	67.94	0.17663	4	64.45	0.06207	NF	SC	gene8994	id158421	id158422	8	9	CDS	CDS	2958	5277	*	*	*	*
ame_circ_0000306	LOC724535	GB53206	LG1	NC_007070.3	4782524	4783151	+	46	96:79	2	125.24	0.01597	30	113.28	0.26483	8	43.3	0.18476	6	38.03	0.15777	NF	SC	gene273	id3561	id3561	5	5	CDS	CDS	6066	1522	*	*	*	*
ame_circ_0001139	LOC409707	GB53574	LG6	NC_007075.3	15367775	15369892	+	46	97:99	1	117.29	0.00853	41	341.7	0.11999	3	55.94	0.05362	1	45.77	0.02185	N	SC	gene5560	id99631	id99632	4	5	CDS	CDS	2530	2057	dme_circ_0000113,dme_circ_0001155,dme_circ_0001746,dme_circ_0002289,dme_circ_0002376,dme_circ_0002479,dme_circ_0002520,dme_circ_0002841,dme_circ_0002900,dme_circ_0003036,dme_circ_0003065,dme_circ_0003416,dme_circ_0003428,dme_circ_0003467,dme_circ_0003509,dme_circ_0004152,dme_circ_0004888	s1073,s1374,s1607,s1724,s1831,s1900,s1961,s2001,s2184,s329,s611,s749	*	*
ame_circ_0000400	LOC410866	GB49806	LG2	NC_007071.3	11137249	11138434	+	45	88:80	1	238.81	0.00419	28	334.45	0.08372	7	129.45	0.05407	9	131.59	0.0684	NF	SC	gene2208	id37613	id37615	2	4	5UTR	CDS	36289	18478	*	*	bmo_circ_0001658	*
ame_circ_0000801	LOC411054	GB53126	LG4	NC_007073.3	2056500	2057700	+	45	51:49	2	56.44	0.03544	28	95.35	0.29364	2	13.24	0.15102	13	16.1	0.80765	F	SC	gene3366	id62270	id62271	2	3	CDS	CDS	141317	33242	dme_circ_0000097,dme_circ_0004133	s1061,s1211,s448	bmo_circ_0000317,bmo_circ_0000318,bmo_circ_0000371,bmo_circ_0002322,bmo_circ_0002323,bmo_circ_0002324	*
ame_circ_0001586	LOC551432	GB52595	LG8	NC_007077.3	994522	996204	+	45	65:63	2	50.4	0.03968	29	71.25	0.40704	12	30.44	0.39426	2	21.73	0.09205	N	SC	gene6467	id114172	id114173	2	3	5UTR	CDS	50942	16637	*	*	*	*
ame_circ_0002206	LOC726547	GB40128	LG13	NC_007082.3	4074478	4075524	+	45	49:55	0	38.63	0	37	43.48	0.85103	3	32.9	0.09119	5	24.06	0.20782	NF	SC	gene10495	id184821	id184824	4	7	CDS	CDS	18279	18354	*	*	*	*
ame_circ_0000667	LOC410044	GB55791	LG3	NC_007072.3	4149398	4149924	-	44	44:45	2	170.1	0.01176	35	294.12	0.119	6	36.46	0.16457	1	25.35	0.03945	N	SC	gene2818	id51685	id51677	2	2	5UTR	CDS	525	85250	*	*	*	*
ame_circ_0002510	Mblk-1	GB50048	LG15	NC_007084.3	7464890	7466296	-	44	93:123	4	59.01	0.06779	30	56.47	0.53128	9	108.14	0.08323	1	119.54	0.00837	N	SC	gene11855	id208048	id208047	6	7	CDS	CDS	14501	1473	*	*	*	F
ame_circ_0002588	LOC410637	GB45967	LG16	NC_007085.3	6081090	6085443	+	44	69:74	2	159.94	0.0125	26	88.95	0.29231	13	62.27	0.20876	3	53.35	0.05624	NF	SC	gene12471	id218751	id218752	3	4	CDS	CDS	51769	13386	*	*	*	*
ame_circ_0000219	LOC413968	GB51545	LG1	NC_007070.3	24192696	24195352	-	43	60:68	0	85.28	0	32	185.5	0.17251	9	31.63	0.28457	2	25.99	0.07694	N	SC	gene1405	id24706	id24704	18	20	CDS	CDS	16428	80416	dme_circ_0000495,dme_circ_0001018,dme_circ_0003688	s147,s1777,s2151,s2440	bmo_circ_0002279,bmo_circ_0002283,bmo_circ_0002284,bmo_circ_0002285,bmo_circ_0002286	*
ame_circ_0000576	LOC413791	GB49152	LG3	NC_007072.3	10027056	10031698	-	42	63:57	4	425.04	0.00941	15	198.01	0.07575	10	70.75	0.14133	13	72.3	0.17981	NF	SC	gene3095	id57798	id57793	5	10	5UTR	CDS	27046	1493	dme_circ_0001357,dme_circ_0002727	s1003,s123,s253	bmo_circ_0001640,bmo_circ_0001641	*
ame_circ_0000826	LOC411046	GB49548	LG4	NC_007073.3	4172000	4172555	+	42	63:57	0	176.79	0	17	236.39	0.07192	20	87.39	0.22887	5	61.62	0.08115	NF	SC	gene3526	id65316	id65318	7	9	CDS	CDS	4292	2197	*	*	*	*
ame_circ_0002579	LOC409655	GB47584	LG16	NC_007085.3	4497719	4498336	-	42	76:73	1	101.48	0.00985	17	98.41	0.17274	18	48.57	0.3706	6	44.33	0.13534	NF	SC	gene12367	id216740	id216738	26	28	CDS	CDS	42627	10746	*	*	*	F
ame_circ_0000815	Gfat2	GB49534	LG4	NC_007073.3	3676731	3678302	+	41	47:45	1	186.89	0.00535	22	134.09	0.16407	11	33.89	0.32458	7	19.16	0.36544	NF	SC	gene3485	id64010	id64014	2	6	CDS	CDS	7286	1145	*	s1689	*	*
ame_circ_0001219	LOC100577517	*	LG6	NC_007075.3	6569062	6583456	+	41	51:62	0	105.31	0	30	42.58	0.70455	5	70.27	0.07115	6	59.06	0.1016	NF	SC	gene5219	id93887	id93890	5	8	CDS	CDS	23185	6333	*	*	*	*
ame_circ_0001358	LOC411227	GB53788	LG7	NC_007076.3	3394640	3395438	+	40	42:41	0	195.22	0	24	116.66	0.20572	16	39.11	0.40909	0	13.71	0	N	SC	gene6007	id105561	id105563	2	4	CDS	CDS	1138	2992	dme_circ_0001019	s251	*	*
ame_circ_0002076	LOC551490	GB40231	LG12	NC_007081.3	1480674	1484993	+	40	223:146	0	294.59	0	25	1631.77	0.01532	12	593.02	0.02024	3	379.77	0.0079	NF	SC	gene9766	id173163	id173167	19	23	CDS	CDS	4659	1541	dme_circ_0000979,dme_circ_0001780,dme_circ_0004249	s1866,s628	bmo_circ_0000758,bmo_circ_0000759,bmo_circ_0000760,bmo_circ_0000761,bmo_circ_0000762	*
ame_circ_0000194	LOC726349	GB48940	LG1	NC_007070.3	22154719	22159509	+	39	85:43	2	378.61	0.00528	22	526.59	0.04178	8	96.4	0.08299	7	84.64	0.0827	NF	SC	gene1308	id23137	id23128	6	12	CDS	CDS	1947	1350	*	*	*	*
ame_circ_0001471	Amih	GB47876	LG8	NC_007077.3	162009	162424	-	39	88:60	2	102.19	0.01957	34	174.25	0.19512	3	63.8	0.04702	0	66.52	0	N	SC	gene6451	id113700	id113700	14	14	CDS	CDS	94651	13561	*	*	bmo_circ_0000580	*
ame_circ_0002198	LOC408430	GB40089	LG13	NC_007082.3	3966348	3968523	-	39	101:162	1	271.4	0.00368	23	345.99	0.06648	11	122.52	0.08978	4	115.33	0.03468	NF	SC	gene10494	id184701	id184698	5	9	CDS	CDS	1131	951	*	*	*	*
ame_circ_0001166	LOC411670	GB45463	LG6	NC_007075.3	17248170	17250033	+	37	46:39	1	69.18	0.01445	27	38.6	0.69943	5	15.04	0.33244	4	12.87	0.31086	NF	SC	gene5762	id102035	id102036	2	3	CDS	CDS	45609	6250	dme_circ_0003801	s170	*	*
ame_circ_0001769	LOC408306	GB42942	LG10	NC_007079.3	2713220	2714967	-	37	56:59	2	255.31	0.00783	13	129.65	0.10027	14	83.42	0.16782	8	71.2	0.11236	NF	SC	gene8012	id142437	id142435	9	11	CDS	CDS	5419	1137	dme_circ_0004747	s926	*	F
ame_circ_0000852	LOC724971	GB50482	LG4	NC_007073.3	6912786	6914198	+	35	36:41	0	184.86	0	5	119.37	0.04189	20	94.09	0.21256	10	39.59	0.25262	NF	SC	gene3708	id67667	id67669	8	10	CDS	CDS	566	385	*	s430	bmo_circ_0000917,bmo_circ_0000918,bmo_circ_0001101,bmo_circ_0001715	*
ame_circ_0001442	LOC411288	GB42000	LG8	NC_007077.3	12247837	12250701	+	35	87:110	0	211.08	0	26	123.31	0.21085	7	82.41	0.08494	2	62.58	0.03196	N	SC	gene7238	id128420	id128422	5	7	CDS	CDS	31505	31320	dme_circ_0002481	s1350,s660	bmo_circ_0002716	F
ame_circ_0001768	LOC408306	GB42942	LG10	NC_007079.3	2709571	2710588	-	35	53:41	0	255.31	0	27	129.65	0.20825	7	83.42	0.08391	1	71.2	0.01404	N	SC	gene8012	id142443	id142441	3	5	CDS	CDS	88	1773	dme_circ_0004747	s926	*	F
ame_circ_0002200	LOC408430	GB40089	LG13	NC_007082.3	3969656	3970186	-	35	54:166	3	271.4	0.01105	26	345.99	0.07515	3	122.52	0.02449	3	115.33	0.02601	NF	SC	gene10494	id184697	id184696	10	11	CDS	CDS	1178	1131	*	*	*	*
ame_circ_0000564	LOC726924	GB52438	LG2	NC_007071.3	9203032	9205273	-	34	69:94	2	266.07	0.00752	18	112.69	0.15973	9	106.34	0.08463	5	97.38	0.05135	NF	SC	gene2019	id35343	id35341	2	4	CDS	CDS	31883	7702	dme_circ_0000913,dme_circ_0002059,dme_circ_0002072,dme_circ_0003733,dme_circ_0004122,dme_circ_0004710	s1496,s1557,s354,s688	*	*
ame_circ_0001822	Rsmep2	GB54272	LG10	NC_007079.3	7378312	7388842	+	34	36:931	0	194.55	0	18	1786.12	0.01008	13	311.48	0.04174	3	200.26	0.01498	NF	SC	gene8283	id146872	id146915	2	4	5UTR	CDS	6973	796	dme_circ_0001537,dme_circ_0001554,dme_circ_0005205	s1745	*	*
ame_circ_0002292	GluCl	GB43543	LG14	NC_007083.3	4674972	4676534	-	34	63:58	1	126.59	0.0079	12	107	0.11215	12	114.77	0.10456	9	119.39	0.07539	NF	SC	gene10915	id192293	id192288	3	8	CDS	CDS	9860	919	dme_circ_0003644,dme_circ_0004555,dme_circ_0005222,dme_circ_0005256	s1198,s1309,s2281,s2452,s2454,s303,s424,s753	*	*
ame_circ_0000514	LOC410803	GB55503	LG2	NC_007071.3	15460448	15461665	+	32	151:92	1	598.32	0.00167	21	502.18	0.04182	7	150.35	0.04656	3	94.84	0.03163	NF	SC	gene2528	id46101	id46102	7	8	CDS	CDS	166	347	*	*	bmo_circ_0001163	F
ame_circ_0000647	E74	GB49105	LG3	NC_007072.3	1652351	1655751	+	32	40:39	0	50.15	0	16	122.45	0.13066	6	19.86	0.30215	10	11.97	0.83574	NF	SC	gene2598	id48255	id48257	6	8	CDS	CDS	75083	22622	dme_circ_0000407,dme_circ_0003578	s145,s2233	*	*
ame_circ_0001015	LOC100576449	GB52328	LG5	NC_007074.3	2241286	2241780	+	32	35:35	0	33.86	0	25	45.34	0.55138	6	8.83	0.6793	1	3.39	0.29535	N	SC	gene4105	id76082	id76083	5	6	CDS	CDS	3598	8934	*	*	*	*
ame_circ_0001832	Rsmep2	GB54272	LG10	NC_007079.3	7391572	7393376	+	32	66:100	0	194.55	0	23	1786.12	0.01288	5	311.48	0.01605	4	200.26	0.01997	NF	SC	gene8283	id146917	id146919	10	12	CDS	CDS	1883	3413	dme_circ_0001537,dme_circ_0001554,dme_circ_0005205	s1745	*	*
ame_circ_0002205	LOC726547	GB40128	LG13	NC_007082.3	4054706	4056197	+	32	81:36	0	38.63	0	5	43.48	0.115	19	32.9	0.57751	8	24.06	0.33251	NF	SC	gene10495	id184819	id184820	2	3	5UTR	CDS	18420	18279	*	*	*	*
ame_circ_0000287	LOC724238	GB50342	LG1	NC_007070.3	3017745	3018279	+	31	35:44	0	52.54	0	24	55.87	0.42955	4	28.06	0.14258	3	13.08	0.22942	NF	S	gene168	id2387	id2388	5	6	CDS	CDS	25724	46441	dme_circ_0000516,dme_circ_0000917,dme_circ_0001381,dme_circ_0001639,dme_circ_0002404,dme_circ_0002996,dme_circ_0003517,dme_circ_0004303,dme_circ_0004320,dme_circ_0004353	s1227,s1379,s207,s2086,s209,s2344,s2346,s2348,s333,s524,s567,s573,s585,s708,s789,s98	bmo_circ_0002353	*
ame_circ_0001503	LOC725765	GB54548	LG8	NC_007077.3	5303801	5304165	+	31	34:32	0	12.41	0	22	81.75	0.26911	7	26.28	0.26639	2	10.95	0.18267	N	SC	gene6798	id120409	id120410	4	5	CDS	CDS	5779	4607	*	*	*	*
ame_circ_0002318	LOC410498	GB54127	LG14	NC_007083.3	6749098	6749423	+	31	87:68	2	109.88	0.0182	25	156.44	0.1598	3	117.39	0.02556	1	100.99	0.0099	N	SC	gene11037	id194575	id194576	14	15	CDS	CDS	189	275	*	*	*	*
ame_circ_0000217	LOC413968	GB51545	LG1	NC_007070.3	23982270	24002591	-	30	135:96	1	85.28	0.01173	25	185.5	0.13477	3	31.63	0.09486	1	25.99	0.03847	N	SC	gene1405	id24709	id24708	15	16	CDS	CDS	109641	5450	dme_circ_0000495,dme_circ_0001018,dme_circ_0003688	s147,s1777,s2151,s2440	bmo_circ_0002279,bmo_circ_0002283,bmo_circ_0002284,bmo_circ_0002285,bmo_circ_0002286	*
ame_circ_0000252	LOC410756	GB53976	LG1	NC_007070.3	27378095	27382811	-	30	38:63	0	125.43	0	17	169.69	0.10018	6	76.57	0.07836	7	79.21	0.08837	NF	SC	gene1591	id28481	id28478	5	8	CDS	CDS	11371	5947	*	*	*	*
ame_circ_0000551	LOC551123	*	LG2	NC_007071.3	6369905	6370897	-	30	75:70	1	118.91	0.00841	15	209.09	0.07174	10	93.68	0.10675	4	87.68	0.04562	NF	SC	gene1940	id34597	id34596	8	9	CDS	CDS	83536	6802	*	*	*	*
ame_circ_0001491	LOC411630	GB40565	LG8	NC_007077.3	4028735	4029695	+	30	33:35	1	76.56	0.01306	13	92.55	0.14046	3	26.9	0.11152	13	25.77	0.50444	NF	SC	gene6756	id119411	id119417	2	3	CDS	CDS	35586	1539	dme_circ_0002821	s1015,s1143,s2407	*	*
ame_circ_0001925	LOC410278	GB43225	LG11	NC_007080.3	13942310	13942943	-	30	60:53	2	339.14	0.0059	22	181.37	0.1213	3	41.5	0.07229	3	34.37	0.08728	NF	SC	gene9624	id170515	id170514	6	7	exonic	exonic	163	263	*	s1126	bmo_circ_0001257,bmo_circ_0001891,bmo_circ_0001892,bmo_circ_0001924,bmo_circ_0001953,bmo_circ_0003758,bmo_circ_0003759	F
ame_circ_0002252	LOC724120	GB49866	LG13	NC_007082.3	9112857	9114075	+	30	42:40	1	67.93	0.01472	16	183.77	0.08707	12	28.96	0.41437	1	26.1	0.03832	N	SC	gene10648	id188617	id188618	5	6	CDS	CDS	9240	7728	*	s2247	*	*
ame_circ_0000336	LOC409383	GB40857	LG1	NC_007070.3	7152863	7157011	+	29	40:33	0	49.77	0	17	113.51	0.14977	9	22.76	0.3954	3	10.32	0.29074	NF	SC	gene467	id6374	id6375	6	7	CDS	CDS	60865	6411	dme_circ_0000008,dme_circ_0003662	s1313,s215,s643	*	*
ame_circ_0001186	LOC411181	GB51190	LG6	NC_007075.3	236273	243693	+	29	66:46	3	216.23	0.01387	15	155.71	0.09633	5	131.46	0.03803	6	138.03	0.04347	NF	SC	gene4954	id89393	id89394	2	4	5UTR	CDS	2289	3543	*	*	bmo_circ_0001090	*
ame_circ_0001312	LOC412818	GB48097	LG7	NC_007076.3	12256034	12258758	+	29	74:52	0	46.92	0	17	93.21	0.18239	9	38.94	0.23113	3	27.52	0.109	NF	SC	gene6363	id112195	id112196	6	7	CDS	CDS	4355	18685	*	*	*	*
ame_circ_0002348	LOC726322	GB52723	LG14	NC_007083.3	7754412	7754592	-	29	120:68	1	223.61	0.00447	22	434.72	0.05061	1	112.35	0.0089	5	129.91	0.03849	F	SC	gene11126	id195865	id195865	5	5	CDS	CDS	3099	489	*	*	*	*
ame_circ_0000734	LOC724473	GB44046	LG4	NC_007073.3	10149748	10151019	-	28	29:29	1	24.15	0.04141	23	71.44	0.32194	4	8.58	0.46614	0	3.59	0	N	SC	gene3885	id72033	id72030	3	6	CDS	CDS	8216	1584	*	*	*	*
ame_circ_0001883	LOC551683	GB44997	LG11	NC_007080.3	11766689	11767161	-	28	44:52	3	107.25	0.02797	18	126.23	0.1426	6	13.43	0.44667	1	10.45	0.09571	N	SC	gene9333	id165139	id165138	2	3	CDS	CDS	567	1615	dme_circ_0002985	*	*	F
ame_circ_0000177	LOC409937	GB45512	LG1	NC_007070.3	21449080	21449655	+	27	32:29	0	22.65	0	17	31.97	0.53182	8	13.47	0.59409	2	7.05	0.28379	N	SC	gene1269	id22187	id22342	2	3	5UTR	CDS	5171	1666	dme_circ_0001090	*	bmo_circ_0000941	F
ame_circ_0000455	InR-2	GB55425	LG2	NC_007071.3	13980161	13981535	+	27	37:31	0	31.99	0	19	164.68	0.11537	5	35.96	0.13903	3	45.41	0.06606	NF	SC	gene2370	id43577	id43609	2	2	5UTR	CDS	21023	16545	dme_circ_0003656	s460	*	*
ame_circ_0001003	Nrx-1	GB52279	LG5	NC_007074.3	1756024	1758746	-	27	36:37	0	157.87	0	15	392.87	0.03818	4	121.37	0.03296	8	129.67	0.0617	NF	SC	gene4091	id75971	id75966	6	11	CDS	CDS	20691	9552	dme_circ_0001833,dme_circ_0005139	s1560	*	*
ame_circ_0001522	LOC100577587	GB43839	LG8	NC_007077.3	6608008	6610025	+	27	33:39	1	108.19	0.00924	9	45	0.19998	4	17.27	0.23166	13	11.02	1.17953	NF	SC	gene6880	id121955	id121956	2	3	CDS	CDS	447	6516	*	*	bmo_circ_0003453,bmo_circ_0003454,bmo_circ_0003455	*
ame_circ_0001652	LOC409020	GB42762	LG9	NC_007078.3	4813918	4815055	+	27	103:72	0	128.86	0	7	106.79	0.06555	14	254.97	0.05491	6	223.19	0.02688	NF	SC	gene7498	id133217	id133217	20	20	CDS	CDS	8916	1744	*	*	bmo_circ_0003724	*
ame_circ_0002101	LOC412878	GB52555	LG12	NC_007081.3	4634774	4635013	+	27	35:31	0	63.38	0	23	25.89	0.88837	3	54.84	0.05471	1	52.5	0.01905	N	SC	gene9903	id174623	id174623	3	3	CDS	CDS	55027	19489	*	s2238	bmo_circ_0003366	*
ame_circ_0002315	LOC410498	GB54127	LG14	NC_007083.3	6739865	6740855	+	27	80:61	1	109.88	0.0091	17	156.44	0.10867	4	117.39	0.03408	5	100.99	0.04951	NF	SC	gene11037	id194571	id194572	10	11	CDS	CDS	30828	2053	*	*	*	*
ame_circ_0000114	LOC552243	GB47425	LG1	NC_007070.3	17604785	17606972	+	26	64:44	1	243.35	0.00411	10	340.21	0.02939	9	140.73	0.06395	6	121.28	0.04947	NF	SC	gene1103	id17711	id17714	4	7	CDS	CDS	6372	663	dme_circ_0000737,dme_circ_0003075,dme_circ_0004838,dme_circ_0005169	s104,s1138,s1668,s52,s570,s593	*	F
ame_circ_0000126	LOC724835	GB51947	LG1	NC_007070.3	18840492	18840712	+	26	28:34	0	55.82	0	19	127.1	0.14949	3	42.53	0.07054	4	34.06	0.11744	NF	SC	gene1164	id18873	id18873	4	4	CDS	CDS	66279	12212	dme_circ_0000342,dme_circ_0001114	s121,s559,s927	*	*
ame_circ_0000173	LOC410689	GB42233	LG1	NC_007070.3	21018936	21021392	-	26	178:220	0	171.88	0	12	164.9	0.07277	10	255.23	0.03918	4	254.18	0.01574	NF	SC	gene1242	id21195	id21193	6	8	5UTR	CDS	25291	1917	*	*	*	*
ame_circ_0000364	LOC410853	GB49778	LG2	NC_007071.3	10393152	10394237	-	26	37:32	0	37.88	0	20	131.12	0.15253	4	32.65	0.12251	2	32.54	0.06145	N	SC	gene2176	id37107	id37106	9	10	CDS	CDS	10517	2028	dme_circ_0003792	s427,s609	*	*
ame_circ_0000751	LOC408793	GB44187	LG4	NC_007073.3	10527761	10528241	+	26	26:27	0	47.22	0	18	45.4	0.39645	3	14.3	0.20976	5	12.94	0.3864	NF	SC	gene3906	id72442	id72443	11	12	CDS	CDS	4687	620	*	*	*	*
ame_circ_0000847	LOC100578579	GB50407	LG4	NC_007073.3	6675183	6681997	-	26	51:43	0	47.31	0	10	273.03	0.03663	10	46.62	0.21451	6	29.5	0.20338	NF	SC	gene3689	id67528	id67526	9	11	CDS	CDS	103207	31172	*	*	*	*
ame_circ_0000869	LOC408804	GB42984	LG4	NC_007073.3	8075047	8075339	-	26	93:220	0	637.49	0	11	533.95	0.0206	6	326.87	0.01836	9	390.29	0.02306	NF	SC	gene3739	id68518	id68518	17	17	5UTR	5UTR	14148	5201	*	*	bmo_circ_0002560,bmo_circ_0002561	*
ame_circ_0001966	LOC409904	GB43138	LG11	NC_007080.3	14484708	14485607	+	26	48:52	2	119.04	0.0168	14	51.71	0.27073	8	61.77	0.12951	2	63.36	0.03157	N	SC	gene9704	id172162	id172163	7	8	CDS	CDS	492	16637	dme_circ_0001726,dme_circ_0002637,dme_circ_0003523,dme_circ_0003625,dme_circ_0003726,dme_circ_0004110,dme_circ_0004168	s1308,s1480,s1939,s2224,s407,s74,s829	bmo_circ_0000203,bmo_circ_0000785	F
ame_circ_0000247	LOC410779	GB54987	LG1	NC_007070.3	26942782	26944249	-	25	49:113	1	177.84	0.00562	15	236.12	0.06353	5	135.8	0.03682	4	119.45	0.03349	NF	SC	gene1537	id27829	id27829	7	7	5UTR	CDS	7955	23357	dme_circ_0000338,dme_circ_0000362,dme_circ_0002431	s1354,s1492,s1950,s2280,s2392,s930	bmo_circ_0000649,bmo_circ_0000650	*
ame_circ_0000706	LOC100578925	*	LG3	NC_007072.3	7730112	7731053	-	25	94:189	1	239.39	0.00418	18	245.67	0.07327	4	400.82	0.00998	2	332.9	0.00601	N	SC	gene3008	id56172	id56172	2	2	5UTR	CDS	67710	819	*	*	*	*
ame_circ_0001302	LOC408914	GB44330	LG7	NC_007076.3	11792040	11796491	-	25	42:50	1	254.86	0.00392	9	153.06	0.0588	8	68.95	0.11603	7	42.58	0.16442	NF	SC	gene6359	id112030	id112029	25	26	5UTR	CDS	169603	29438	*	*	*	F
ame_circ_0001413	LOC411214	GB42411	LG7	NC_007076.3	8926935	8927742	+	25	26:25	1	23.99	0.04169	20	73.26	0.27301	3	6.48	0.46275	1	6.16	0.16237	N	SC	gene6184	id109317	id109318	2	3	5UTR	CDS	22186	10588	*	*	*	*
ame_circ_0001577	LOC726829	GB12897	LG8	NC_007077.3	9235371	9237533	-	25	31:44	0	139.37	0	17	200.24	0.0849	6	63.05	0.09517	2	62.05	0.03223	N	SC	gene7122	id126906	id126904	6	8	CDS	CDS	10948	2628	*	*	*	*
ame_circ_0002236	LOC408435	GB47788	LG13	NC_007082.3	6400459	6402041	-	25	27:31	0	44.66	0	18	59.98	0.30012	2	25.26	0.07917	5	27.25	0.18347	F	SC	gene10588	id187662	id187660	9	11	CDS	CDS	25833	4374	*	s1805	*	*
ame_circ_0002276	LOC411617	GB49046	LG14	NC_007083.3	264842	268852	-	25	30:41	0	58.86	0	16	143.44	0.11154	7	65	0.10769	2	60.78	0.03291	N	SC	gene10713	id189668	id189666	11	13	CDS	CDS	162945	38122	*	*	*	*
ame_circ_0002615	LOC409422	*	UnGr	NW_003378191.1	273600	274271	-	25	46:27	1	379.83	0.00263	21	66.91	0.31387	3	20.28	0.14793	0	16.68	0	N	SC	gene12573	id220917	id220915	13	15	CDS	CDS	1858	3571	*	*	*	*
ame_circ_0000747	LOC411009	GB44041	LG4	NC_007073.3	10317386	10328183	-	24	182:81	0	150.58	0	13	1402.21	0.00927	6	469.58	0.01278	5	397.69	0.01257	NF	SC	gene3891	id72256	id72255	10	11	CDS	CDS	51978	1830	*	*	*	*
ame_circ_0001138	LOC409707	GB53574	LG6	NC_007075.3	15365033	15369892	+	24	31:91	0	117.29	0	18	341.7	0.05268	5	55.94	0.08937	1	45.77	0.02185	N	SC	gene5560	id99630	id99632	3	5	CDS	CDS	4719	2057	dme_circ_0000113,dme_circ_0001155,dme_circ_0001746,dme_circ_0002289,dme_circ_0002376,dme_circ_0002479,dme_circ_0002520,dme_circ_0002841,dme_circ_0002900,dme_circ_0003036,dme_circ_0003065,dme_circ_0003416,dme_circ_0003428,dme_circ_0003467,dme_circ_0003509,dme_circ_0004152,dme_circ_0004888	s1073,s1374,s1607,s1724,s1831,s1900,s1961,s2001,s2184,s329,s611,s749	*	*
ame_circ_0001357	LOC408944	GB53787	LG7	NC_007076.3	3384557	3386023	+	24	52:49	1	67.62	0.01479	10	39.62	0.25238	7	78.36	0.08933	6	76.58	0.07835	NF	S	gene6006	id105553	id105555	5	7	CDS	CDS	1928	394	*	*	bmo_circ_0003065	*
ame_circ_0001934	Pkc	GB43222	LG11	NC_007080.3	13985781	13987539	-	24	50:180	2	449.66	0.00445	16	547.8	0.02921	1	155.68	0.00642	5	204.38	0.02446	F	SC	gene9628	id170607	id170605	10	12	CDS	CDS	4771	5500	dme_circ_0001931,dme_circ_0002927	s1565,s199,s345	bmo_circ_0000234,bmo_circ_0000235,bmo_circ_0000236,bmo_circ_0000237,bmo_circ_0002196,bmo_circ_0003757	*
ame_circ_0002196	LOC408430	GB40089	LG13	NC_007082.3	3965357	3968523	-	24	27:162	1	271.4	0.00368	12	345.99	0.03468	6	122.52	0.04897	5	115.33	0.04335	NF	SC	gene10494	id184702	id184698	4	9	CDS	CDS	1131	3913	*	*	*	*
ame_circ_0002503	LOC552844	GB50064	LG15	NC_007084.3	7068269	7068432	-	24	100:126	1	233.83	0.00428	7	44.27	0.15811	11	286.85	0.03835	5	246.82	0.02026	NF	SC	gene11826	id207678	id207678	3	3	CDS	CDS	123922	16892	*	*	*	*
ame_circ_0000244	LOC412288	GB54939	LG1	NC_007070.3	26664521	26669887	+	23	29:35	1	352.59	0.00284	7	138.54	0.05053	7	90.96	0.07696	8	73.92	0.10822	NF	SC	gene1529	id27673	id27684	6	17	CDS	CDS	1787	555	*	*	bmo_circ_0002614,bmo_circ_0002615,bmo_circ_0002616,bmo_circ_0002617,bmo_circ_0002618	*
ame_circ_0000541	LOC410127	GB50813	LG2	NC_007071.3	4957954	4958868	+	23	27:26	0	157.06	0	13	57.9	0.22451	7	33.15	0.21115	3	20.63	0.14544	NF	SC	gene1876	id33283	id33285	17	19	exonic	exonic	6749	8317	*	*	bmo_circ_0002166	F
ame_circ_0000728	LOC408787	GB44163	LG4	NC_007073.3	10023282	10025338	+	23	31:31	0	182.87	0	15	828.72	0.0181	7	130.7	0.05356	1	97.76	0.01023	N	SC	gene3865	id71855	id71856	8	9	CDS	CDS	18951	1001	dme_circ_0003150,dme_circ_0004920,dme_circ_0005052	s351,s412,s747	*	*
ame_circ_0001167	LOC413159	GB45474	LG6	NC_007075.3	17423390	17426636	+	23	55:78	0	237.58	0	13	340.78	0.03815	7	158.96	0.04404	3	104.59	0.02868	NF	SC	gene5769	id102101	id102103	3	5	CDS	CDS	60792	7927	dme_circ_0000236,dme_circ_0000543,dme_circ_0001905,dme_circ_0001922,dme_circ_0002644,dme_circ_0002755,dme_circ_0003134,dme_circ_0003489	s1703,s1963,s2466,s651	*	*
ame_circ_0002026	LOC551736	GB47243	LG11	NC_007080.3	7692774	7696323	-	23	33:33	1	87.63	0.01141	9	54.86	0.16406	9	21.97	0.40968	4	13.03	0.30693	NF	SC	gene9082	id160289	id160288	17	18	CDS	CDS	272470	50848	dme_circ_0000983	s1092	*	*
ame_circ_0000137	LOC724991	GB55323	LG1	NC_007070.3	19742556	19751539	+	22	41:56	0	184.89	0	8	175.72	0.04553	10	28.27	0.35375	4	20.15	0.1985	NF	SC	gene1193	id19508	id19511	13	18	exonic	exonic	2965	7789	dme_circ_0001093,dme_circ_0003348,dme_circ_0003536	s1048,s1188,s1419	*	*
ame_circ_0000533	LOC552020	GB50780	LG2	NC_007071.3	4247279	4255147	+	22	60:63	2	814.26	0.00246	12	59.24	0.20256	4	44	0.09092	4	34.23	0.11684	NF	SC	gene1845	id32696	id32697	2	3	CDS	CDS	43636	33108	*	*	*	F
ame_circ_0000547	LOC410882	GB48919	LG2	NC_007071.3	6245004	6247036	+	22	22:25	1	40.8	0.02451	13	75.43	0.17235	6	19.2	0.3125	2	14.97	0.13359	N	SC	gene1937	id34379	id34379	3	3	CDS	CDS	14049	8237	*	*	*	*
ame_circ_0000633	LOC551510	GB46151	LG3	NC_007072.3	13026393	13028043	+	22	24:23	0	14.06	0	15	38.32	0.3914	3	9.65	0.31089	4	8.27	0.4836	NF	SC	gene3283	id60871	id60892	2	4	5UTR	CDS	16334	2630	*	*	*	*
ame_circ_0001623	LOC724787	GB41401	LG9	NC_007078.3	1447423	1447841	-	22	66:60	1	358.11	0.00279	9	96.27	0.09348	8	45.28	0.17669	4	46.88	0.08533	NF	SC	gene7396	id131288	id131287	6	7	CDS	CDS	113	378	*	s883	*	*
ame_circ_0002558	LOC411525	GB40312	LG16	NC_007085.3	104231	105601	+	22	54:32	1	477.11	0.0021	12	97.12	0.12356	6	36.95	0.16237	3	20.6	0.14562	NF	SC	gene12091	id211854	id211855	2	3	CDS	CDS	3847	2206	dme_circ_0000998,dme_circ_0003120	s1518,s1522,s173,s506	*	*
ame_circ_0000211	LOC410671	GB51619	LG1	NC_007070.3	23672124	23672501	+	21	36:27	1	82.34	0.01214	14	36.88	0.37963	3	21.03	0.14268	3	16.29	0.18414	NF	SC	gene1388	id24522	id24523	3	4	CDS	CDS	4824	1424	*	*	*	*
ame_circ_0001919	LOC408331	GB43234	LG11	NC_007080.3	13864783	13865714	-	21	57:43	1	138.42	0.00722	16	122.04	0.1311	4	109.23	0.03662	0	101.12	0	N	SC	gene9611	id170287	id170284	11	14	CDS	CDS	624	192	dme_circ_0004691	s1883,s802,s878	bmo_circ_0002681,bmo_circ_0002682	*
ame_circ_0002338	LOC408463	GB54151	LG14	NC_007083.3	7421636	7422428	+	21	50:65	0	285.92	0	15	127.47	0.11767	4	81.61	0.04902	2	80.51	0.02484	N	SC	gene11086	id195272	id195296	2	3	5UTR	CDS	1705	8370	*	*	bmo_circ_0001828,bmo_circ_0001829	F
ame_circ_0000737	LOC411009	GB44041	LG4	NC_007073.3	10291012	10295264	-	20	107:253	0	150.58	0	11	1402.21	0.00784	6	469.58	0.01278	3	397.69	0.00754	NF	SC	gene3891	id72260	id72258	6	8	CDS	CDS	20226	12314	*	*	*	*
ame_circ_0001252	LOC408887	GB41505	LG6	NC_007075.3	8977456	8979403	-	20	30:27	1	125.03	0.008	11	120.29	0.09145	6	39.46	0.15204	2	36.34	0.05503	N	SC	gene5344	id96001	id95999	5	7	CDS	CDS	26165	2717	*	*	bmo_circ_0002527	*
ame_circ_0001419	LOC551898	GB42466	LG7	NC_007076.3	9477918	9483056	-	20	40:28	0	192.7	0	7	112	0.0625	11	40.08	0.27447	2	29.92	0.06684	N	SC	gene6233	id110194	id110191	6	9	CDS	CDS	31413	1174	*	*	*	*
ame_circ_0002143	LOC725393	GB41549	LG13	NC_007082.3	10032708	10033897	-	20	20:25	0	54.95	0	4	48.24	0.08292	8	42.79	0.18698	8	48.87	0.16371	NF	SC	gene10693	id189311	id189314	2	2	CDS	3UTR	38411	944	*	*	*	*
ame_circ_0002267	LOC410545	GB41740	LG14	NC_007083.3	10137478	10138816	+	20	24:24	1	154.34	0.00648	8	38.74	0.2065	8	16.78	0.47674	3	7.98	0.37613	NF	SC	gene11334	id200244	id200247	2	5	CDS	CDS	6851	7514	*	*	bmo_circ_0000385,bmo_circ_0000386	F
ame_circ_0002404	LOC411772	GB49475	LG15	NC_007084.3	3484465	3486266	+	20	33:43	1	365.15	0.00274	13	135.34	0.09606	6	44.13	0.13596	0	16.02	0	N	SC	gene11536	id204013	id204014	5	6	CDS	CDS	3914	10267	*	*	bmo_circ_0000820,bmo_circ_0000821,bmo_circ_0000822,bmo_circ_0002848	*
ame_circ_0002590	LOC410637	GB45967	LG16	NC_007085.3	6098831	6099415	+	20	45:43	0	159.94	0	5	88.95	0.05621	10	62.27	0.16059	5	53.35	0.09373	NF	SC	gene12471	id218753	id218754	5	6	CDS	CDS	13386	818	*	*	*	*
ame_circ_0002963	LOC409695	GB49010	UnGr	NW_003379202.1	3647	7073	-	20	23:28	1	233.27	0.00429	6	236.99	0.02532	2	66.91	0.02989	11	90.15	0.12202	F	SC	gene13427	id230057	id230055	1	3	CDS	CDS	347	0	*	*	*	*
ame_circ_0000294	LOC410758	GB48026	LG1	NC_007070.3	3424840	3428791	-	19	32:31	0	22.04	0	14	77.19	0.18136	3	22.17	0.13531	2	20.14	0.09929	N	SC	gene204	id2889	id2887	5	6	exonic	exonic	0	28241	*	*	bmo_circ_0001671	*
ame_circ_0000305	LOC724535	GB53206	LG1	NC_007070.3	4776156	4783151	+	19	91:79	2	125.24	0.01597	12	113.28	0.10593	3	43.3	0.06929	2	38.03	0.05259	N	SC	gene273	id3560	id3561	4	5	5UTR	CDS	5004	1522	*	*	*	*
ame_circ_0000445	LOC408664	GB55411	LG2	NC_007071.3	13681058	13682022	+	19	23:20	0	109.32	0	15	217.24	0.06905	4	36.62	0.10923	0	34.57	0	N	SC	gene2348	id43112	id43113	2	3	5UTR	CDS	6404	1877	dme_circ_0002456,dme_circ_0003227	s242	bmo_circ_0002415	*
ame_circ_0001222	LOC409928	GB48521	LG6	NC_007075.3	6748554	6749193	+	19	31:23	0	212.76	0	11	76.79	0.14326	6	49.74	0.12062	2	34.44	0.05807	N	SC	gene5223	id93927	id93928	3	4	CDS	CDS	60584	2815	*	*	bmo_circ_0000409	*
ame_circ_0001331	LOC413332	GB44262	LG7	NC_007076.3	1775763	1776442	+	19	20:20	0	78.61	0	3	14.82	0.20239	12	9.73	1.23273	4	4.5	0.88918	NF	SC	gene5901	id103930	id103931	2	3	5UTR	CDS	16282	12299	*	*	bmo_circ_0003197,bmo_circ_0003198,bmo_circ_0003199,bmo_circ_0003200,bmo_circ_0003202,bmo_circ_0003203,bmo_circ_0003204,bmo_circ_0003205,bmo_circ_0003206,bmo_circ_0003207	*
ame_circ_0002382	LOC410553	GB41727	LG14	NC_007083.3	9770160	9772106	+	19	26:22	0	52.3	0	14	168.78	0.08295	5	44.57	0.11218	0	48.73	0	N	SC	gene11309	id199666	id199667	7	8	CDS	CDS	54987	1796	*	*	*	*
ame_circ_0000215	LOC413968	GB51545	LG1	NC_007070.3	23969033	23976818	-	18	55:115	0	85.28	0	7	185.5	0.03774	5	31.63	0.15809	6	25.99	0.23082	NF	SC	gene1405	id24711	id24710	13	14	CDS	CDS	5450	3923	dme_circ_0000495,dme_circ_0001018,dme_circ_0003688	s147,s1777,s2151,s2440	bmo_circ_0002279,bmo_circ_0002283,bmo_circ_0002284,bmo_circ_0002285,bmo_circ_0002286	*
ame_circ_0000658	LOC727159	GB43039	LG3	NC_007072.3	3358297	3358725	+	18	18:21	0	14.37	0	14	24.05	0.58208	3	7.59	0.39543	1	2.91	0.34417	N	S	gene2760	id50884	id50885	4	5	CDS	CDS	1079	1081	*	s2253	bmo_circ_0001769	*
ame_circ_0001364	LOC724704	GB49233	LG7	NC_007076.3	4108566	4109764	-	18	67:133	0	120.13	0	7	194.57	0.03598	9	326.69	0.02755	2	295.52	0.00677	N	SC	gene6055	id106098	id106095	2	5	CDS	CDS	22969	127	*	*	bmo_circ_0000529,bmo_circ_0000530,bmo_circ_0000531	*
ame_circ_0001570	AChE-2	GB41856	LG8	NC_007077.3	8567896	8600528	-	18	103:103	1	500.85	0.002	12	120.11	0.0999	5	214.35	0.02333	0	225.4	0	N	S	gene7076	id126011	id126010	4	5	CDS	CDS	67944	13743	dme_circ_0000226,dme_circ_0003794,dme_circ_0005277	s2383,s309	*	*
ame_circ_0002310	LOC409985	GB54114	LG14	NC_007083.3	6298327	6299039	+	18	24:24	1	68	0.01471	10	33.45	0.29891	7	14.18	0.49359	0	6.55	0	N	SC	gene11026	id194123	id194124	14	15	CDS	CDS	12672	5494	*	*	*	F
ame_circ_0002321	LOC410498	GB54127	LG14	NC_007083.3	6754011	6754917	+	18	51:39	0	109.88	0	12	156.44	0.07671	5	117.39	0.04259	1	100.99	0.0099	N	SC	gene11037	id194582	id194583	21	22	CDS	CDS	521	770	*	*	*	*
ame_circ_0000032	LOC409608	GB41047	LG1	NC_007070.3	10418876	10419808	-	17	23:20	0	24.84	0	7	36.31	0.19278	4	34.92	0.11455	6	31.45	0.19081	NF	SC	gene623	id8503	id8502	5	6	CDS	CDS	10093	14040	dme_circ_0000113,dme_circ_0001155,dme_circ_0001746,dme_circ_0002289,dme_circ_0002376,dme_circ_0002479,dme_circ_0002520,dme_circ_0002841,dme_circ_0002900,dme_circ_0003036,dme_circ_0003065,dme_circ_0003416,dme_circ_0003428,dme_circ_0003467,dme_circ_0003509,dme_circ_0004152,dme_circ_0004888	s1073,s1374,s1607,s1724,s1831,s1900,s1961,s2001,s2184,s329,s611,s749	*	*
ame_circ_0000689	LOC100578314	GB53682	LG3	NC_007072.3	6724150	6733783	-	17	57:62	0	102.34	0	10	250.19	0.03997	3	130.05	0.02307	4	98.62	0.04056	NF	SC	gene2925	id54666	id54663	8	11	5UTR	CDS	60735	32874	*	*	*	*
ame_circ_0001338	LOC727230	GB46251	LG7	NC_007076.3	2138711	2139349	-	17	20:17	0	116.98	0	9	24.01	0.37483	4	9.03	0.44306	4	10.76	0.37186	NF	SC	gene5930	id104495	id104494	13	14	CDS	CDS	439	241	dme_circ_0000563	s130	*	*
ame_circ_0001543	LOC411282	GB41898	LG8	NC_007077.3	7641829	7644064	-	17	22:34	0	29.21	0	9	68.16	0.13205	6	46.11	0.13014	2	48.25	0.04145	N	SC	gene6986	id123987	id123986	2	3	CDS	CDS	1676	1032	*	*	*	*
ame_circ_0001666	LOC412762	GB42805	LG9	NC_007078.3	5647311	5648414	+	17	18:20	0	245.33	0	7	142.52	0.04911	8	44.39	0.18021	2	16.94	0.11807	N	SC	gene7570	id135595	id135596	2	3	CDS	CDS	731	1328	dme_circ_0001204	s2379,s444	bmo_circ_0002002,bmo_circ_0002003	F
ame_circ_0001818	LOC409903	GB48331	LG10	NC_007079.3	7161517	7162924	-	17	20:23	0	86.5	0	14	61.99	0.22585	0	11.83	0	3	14.37	0.20876	F	SC	gene8262	id146062	id146061	6	7	CDS	CDS	8193	15587	dme_circ_0001501,dme_circ_0001728	s1980	*	*
ame_circ_0002577	LOC409655	GB47584	LG16	NC_007085.3	4458981	4465010	-	17	198:34	1	101.48	0.00985	11	98.41	0.11178	5	48.57	0.10294	0	44.33	0	N	SC	gene12367	id216753	id216748	10	15	CDS	CDS	742	1026	*	*	*	F
ame_circ_0000171	LOC410689	GB42233	LG1	NC_007070.3	21015308	21017017	-	16	38:86	1	171.88	0.00582	7	164.9	0.04245	8	255.23	0.03134	0	254.18	0	N	SC	gene1242	id21157	id21196	4	5	CDS	CDS	1917	2653	*	*	*	*
ame_circ_0000479	LOC726461	GB55578	LG2	NC_007071.3	14308570	14309010	-	16	31:37	0	358.18	0	11	1244.72	0.00884	4	442.45	0.00904	1	390.79	0.00256	N	SC	gene2397	id43992	id43992	16	16	5UTR	CDS	32602	1896	dme_circ_0001154	s1271	bmo_circ_0000300	F
ame_circ_0000688	LOC100578314	GB53682	LG3	NC_007072.3	6724150	6724639	-	16	57:59	0	102.34	0	9	250.19	0.03597	5	130.05	0.03845	2	98.62	0.02028	N	SC	gene2925	id54666	id54665	8	9	CDS	CDS	7735	32874	*	*	*	*
ame_circ_0000882	LOC409051	GB46564	LG4	NC_007073.3	9082314	9084216	+	16	113:101	3	301.23	0.00996	8	135.36	0.0591	3	310.54	0.00966	2	355.87	0.00562	N	SC	gene3768	id68931	id68934	22	25	CDS	CDS	3315	626	dme_circ_0001399,dme_circ_0002754,dme_circ_0004405,dme_circ_0004669	s12,s2208,s262,s446,s58	bmo_circ_0001596,bmo_circ_0001597	F
ame_circ_0001022	LOC412859	GB51391	LG5	NC_007074.3	3526065	3533498	-	16	31:21	0	163.54	0	10	173.96	0.05748	3	46.83	0.06407	3	43.77	0.06854	NF	SC	gene4137	id76589	id76576	9	11	CDS	CDS	104192	8985	dme_circ_0000339,dme_circ_0001463,dme_circ_0001766,dme_circ_0002306,dme_circ_0003093,dme_circ_0003646,dme_circ_0003893,dme_circ_0004488,dme_circ_0004590,dme_circ_0004971,dme_circ_0005075	s1044,s1045,s1101,s1128,s1187,s1210,s1352,s1479,s1519,s1858,s2332,s2464,s310	*	*
ame_circ_0001170	LOC413159	GB45474	LG6	NC_007075.3	17424954	17426636	+	16	56:86	1	237.58	0.00421	8	340.78	0.02348	4	158.96	0.02516	3	104.59	0.02868	NF	SC	gene5769	id102102	id102103	4	5	CDS	CDS	1483	7927	dme_circ_0000236,dme_circ_0000543,dme_circ_0001905,dme_circ_0001922,dme_circ_0002644,dme_circ_0002755,dme_circ_0003134,dme_circ_0003489	s1703,s1963,s2466,s651	*	*
ame_circ_0001311	LOC412818	GB48097	LG7	NC_007076.3	12249938	12277674	+	16	30:20	0	46.92	0	9	93.21	0.09656	5	38.94	0.1284	2	27.52	0.07266	N	SC	gene6363	id112193	id112197	4	8	CDS	CDS	73508	22739	*	*	*	*
ame_circ_0001531	LOC409722	GB43870	LG8	NC_007077.3	7078976	7079531	-	16	17:16	0	103.54	0	10	33.94	0.29467	3	17.58	0.17067	3	11.29	0.2657	NF	SC	gene6937	id122475	id122474	37	38	CDS	CDS	12289	1019	dme_circ_0001561,dme_circ_0001668	*	bmo_circ_0000923,bmo_circ_0003258,bmo_circ_0003259,bmo_circ_0003260,bmo_circ_0003263,bmo_circ_0003264,bmo_circ_0003265,bmo_circ_0003266,bmo_circ_0003267,bmo_circ_0003268	N
ame_circ_0001859	LOC100577004	GB50911	LG10	NC_007079.3	9384742	9385860	+	16	25:21	0	170.49	0	7	81.33	0.08607	6	27.11	0.22132	3	21.52	0.1394	NF	SC	gene8426	id149064	id149066	2	4	5UTR	CDS	13404	1140	dme_circ_0000573,dme_circ_0001226	s657	*	*
ame_circ_0002072	LOC410353	GB55730	LG12	NC_007081.3	146721	195033	-	16	30:155	0	188.81	0	5	368.3	0.01358	8	105.63	0.07574	3	79.74	0.03762	NF	SC	gene9744	id172924	id172918	4	10	CDS	CDS	9211	4080	dme_circ_0001128,dme_circ_0004147,dme_circ_0005184	s1442,s1488,s2126,s2134,s279,s668,s718,s862	bmo_circ_0002802	F
ame_circ_0002373	LOC410563	GB41698	LG14	NC_007083.3	9247180	9249162	+	16	58:53	0	72.03	0	7	613.44	0.01141	5	95.89	0.05214	4	71.81	0.05571	NF	SC	gene11260	id198293	id198287	5	7	CDS	CDS	2047	4238	dme_circ_0004668	*	*	*
ame_circ_0000168	LOC410689	GB42233	LG1	NC_007070.3	21015281	21017017	-	15	114:118	0	171.88	0	10	164.9	0.06064	1	255.23	0.00392	4	254.18	0.01574	F	SC	gene1242	id21197	id21196	4	5	CDS	CDS	1917	2626	*	*	*	*
ame_circ_0000191	LOC726349	GB48940	LG1	NC_007070.3	22154719	22155851	+	15	85:103	1	378.61	0.00264	9	526.59	0.01709	4	96.4	0.0415	1	84.64	0.01181	N	SC	gene1308	id23137	id23140	6	9	CDS	CDS	1947	2381	*	*	*	*
ame_circ_0000423	LOC408670	GB55648	LG2	NC_007071.3	12581555	12582755	-	15	35:24	0	51.24	0	10	285.7	0.035	4	67.04	0.05967	1	55.1	0.01815	N	SC	gene2266	id41102	id41101	25	26	CDS	CDS	7163	6375	dme_circ_0000665,dme_circ_0002111,dme_circ_0002409	s1255,s1256,s1428,s1474,s1911,s2108,s2215,s2291,s2376,s2462,s757	bmo_circ_0002504	*
ame_circ_0000549	LOC551123	*	LG2	NC_007071.3	6361593	6369989	-	15	34:81	0	118.91	0	10	209.09	0.04783	5	93.68	0.05337	0	87.68	0	N	SC	gene1940	id34599	id34597	6	8	CDS	CDS	824	18691	*	*	*	*
ame_circ_0000774	LOC408770	GB53012	LG4	NC_007073.3	12128907	12129508	+	15	39:44	0	92.79	0	8	182.62	0.04381	4	105.69	0.03785	3	105.4	0.02846	NF	S	gene3991	id74100	id74101	3	4	CDS	CDS	11228	14730	dme_circ_0003448	s2132,s2249	bmo_circ_0001618	*
ame_circ_0001732	LOC410204	GB50974	LG10	NC_007079.3	10481071	10483616	+	15	16:15	0	12.6	0	8	31.5	0.254	6	7.63	0.78619	1	8.48	0.11793	N	SC	gene8562	id151260	id151264	7	11	CDS	CDS	1562	2970	*	*	*	*
ame_circ_0001771	LOC100576781	GB46364	LG10	NC_007079.3	3136842	3139796	-	15	15:15	0	21.65	0	4	79.2	0.0505	6	27.92	0.2149	5	15.38	0.325	NF	SC	gene8025	id142599	id142577	2	8	CDS	CDS	111	334	*	*	*	*
ame_circ_0002551	LOC410577	GB49957	LG15	NC_007084.3	9460859	9462465	-	15	142:50	0	385.38	0	9	1196.5	0.00752	4	251.33	0.01592	2	236.48	0.00846	N	SC	gene12029	id210938	id210936	7	8	5UTR	CDS	17555	2000	*	*	*	*
ame_circ_0000343	LOC550645	GB51807	LG1	NC_007070.3	7634485	7638367	+	14	28:17	0	22.51	0	7	32.29	0.2168	4	19.71	0.2029	3	6.83	0.43923	NF	SC	gene517	id6890	id6891	5	6	CDS	CDS	8179	4704	dme_circ_0003017	s1690	*	*
ame_circ_0000459	LOC408676	GB55429	LG2	NC_007071.3	14093279	14093882	+	14	17:14	0	75.57	0	11	89.28	0.12321	3	42.88	0.06996	0	33.04	0	N	SC	gene2375	id43754	id43732	12	14	CDS	3UTR	743	71	*	*	*	*
ame_circ_0000464	LOC408677	GB55591	LG2	NC_007071.3	14119176	14120296	-	14	67:65	1	56.97	0.01755	7	45.98	0.15225	5	202.85	0.02465	1	145.06	0.00689	N	SC	gene2379	id43835	id43834	4	5	5UTR	CDS	17571	4901	*	*	*	F
ame_circ_0000899	LOC726335	GB44078	LG4	NC_007073.3	9600109	9600471	-	14	17:14	0	49.44	0	11	51.69	0.21279	3	10.38	0.28891	0	4.97	0	N	SC	gene3818	id69610	id69610	7	7	5UTR	CDS	2871	2540	*	*	*	*
ame_circ_0001093	LOC411116	GB44567	LG5	NC_007074.3	9700874	9709046	+	14	71:73	0	59.27	0	8	226.44	0.03533	3	101.91	0.02944	3	89.38	0.03356	NF	SC	gene4464	id81866	id81869	5	8	CDS	CDS	8827	11409	dme_circ_0000339,dme_circ_0001463,dme_circ_0001766,dme_circ_0002306,dme_circ_0003093,dme_circ_0003646,dme_circ_0003893,dme_circ_0004488,dme_circ_0004590,dme_circ_0004971,dme_circ_0005075	s1044,s1045,s1101,s1128,s1187,s1210,s1352,s1479,s1519,s1858,s2332,s2464,s310	*	*
ame_circ_0001328	LOC412896	GB49696	LG7	NC_007076.3	1510914	1511169	+	14	17:14	1	86.75	0.01153	9	114.02	0.07894	4	32.85	0.12177	0	22.8	0	N	S	gene5891	id103721	id103716	4	4	CDS	3UTR	571	3141	dme_circ_0002317	s1152,s760	*	*
ame_circ_0001398	LOC406124	GB40975	LG7	NC_007076.3	7796954	7797705	-	14	63:57	0	83.47	0	10	526.64	0.01899	3	268.35	0.01118	1	233.01	0.00429	N	SC	gene6167	id109152	id109151	3	4	CDS	CDS	2222	1185	dme_circ_0003644,dme_circ_0004555,dme_circ_0005222,dme_circ_0005256	s1198,s1309,s2281,s2452,s2454,s303,s424,s753	*	*
ame_circ_0002066	LOC551490	GB40231	LG12	NC_007081.3	1432223	1450471	+	14	97:121	0	294.59	0	7	1631.77	0.00429	5	593.02	0.00843	2	379.77	0.00527	N	SC	gene9766	id173146	id173152	2	8	CDS	CDS	191011	5785	dme_circ_0000979,dme_circ_0001780,dme_circ_0004249	s1866,s628	bmo_circ_0000758,bmo_circ_0000759,bmo_circ_0000760,bmo_circ_0000761,bmo_circ_0000762	*
ame_circ_0002332	LOC410517	GB54164	LG14	NC_007083.3	7283962	7284235	-	14	82:51	0	38.87	0	4	284.36	0.01407	8	96.52	0.08288	2	86.85	0.02303	N	SC	gene11079	id195187	id195187	2	2	CDS	CDS	1224	3411	dme_circ_0001586,dme_circ_0001755,dme_circ_0001975,dme_circ_0002712,dme_circ_0002731,dme_circ_0004447	s1193,s1537,s666	*	*
ame_circ_0000169	LOC410689	GB42233	LG1	NC_007070.3	21015281	21019089	-	13	119:266	1	171.88	0.00582	6	164.9	0.03638	3	255.23	0.01175	3	254.18	0.0118	NF	SC	gene1242	id21197	id21195	4	6	CDS	CDS	763	2626	*	*	*	*
ame_circ_0000360	LOC413350	GB52504	LG2	NC_007071.3	10096482	10097676	+	13	13:13	0	22.74	0	4	19.44	0.20581	4	7.52	0.5321	5	8.8	0.56812	NF	SC	gene2156	id36725	id36726	2	3	5UTR	CDS	13905	2937	dme_circ_0000929,dme_circ_0001996,dme_circ_0003158,dme_circ_0003291,dme_circ_0003607,dme_circ_0004394	s1220,s1411,s1577,s1661,s1882,s1975,s2062,s538,s736	*	*
ame_circ_0000444	LOC410819	GB55403	LG2	NC_007071.3	13520870	13521563	+	13	24:20	0	32.72	0	4	68.1	0.05874	5	140.95	0.03547	4	155.33	0.02575	NF	SC	gene2334	id42648	id42649	2	3	5UTR	CDS	10425	10523	dme_circ_0004941	s1578	bmo_circ_0000277	*
ame_circ_0000624	LOC726188	GB46113	LG3	NC_007072.3	12998705	13000890	-	13	25:28	0	145.97	0	8	570.67	0.01402	3	92.8	0.03233	2	64.23	0.03114	N	SC	gene3282	id60857	id60855	2	4	CDS	CDS	6378	168	dme_circ_0000788,dme_circ_0003175	s1282	*	*
ame_circ_0001227	LOC408894	GB48608	LG6	NC_007075.3	6827662	6829699	-	13	25:33	1	206.74	0.00484	8	237.44	0.03369	4	60.58	0.06603	0	45.91	0	N	SC	gene5229	id94074	id94086	8	11	CDS	CDS	8740	34514	dme_circ_0001742	s1086	bmo_circ_0003294,bmo_circ_0003295	*
ame_circ_0001686	brp	GB42866	LG9	NC_007078.3	7253554	7254551	+	13	30:34	1	63.41	0.01577	9	103.33	0.0871	3	155.16	0.01933	0	164.38	0	N	SC	gene7706	id137411	id137412	7	8	CDS	CDS	9814	1447	dme_circ_0000345,dme_circ_0002505,dme_circ_0003930,dme_circ_0004397	s1070,s1110,s1526,s1722,s2196,s494,s767	*	*
ame_circ_0001999	LOC409956	*	LG11	NC_007080.3	2872123	2879211	+	13	78:27	1	545.02	0.00183	4	280.03	0.01428	6	68.41	0.0877	2	24.93	0.08021	N	SC	gene8943	id157624	id157632	2	4	5UTR	CDS	21490	7587	*	*	*	F
ame_circ_0002125	LOC552247	GB40654	LG12	NC_007081.3	7144420	7144960	+	13	14:15	1	97.12	0.0103	6	27.64	0.21711	3	15.79	0.18998	3	7.9	0.37995	NF	SC	gene10000	id175943	id175945	8	10	CDS	CDS	398	128	*	*	*	*
ame_circ_0002301	LOC726153	GB43702	LG14	NC_007083.3	5121791	5129709	+	13	28:24	0	116.73	0	8	111.15	0.07197	5	43.87	0.11398	0	26.02	0	N	SC	gene10939	id192703	id192704	4	5	CDS	CDS	35894	43766	dme_circ_0002363	s2216	*	*
ame_circ_0002324	LOC410514	GB54143	LG14	NC_007083.3	7156013	7156420	+	13	24:37	1	119.19	0.00839	8	57.2	0.13987	3	35.73	0.08396	1	29.04	0.03443	N	SC	gene11071	id195071	id195057	3	4	CDS	CDS	29498	575	*	*	*	*
ame_circ_0002497	LOC408528	GB50157	LG15	NC_007084.3	6906861	6907355	+	13	28:19	0	224.72	0	9	143.32	0.0628	4	23.97	0.16687	0	15.73	0	N	SC	gene11796	id207343	id207344	5	6	CDS	CDS	293	331	*	*	*	*
ame_circ_0002520	pHCl	GB50207	LG15	NC_007084.3	7986947	7987880	+	13	57:42	0	65.63	0	9	339.87	0.02648	3	54.37	0.05518	1	44.07	0.02269	N	SC	gene11895	id208982	id208985	7	10	CDS	CDS	3929	4184	*	*	*	*
ame_circ_0000132	LOC100577522	GB55312	LG1	NC_007070.3	19321672	19322562	+	12	18:16	0	18.13	0	8	22.41	0.35699	3	13.25	0.22645	1	9.95	0.10048	N	SC	gene1172	id19048	id19049	11	12	CDS	CDS	6727	11222	dme_circ_0000113,dme_circ_0001155,dme_circ_0001746,dme_circ_0002289,dme_circ_0002376,dme_circ_0002479,dme_circ_0002520,dme_circ_0002841,dme_circ_0002900,dme_circ_0003036,dme_circ_0003065,dme_circ_0003416,dme_circ_0003428,dme_circ_0003467,dme_circ_0003509,dme_circ_0004152,dme_circ_0004888	s1073,s1374,s1607,s1724,s1831,s1900,s1961,s2001,s2184,s329,s611,s749	*	*
ame_circ_0000342	LOC550645	GB51807	LG1	NC_007070.3	7634485	7634902	+	12	28:21	0	22.51	0	5	32.29	0.15486	6	19.71	0.30435	1	6.83	0.14641	N	SC	gene517	id6890	id6890	5	5	CDS	CDS	8179	3295	dme_circ_0003017	s1690	*	*
ame_circ_0000437	LOC100577139	*	LG2	NC_007071.3	13234003	13234617	+	12	19:17	0	32.7	0	4	29.33	0.13636	5	27.65	0.18083	3	23.13	0.1297	NF	SC	gene2311	id41982	id41982	5	5	CDS	CDS	20900	1649	*	*	*	*
ame_circ_0000567	LOC107966088	*	LG2	NC_007071.3	9655961	9656617	+	12	12:12	0	13.92	0	8	1.03	7.756	3	0	0	1	0	0	N	SC	gene2100	id36141	id36142	6	7	exonic	exonic	2107	125	*	*	*	*
ame_circ_0000682	LOC410956	GB55855	LG3	NC_007072.3	6040269	6041283	+	12	15:22	0	66.63	0	9	73.96	0.12168	3	40.97	0.07323	0	38.68	0	N	SC	gene2910	id54297	id54299	5	7	CDS	CDS	22624	2150	*	*	*	*
ame_circ_0000868	LOC408804	GB42984	LG4	NC_007073.3	8068939	8089562	-	12	123:215	0	637.49	0	5	533.95	0.00936	1	326.87	0.00306	6	390.29	0.01537	F	SC	gene3739	id68520	id68497	15	18	5UTR	CDS	22349	3955	*	*	bmo_circ_0002560,bmo_circ_0002561	*
ame_circ_0001091	LOC411116	GB44567	LG5	NC_007074.3	9700874	9701143	+	12	71:124	0	59.27	0	5	226.44	0.02208	5	101.91	0.04906	2	89.38	0.02238	N	SC	gene4464	id81866	id81867	5	6	CDS	CDS	8827	1253	dme_circ_0000339,dme_circ_0001463,dme_circ_0001766,dme_circ_0002306,dme_circ_0003093,dme_circ_0003646,dme_circ_0003893,dme_circ_0004488,dme_circ_0004590,dme_circ_0004971,dme_circ_0005075	s1044,s1045,s1101,s1128,s1187,s1210,s1352,s1479,s1519,s1858,s2332,s2464,s310	*	*
ame_circ_0001458	LOC413197	GB51749	LG8	NC_007077.3	13318548	13320747	+	12	56:27	2	400.06	0.005	4	123.92	0.03228	3	38.13	0.07868	3	34.85	0.08608	NF	SC	gene7330	id129618	id129620	2	4	CDS	CDS	13190	2296	dme_circ_0000129,dme_circ_0003088,dme_circ_0005161	s143,s1567,s1957,s2463,s384	*	F
ame_circ_0001709	LOC409000	GB42584	LG9	NC_007078.3	8536001	8537004	-	12	12:18	0	120.91	0	9	39.31	0.22897	3	54.16	0.0554	0	41.18	0	N	SC	gene7768	id138440	id138439	2	3	CDS	CDS	4552	2622	dme_circ_0000113,dme_circ_0001155,dme_circ_0001746,dme_circ_0002289,dme_circ_0002376,dme_circ_0002479,dme_circ_0002520,dme_circ_0002841,dme_circ_0002900,dme_circ_0003036,dme_circ_0003065,dme_circ_0003416,dme_circ_0003428,dme_circ_0003467,dme_circ_0003509,dme_circ_0004152,dme_circ_0004888	s1073,s1374,s1607,s1724,s1831,s1900,s1961,s2001,s2184,s329,s611,s749	*	*
ame_circ_0001729	LOC727000	GB53396	LG9	NC_007078.3	9730213	9734835	+	12	27:20	0	60.15	0	5	49.1	0.10183	4	35.05	0.11413	3	40.1	0.07481	NF	SC	gene7824	id139248	id139249	4	5	CDS	CDS	66921	7759	dme_circ_0001051,dme_circ_0001182,dme_circ_0004014,dme_circ_0004190,dme_circ_0004376	s1248,s1316,s1462,s179,s1970,s2064,s2176,s723	*	*
ame_circ_0001760	LOC414025	GB47354	LG10	NC_007079.3	12891370	12892788	+	12	22:30	0	64.21	0	3	100.96	0.02972	5	30.51	0.1639	4	27.6	0.14493	NF	SC	gene8727	id154167	id154168	4	5	CDS	CDS	12025	4973	dme_circ_0000929,dme_circ_0001996,dme_circ_0003158,dme_circ_0003291,dme_circ_0003607,dme_circ_0004394	s1220,s1411,s1577,s1661,s1882,s1975,s2062,s538,s736	*	F
ame_circ_0001879	LOC408309	GB45167	LG11	NC_007080.3	11702701	11703609	+	12	68:25	0	1191.89	0	7	723.87	0.00967	2	354.95	0.00563	3	266.67	0.01125	F	SC	gene9323	id164962	id164963	4	6	CDS	CDS	1699	207	*	*	*	*
ame_circ_0002122	LOC724292	GB40648	LG12	NC_007081.3	6735590	6743431	+	12	52:35	1	159.71	0.00626	7	128.11	0.05464	1	69.37	0.01442	3	55.23	0.05432	F	SC	gene9983	id175691	id175694	8	11	CDS	CDS	29128	62018	dme_circ_0001184,dme_circ_0002045,dme_circ_0002680,dme_circ_0003965,dme_circ_0004426,dme_circ_0004658,dme_circ_0004705,dme_circ_0005276	s1399,s1855,s2016,s224,s40,s511,s60,s620,s818	bmo_circ_0002820	*
ame_circ_0002173	LOC410427	GB50672	LG13	NC_007082.3	2262825	2263299	-	12	25:40	0	95.33	0	4	66.6	0.06006	7	65.25	0.10728	1	53.44	0.01871	N	SC	gene10395	id183385	id183384	7	8	CDS	CDS	7977	515	*	*	*	F
ame_circ_0002213	LOC408429	GB40134	LG13	NC_007082.3	4244815	4245611	+	12	38:24	0	120.58	0	8	153.71	0.05205	3	71.32	0.04206	1	66.58	0.01502	N	SC	gene10497	id185164	id185165	9	10	CDS	CDS	3507	14700	*	*	*	*
ame_circ_0000240	LOC725460	GB55000	LG1	NC_007070.3	26321607	26325796	-	11	20:17	0	100.44	0	5	103.46	0.04833	6	32.48	0.18475	0	27.86	0	N	SC	gene1513	id26584	id26576	4	6	5UTR	CDS	78113	560	dme_circ_0000113,dme_circ_0001155,dme_circ_0001746,dme_circ_0002289,dme_circ_0002376,dme_circ_0002479,dme_circ_0002520,dme_circ_0002841,dme_circ_0002900,dme_circ_0003036,dme_circ_0003065,dme_circ_0003416,dme_circ_0003428,dme_circ_0003467,dme_circ_0003509,dme_circ_0004152,dme_circ_0004888	s1073,s1374,s1607,s1724,s1831,s1900,s1961,s2001,s2184,s329,s611,s749	*	F
ame_circ_0000433	LOC551121	GB55380	LG2	NC_007071.3	13042043	13044210	+	11	26:18	0	24.14	0	6	72.02	0.08331	5	23.35	0.21415	0	21.96	0	N	SC	gene2294	id41640	id41641	5	6	CDS	CDS	5594	8006	dme_circ_0000753,dme_circ_0001482,dme_circ_0003859,dme_circ_0005054	s1219,s1558,s182,s670	*	*
ame_circ_0000932	LOC726101	GB44590	LG5	NC_007074.3	10202990	10203615	+	11	84:113	0	284.26	0	6	215.54	0.02784	3	273.08	0.01099	2	231.96	0.00862	N	SC	gene4507	id82576	id82577	4	5	CDS	CDS	3667	5267	*	*	*	*
ame_circ_0001269	LOC725218	GB41467	LG6	NC_007075.3	9962250	9962721	+	11	31:11	1	55.48	0.01802	5	32.06	0.15596	4	8.64	0.46295	1	11.37	0.08796	N	SC	gene5408	id97020	id97020	2	2	5UTR	CDS	14633	9876	*	*	bmo_circ_0002473,bmo_circ_0002474,bmo_circ_0002475,bmo_circ_0002476,bmo_circ_0002477,bmo_circ_0002478,bmo_circ_0002479	*
ame_circ_0001375	LOC412994	GB52879	LG7	NC_007076.3	556227	560071	-	11	12:25	2	118.79	0.01684	5	50.56	0.0989	1	18.84	0.05309	3	15.37	0.19517	F	SC	gene5854	id103260	id103259	3	4	5UTR	CDS	7189	93052	dme_circ_0002317	s1152,s760	*	*
ame_circ_0001460	LOC413197	GB51749	LG8	NC_007077.3	13324632	13325642	+	11	23:21	1	400.06	0.0025	7	123.92	0.05649	0	38.13	0	3	34.85	0.08608	F	SC	gene7330	id129624	id129626	8	10	CDS	CDS	1129	362	dme_circ_0000129,dme_circ_0003088,dme_circ_0005161	s143,s1567,s1957,s2463,s384	*	F
ame_circ_0001744	LOC408298	GB51045	LG10	NC_007079.3	11198612	11201355	-	11	22:32	0	91.51	0	4	75.65	0.05287	6	59.57	0.10071	1	51.87	0.01928	N	SC	gene8603	id151920	id151917	10	13	CDS	CDS	3174	36647	dme_circ_0003286,dme_circ_0003309,dme_circ_0003936,dme_circ_0004554	s1257,s431,s710,s84	*	*
ame_circ_0001842	LOC408299	GB54294	LG10	NC_007079.3	7854362	7855083	+	11	22:21	0	415.49	0	6	82.48	0.07275	4	25.51	0.15682	1	23.6	0.04237	N	SC	gene8314	id147282	id147284	2	4	CDS	CDS	4354	941	*	*	*	F
ame_circ_0002218	LOC100578957	*	LG13	NC_007082.3	4409252	4413265	-	11	14:14	0	28.92	0	5	43.39	0.11524	3	18.98	0.15805	3	16.87	0.1778	NF	SC	gene10514	id185758	id185757	4	5	5UTR	CDS	38172	15342	*	*	*	*
ame_circ_0002940	LOC102655120	*	UnGr	NW_003378340.1	28542	28803	+	11	14:11	0	143.11	0	7	230.77	0.03033	3	42.93	0.06988	1	32.2	0.03106	N	SC	gene13096	id226559	id226559	3	3	CDS	CDS	8275	0	*	*	*	*
ame_circ_0000174	LOC409792	GB42220	LG1	NC_007070.3	21215474	21215860	-	10	10:11	0	338.71	0	5	121	0.04132	5	41.61	0.12016	0	33.69	0	N	SC	gene1258	id21551	id22059	2	3	CDS	CDS	1852	748	dme_circ_0005237	s1291,s1889,s2315,s257	*	*
ame_circ_0000451	LOC102656585	*	LG2	NC_007071.3	13741689	13768191	-	10	74:64	0	998.02	0	7	524.84	0.01334	3	244.78	0.01226	0	226.99	0	N	SC	gene2352	id43171	id43164	5	6	CDS	CDS	15026	11187	*	*	*	*
ame_circ_0000475	LOC726461	GB55578	LG2	NC_007071.3	14287962	14289157	-	10	25:30	0	358.18	0	6	1244.72	0.00482	3	442.45	0.00678	1	390.79	0.00256	N	SC	gene2397	id43997	id43995	11	13	CDS	CDS	3099	1885	dme_circ_0001154	s1271	bmo_circ_0000300	F
ame_circ_0000596	Cac	GB51897	LG3	NC_007072.3	1139755	1140732	+	10	136:27	0	209.4	0	6	293.95	0.02041	4	321.89	0.01243	0	290.39	0	N	SC	gene2583	id47805	id47806	4	5	CDS	CDS	48180	1052	dme_circ_0000587,dme_circ_0001026,dme_circ_0002179,dme_circ_0002988,dme_circ_0003824,dme_circ_0004208,dme_circ_0005157	s1245,s128,s1458,s1510,s1709,s1792,s1794,s2174,s2180,s2486,s676	*	*
ame_circ_0000630	LOC726188	GB46113	LG3	NC_007072.3	13007809	13012097	-	10	62:117	0	145.97	0	4	570.67	0.00701	2	92.8	0.02155	4	64.23	0.06227	F	SC	gene3282	id60852	id60849	7	10	5UTR	CDS	6137	92	dme_circ_0000788,dme_circ_0003175	s1282	*	*
ame_circ_0000668	LOC410044	GB55791	LG3	NC_007072.3	4178610	4180131	-	10	12:17	0	170.1	0	7	294.12	0.0238	3	36.46	0.08228	0	25.35	0	N	S	gene2818	id51668	id51667	8	9	CDS	CDS	11140	114462	*	*	*	*
ame_circ_0000792	LOC409658	GB52975	LG4	NC_007073.3	12642438	12643712	-	10	14:19	1	75.08	0.01332	6	39.13	0.15334	3	30.91	0.09706	0	26.41	0	N	SC	gene4049	id75592	id75589	5	8	CDS	CDS	37888	3267	dme_circ_0004028,dme_circ_0004562	s1041,s1062,s437,s813	*	F
ame_circ_0001112	LOC724172	GB52925	LG6	NC_007075.3	10472256	10474239	+	10	15:49	0	214.16	0	3	112.36	0.0267	3	164.56	0.01823	4	163.2	0.02451	NF	SC	gene5412	id97088	id97089	29	30	CDS	CDS	1379	1478	*	*	bmo_circ_0002467,bmo_circ_0002469	F
ame_circ_0001190	LOC413005	GB54474	LG6	NC_007075.3	2879334	2884343	+	10	18:12	0	342.37	0	4	74.04	0.05403	3	37.51	0.07998	3	32.45	0.09244	NF	SC	gene5023	id90659	id90663	2	6	CDS	CDS	29734	3980	dme_circ_0001117,dme_circ_0001192,dme_circ_0001854,dme_circ_0003372	s1163,s1592	*	F
ame_circ_0001852	CoRest	GB52614	LG10	NC_007079.3	8636389	8637607	-	10	11:309	0	193.8	0	6	1330.71	0.00451	3	144.31	0.02079	1	66.14	0.01512	N	SC	gene8356	id147904	id147893	3	5	CDS	CDS	635	113	dme_circ_0001048,dme_circ_0003710	s750	*	*
ame_circ_0001874	LOC410352	GB45001	LG11	NC_007080.3	11688079	11689671	-	10	11:13	0	51.44	0	4	32.94	0.12142	3	22.38	0.13406	3	12.59	0.23833	NF	SC	gene9321	id164710	id164706	2	6	CDS	CDS	892	5336	dme_circ_0002352	s962	bmo_circ_0002764,bmo_circ_0002765,bmo_circ_0002766	*
ame_circ_0002104	LOC410369	GB40603	LG12	NC_007081.3	5195700	5197703	+	10	11:13	1	22.58	0.04429	6	25.73	0.23318	0	14.25	0	3	11.98	0.25036	F	SC	gene9928	id175152	id175154	4	6	CDS	CDS	1832	3599	*	*	*	*
ame_circ_0002149	LOC410424	GB48251	LG13	NC_007082.3	1442840	1444068	+	10	12:14	0	223.62	0	4	55.59	0.07195	6	22.61	0.26533	0	9.74	0	N	SC	gene10334	id182579	id182581	4	6	CDS	CDS	101	82	*	*	bmo_circ_0000842	F
ame_circ_0002186	LOC552377	GB40109	LG13	NC_007082.3	3479448	3509709	+	10	29:22	0	63.61	0	4	145.92	0.02741	3	36.73	0.08167	3	23.47	0.12783	NF	SC	gene10461	id184365	id184380	5	7	CDS	CDS	6703	9323	dme_circ_0002990	s656	*	*
ame_circ_0002216	LOC408427	GB40140	LG13	NC_007082.3	4302200	4303342	+	10	12:13	1	124.18	0.00805	4	38.18	0.10478	3	33.99	0.08826	2	27.16	0.07364	N	SC	gene10508	id185680	id185682	3	5	CDS	CDS	2499	508	*	*	bmo_circ_0000813,bmo_circ_0000814,bmo_circ_0000815	*

## Sheet: allBSJs
Supplemental Table 2: Complete list of BSJs.
													E-			E+			N+			F+
ID	RefSeq	start	end	strand	high stringency	Nurse (N) / Forager (F)	Segemehl (S) / CIRI2 (C)	JSRs	splice reads	left_exon	right_exon	host gene	JSRs	host_FPKM	normalized	JSRs	host_FPKM	normalized	JSRs	host_FPKM	normalized	JSRs	host_FPKM	normalized
ame_circ_0000001	NC_001566.1	11410	11565	+	*	F	S	3	6	*	*	*	0	0	0	3	0	0	0	0	0	0	0	0
ame_circ_0000002	NC_001566.1	11791	11844	+	*	F	S	3	6	*	*	*	3	0	0	0	0	0	0	0	0	0	0	0
ame_circ_0000003	NC_001566.1	13298	13582	+	*	F	S	3	42	*	*	*	0	0	0	0	0	0	0	0	0	3	0	0
ame_circ_0000004	NC_001566.1	13314	13582	+	*	F	S	3	41	*	*	*	0	0	0	0	0	0	0	0	0	3	0	0
ame_circ_0000005	NC_001566.1	13359	13516	+	*	F	S	5	62	*	*	*	0	0	0	0	0	0	0	0	0	5	0	0
ame_circ_0000006	NC_001566.1	13359	13556	+	*	F	S	21	106	*	*	*	0	0	0	0	0	0	5	0	0	16	0	0
ame_circ_0000007	NC_001566.1	13359	13582	+	*	F	S	31	121	*	*	*	0	0	0	0	0	0	9	0	0	22	0	0
ame_circ_0000008	NC_001566.1	13359	13878	+	*	F	S	3	64	*	*	*	0	0	0	0	0	0	0	0	0	3	0	0
ame_circ_0000009	NC_001566.1	13359	13978	+	*	F	S	3	94	*	*	*	0	0	0	0	0	0	1	0	0	2	0	0
ame_circ_0000010	NC_001566.1	13403	13471	+	*	F	S	3	9	*	*	*	0	0	0	0	0	0	0	0	0	3	0	0
ame_circ_0000011	NC_001566.1	13443	13581	+	*	F	S	3	68	*	*	*	0	0	0	0	0	0	2	0	0	1	0	0
ame_circ_0000012	NC_001566.1	13444	13514	+	*	F	S	5	19	*	*	*	0	0	0	3	0	0	2	0	0	0	0	0
ame_circ_0000013	NC_001566.1	13444	13949	+	*	F	S	4	47	*	*	*	0	0	0	0	0	0	1	0	0	3	0	0
ame_circ_0000014	NC_001566.1	13587	13665	+	*	F	S	4	9	*	*	*	0	0	0	0	0	0	4	0	0	0	0	0
ame_circ_0000015	NC_001566.1	13617	13678	+	*	F	S	6	15	*	*	*	0	0	0	0	0	0	0	0	0	6	0	0
ame_circ_0000016	NC_001566.1	13711	13878	+	*	F	S	5	34	*	*	*	0	0	0	0	0	0	2	0	0	3	0	0
ame_circ_0000017	NC_001566.1	13711	13949	+	*	F	S	4	35	*	*	*	0	0	0	0	0	0	0	0	0	4	0	0
ame_circ_0000018	NC_001566.1	13711	13978	+	*	F	S	7	41	*	*	*	0	0	0	0	0	0	3	0	0	4	0	0
ame_circ_0000019	NC_001566.1	13747	13978	+	*	F	S	3	18	*	*	*	0	0	0	0	0	0	0	0	0	3	0	0
ame_circ_0000020	NC_001566.1	13859	13954	+	*	F	S	3	9	*	*	*	0	0	0	0	0	0	3	0	0	0	0	0
ame_circ_0000021	NC_001566.1	13883	13949	+	*	F	S	9	31	*	*	*	0	0	0	0	0	0	0	0	0	9	0	0
ame_circ_0000022	NC_001566.1	14412	14469	+	*	F	S	5	13	*	*	*	0	0	0	0	0	0	3	0	0	2	0	0
ame_circ_0000023	NC_001566.1	14998	15080	+	*	F	S	4	9	*	*	*	0	0	0	0	0	0	0	0	0	4	0	0
ame_circ_0000024	NC_001566.1	15045	15117	+	*	F	S	3	6	*	*	*	0	0	0	0	0	0	0	0	0	3	0	0
ame_circ_0000025	NC_001566.1	15080	15148	+	*	F	S	4	11	*	*	*	0	0	0	0	0	0	0	0	0	4	0	0
ame_circ_0000026	NC_001566.1	15152	15403	+	*	F	S	4	8	*	*	*	0	0	0	0	0	0	0	0	0	4	0	0
ame_circ_0000027	NC_001566.1	15272	15346	+	*	F	S	3	45	*	*	*	3	0	0	0	0	0	0	0	0	0	0	0
ame_circ_0000028	NC_001566.1	15307	15361	+	*	F	S	33	112	*	*	*	24	0	0	0	0	0	2	0	0	7	0	0
ame_circ_0000029	NC_001566.1	1872	2045	+	*	F	S	3	7	*	*	*	0	0	0	0	0	0	1	0	0	2	0	0
ame_circ_0000030	NC_001566.1	5872	5948	+	*	F	S	3	6	*	*	*	0	0	0	0	0	0	0	0	0	3	0	0
ame_circ_0000031	NC_001566.1	9003	9060	+	*	F	S	4	8	*	*	*	0	0	0	0	0	0	0	0	0	4	0	0
ame_circ_0000032	NC_007070.3	10418876	10419808	-	H	NF	SC	17	43	id8503	id8502	gene623	0	24.84	0	7	36.31	0.19278	4	34.92	0.11455	6	31.45	0.19081
ame_circ_0000033	NC_007070.3	10733949	10734519	+	*	F	S	5	11	id9111	id9112	gene651	0	68.11	0	4	10.46	0.38238	0	6.01	0	1	4.01	0.24961
ame_circ_0000034	NC_007070.3	10757554	10758175	+	*	F	S	3	7	*	*	*	0	0	0	3	0	0	0	0	0	0	0	0
ame_circ_0000035	NC_007070.3	10758249	10758441	+	*	F	S	3	9	*	*	*	0	0	0	3	0	0	0	0	0	0	0	0
ame_circ_0000036	NC_007070.3	10759813	10760092	+	*	F	S	3	19	*	id9167	*	0	0	0	3	0	0	0	0	0	0	0	0
ame_circ_0000037	NC_007070.3	10759813	10760241	+	*	F	S	3	9	*	*	*	0	0	0	3	0	0	0	0	0	0	0	0
ame_circ_0000038	NC_007070.3	10793755	10794406	+	*	F	S	3	7	*	*	*	0	0	0	0	0	0	0	0	0	3	0	0
ame_circ_0000039	NC_007070.3	10904697	10904862	+	*	F	S	3	6	*	*	*	0	0	0	3	0	0	0	0	0	0	0	0
ame_circ_0000040	NC_007070.3	11154982	11174038	-	*	F	SC	4	12	id9683	id9681	gene688	0	57.87	0	1	115.34	0.00867	2	29.4	0.06802	1	76.58	0.01306
ame_circ_0000041	NC_007070.3	1120280	1120966	+	*	F	SC	173	366	*	id780	*	7	0	0	128	0	0	24	0	0	14	0	0
ame_circ_0000042	NC_007070.3	11230241	11230851	-	*	F	SC	127	267	id9648	id9648	gene688	4	57.87	0.06912	35	115.34	0.30344	11	29.4	0.3741	77	76.58	1.00543
ame_circ_0000043	NC_007070.3	11230241	11234622	+	*	F	C	3	18	id9648	*	*	0	0	0	0	0	0	3	0	0	0	0	0
ame_circ_0000044	NC_007070.3	1133185	1133235	+	*	F	S	4	8	id738	*	*	0	0	0	0	0	0	4	0	0	0	0	0
ame_circ_0000045	NC_007070.3	1157408	1163380	+	*	F	SC	10	130	id939	id894	gene43	1	76.32	0.0131	7	264.94	0.02642	0	40.47	0	2	34.08	0.05868
ame_circ_0000046	NC_007070.3	1157408	1194182	+	*	F	SC	35	97	id939	*	*	2	0	0	16	0	0	7	0	0	10	0	0
ame_circ_0000047	NC_007070.3	1163215	1163380	+	*	F	SC	3	94	id894	id894	gene43	0	76.32	0	3	264.94	0.01132	0	40.47	0	0	34.08	0
ame_circ_0000048	NC_007070.3	1163215	1194182	+	*	F	SC	4	66	id894	*	*	0	0	0	3	0	0	1	0	0	0	0	0
ame_circ_0000049	NC_007070.3	11703993	11706065	+	*	F	S	3	8	id9765	*	*	0	0	0	0	0	0	3	0	0	0	0	0
ame_circ_0000050	NC_007070.3	11815065	11816272	+	*	F	SC	4	23	id9897	id9899	gene703	0	139.36	0	3	99.93	0.03002	1	33.99	0.02942	0	19.71	0
ame_circ_0000051	NC_007070.3	11815065	11819663	+	*	F	SC	7	26	id9897	id9901	gene703	1	139.36	0.00718	6	99.93	0.06004	0	33.99	0	0	19.71	0
ame_circ_0000052	NC_007070.3	1238277	1244853	+	*	F	C	1	88	id992	id994	gene43	0	76.32	0	1	264.94	0.00377	0	40.47	0	0	34.08	0
ame_circ_0000053	NC_007070.3	1244329	1244822	+	*	F	SC	5	119	id993	*	*	0	0	0	3	0	0	2	0	0	0	0	0
ame_circ_0000054	NC_007070.3	1244329	1244853	+	H	NF	SC	124	272	id993	id994	gene43	3	76.32	0.03931	78	264.94	0.29441	25	40.47	0.61779	18	34.08	0.5281
ame_circ_0000055	NC_007070.3	1293142	1293783	+	*	F	SC	23	61	id1100	*	*	0	0	0	14	0	0	5	0	0	4	0	0
ame_circ_0000056	NC_007070.3	13302302	13302381	+	*	F	S	3	6	*	*	*	0	0	0	0	0	0	3	0	0	0	0	0
ame_circ_0000057	NC_007070.3	13382009	13383494	-	*	F	S	6	17	id12808	id12807	gene853	0	103.32	0	6	88.25	0.06799	0	51.11	0	0	40.45	0
ame_circ_0000058	NC_007070.3	13389489	13390411	-	*	F	SC	11	48	id12806	id12804	gene853	0	103.32	0	8	88.25	0.09066	2	51.11	0.03913	1	40.45	0.02472
ame_circ_0000059	NC_007070.3	13450956	13490069	-	*	F	C	1	16	id12802	id12800	gene853	0	103.32	0	1	88.25	0.01133	0	51.11	0	0	40.45	0
ame_circ_0000060	NC_007070.3	1346309	1346535	+	*	F	C	1	2	id1128	id1128	gene59	0	44.24	0	1	4.83	0.20692	0	0	0	0	2.23	0
ame_circ_0000061	NC_007070.3	1352747	1352839	+	*	F	S	3	7	*	*	*	0	0	0	0	0	0	0	0	0	3	0	0
ame_circ_0000062	NC_007070.3	1366357	1366978	+	*	F	S	3	6	id1184	id1186	gene63	0	19.86	0	1	7.66	0.13062	2	4.31	0.46444	0	2.39	0
ame_circ_0000063	NC_007070.3	13706209	13706903	-	*	F	SC	22	52	id12864	id12862	gene864	2	73.29	0.02729	9	71.47	0.12593	9	40.95	0.21978	2	19.04	0.10504
ame_circ_0000064	NC_007070.3	13706556	13706640	+	*	F	S	3	6	*	*	*	0	0	0	0	0	0	3	0	0	0	0	0
ame_circ_0000065	NC_007070.3	14101505	14103087	+	*	F	S	3	6	*	*	*	0	0	0	0	0	0	0	0	0	3	0	0
ame_circ_0000066	NC_007070.3	14106771	14107897	+	*	F	C	2	17	id13396	id13398	gene908	0	355.1	0	0	25.65	0	2	86.73	0.02306	0	38.08	0
ame_circ_0000067	NC_007070.3	14322142	14326687	-	*	F	S	3	7	id13832	id13829	gene927	0	142.95	0	0	15.69	0	1	17.45	0.05732	2	9.2	0.21747
ame_circ_0000068	NC_007070.3	14588065	14589491	-	*	F	S	3	11	id14576	id14578	gene968	1	73.92	0.01353	0	12.42	0	0	29.57	0	2	27.2	0.07352
ame_circ_0000069	NC_007070.3	15046913	15051727	+	*	F	C	2	8	id14606	id14609	gene970	0	34.4	0	0	44.4	0	1	10.23	0.09777	1	9.3	0.10755
ame_circ_0000070	NC_007070.3	15208515	15211275	+	*	F	SC	4	8	*	*	*	0	0	0	1	0	0	0	0	0	3	0	0
ame_circ_0000071	NC_007070.3	15489971	15490113	+	*	F	SC	3	10	id14828	id14842	gene985	0	231.71	0	3	244.01	0.01229	0	91.38	0	0	56.86	0
ame_circ_0000072	NC_007070.3	15519389	15519832	+	*	F	SC	9	246	id14897	id14898	gene985	0	231.71	0	3	244.01	0.01229	5	91.38	0.05472	1	56.86	0.01759
ame_circ_0000073	NC_007070.3	15519389	15520463	+	H	NF	SC	111	301	id14897	id14899	gene985	5	231.71	0.02158	58	244.01	0.2377	32	91.38	0.3502	16	56.86	0.2814
ame_circ_0000074	NC_007070.3	15519389	15521441	+	*	F	SC	5	94	id14897	id14900	gene985	0	231.71	0	5	244.01	0.02049	0	91.38	0	0	56.86	0
ame_circ_0000075	NC_007070.3	15519389	15524906	+	*	F	SC	4	165	id14897	id14903	gene985	0	231.71	0	2	244.01	0.0082	1	91.38	0.01094	1	56.86	0.01759
ame_circ_0000076	NC_007070.3	15610361	15610813	+	*	F	SC	4	8	id15042	id15048	gene998	0	491.76	0	4	49.79	0.08033	0	17.03	0	0	15.54	0
ame_circ_0000077	NC_007070.3	15616044	15616400	+	*	F	S	3	6	*	*	*	0	0	0	3	0	0	0	0	0	0	0	0
ame_circ_0000078	NC_007070.3	15628794	15629002	+	*	F	S	3	6	*	*	*	3	0	0	0	0	0	0	0	0	0	0	0
ame_circ_0000079	NC_007070.3	15639016	15639097	-	*	F	S	6	16	id15216	id15216	gene1003	3	92.13	0.03256	0	8.98	0	3	6.84	0.43856	0	5.56	0
ame_circ_0000080	NC_007070.3	15743408	15743806	+	*	F	S	3	6	*	*	*	0	0	0	0	0	0	1	0	0	2	0	0
ame_circ_0000081	NC_007070.3	1578426	1580118	-	*	F	SC	5	30	id1472	id1471	gene87	1	197.07	0.00507	3	22.71	0.1321	0	59.34	0	1	50.31	0.01988
ame_circ_0000082	NC_007070.3	15806956	15833179	-	*	F	S	5	12	id15496	id15494	gene1015	0	49.9	0	3	54.89	0.05465	2	23.95	0.0835	0	6.99	0
ame_circ_0000083	NC_007070.3	16349685	16350430	+	*	F	SC	4	8	id15542	id15544	gene1019	0	80.66	0	0	56.76	0	1	56.63	0.01766	3	72.73	0.04125
ame_circ_0000084	NC_007070.3	16380827	16381182	+	*	F	S	3	6	*	*	*	0	0	0	3	0	0	0	0	0	0	0	0
ame_circ_0000085	NC_007070.3	16485532	16486139	-	*	F	SC	29	117	id15675	id15674	gene1025	0	35.47	0	28	70.36	0.39793	0	92.65	0	1	71.16	0.01405
ame_circ_0000086	NC_007070.3	16485532	16491840	-	*	F	SC	3	39	id15675	id15673	gene1025	0	35.47	0	3	70.36	0.04263	0	92.65	0	0	71.16	0
ame_circ_0000087	NC_007070.3	1662873	1664066	+	*	F	S	3	6	id1599	*	*	0	0	0	3	0	0	0	0	0	0	0	0
ame_circ_0000088	NC_007070.3	16824328	16825176	+	*	F	S	14	46	id16169	*	*	0	0	0	5	0	0	3	0	0	6	0	0
ame_circ_0000089	NC_007070.3	16824328	16827388	-	*	F	C	5	24	id16169	id16168	gene1046	0	23.16	0	0	18.73	0	3	33.15	0.09049	2	23.03	0.08685
ame_circ_0000090	NC_007070.3	16866726	16866871	-	*	F	S	3	7	id16218	id16218	gene1049	0	64.29	0	0	16.48	0	2	10.26	0.19484	1	6.75	0.14808
ame_circ_0000091	NC_007070.3	16867665	16869072	-	*	F	SC	6	16	id16215	id16213	gene1049	1	64.29	0.01555	2	16.48	0.12138	2	10.26	0.19484	1	6.75	0.14808
ame_circ_0000092	NC_007070.3	17349209	17349290	+	*	F	S	10	525	*	*	*	0	0	0	6	0	0	4	0	0	0	0	0
ame_circ_0000093	NC_007070.3	17349220	17349292	+	*	F	S	3	232	*	*	*	2	0	0	1	0	0	0	0	0	0	0	0
ame_circ_0000094	NC_007070.3	17349220	17349325	+	*	F	S	12	427	*	*	*	7	0	0	2	0	0	0	0	0	3	0	0
ame_circ_0000095	NC_007070.3	17349229	17349313	+	*	F	S	6	84	*	*	*	0	0	0	0	0	0	0	0	0	6	0	0
ame_circ_0000096	NC_007070.3	17349229	17349320	+	*	F	S	3	211	*	*	*	0	0	0	0	0	0	0	0	0	3	0	0
ame_circ_0000097	NC_007070.3	17349236	17349311	+	*	F	S	42	447	*	*	*	11	0	0	8	0	0	21	0	0	2	0	0
ame_circ_0000098	NC_007070.3	17349237	17349290	+	*	F	S	7	158	*	*	*	0	0	0	7	0	0	0	0	0	0	0	0
ame_circ_0000099	NC_007070.3	17349237	17349318	+	*	F	S	81	939	*	*	*	0	0	0	55	0	0	23	0	0	3	0	0
ame_circ_0000100	NC_007070.3	17349237	17349327	+	*	F	S	4	226	*	*	*	1	0	0	3	0	0	0	0	0	0	0	0
ame_circ_0000101	NC_007070.3	17349246	17349327	+	*	F	S	30	1131	*	*	*	9	0	0	17	0	0	3	0	0	1	0	0
ame_circ_0000102	NC_007070.3	17349249	17349311	+	*	F	S	102	1735	*	*	*	1	0	0	15	0	0	50	0	0	36	0	0
ame_circ_0000103	NC_007070.3	17349249	17349320	+	*	F	S	463	2084	*	*	*	0	0	0	128	0	0	202	0	0	133	0	0
ame_circ_0000104	NC_007070.3	17349252	17349327	+	*	F	S	13	164	*	*	*	0	0	0	13	0	0	0	0	0	0	0	0
ame_circ_0000105	NC_007070.3	17349262	17349318	+	*	F	S	16	2629	*	*	*	0	0	0	9	0	0	2	0	0	5	0	0
ame_circ_0000106	NC_007070.3	17349269	17349320	+	*	F	S	3	342	*	*	*	0	0	0	0	0	0	3	0	0	0	0	0
ame_circ_0000107	NC_007070.3	17349281	17349357	+	*	F	S	4	1975	*	*	*	0	0	0	0	0	0	1	0	0	3	0	0
ame_circ_0000108	NC_007070.3	17349287	17349357	+	*	F	S	11	2131	*	*	*	0	0	0	0	0	0	9	0	0	2	0	0
ame_circ_0000109	NC_007070.3	17349288	17349368	+	*	F	S	3	168	*	*	*	0	0	0	0	0	0	1	0	0	2	0	0
ame_circ_0000110	NC_007070.3	17377220	17378016	+	*	F	SC	11	25	id16584	*	*	1	0	0	0	0	0	6	0	0	4	0	0
ame_circ_0000111	NC_007070.3	17547021	17547080	+	*	F	S	3	7	*	*	*	0	0	0	0	0	0	0	0	0	3	0	0
ame_circ_0000112	NC_007070.3	17596605	17606583	+	*	F	C	1	12	id17709	id17713	gene1103	0	243.35	0	1	340.21	0.00294	0	140.73	0	0	121.28	0
ame_circ_0000113	NC_007070.3	17598352	17606214	+	*	F	SC	5	105	id17710	id17712	gene1103	1	243.35	0.00411	3	340.21	0.00882	1	140.73	0.00711	0	121.28	0
ame_circ_0000114	NC_007070.3	17604785	17606972	+	H	NF	SC	26	108	id17711	id17714	gene1103	1	243.35	0.00411	10	340.21	0.02939	9	140.73	0.06395	6	121.28	0.04947
ame_circ_0000115	NC_007070.3	17604785	17609284	+	*	F	SC	5	94	id17711	id17719	gene1103	0	243.35	0	2	340.21	0.00588	1	140.73	0.00711	2	121.28	0.01649
ame_circ_0000116	NC_007070.3	17605935	17609284	+	*	F	SC	3	85	id17712	id17719	gene1103	0	243.35	0	2	340.21	0.00588	1	140.73	0.00711	0	121.28	0
ame_circ_0000117	NC_007070.3	17607637	17609284	+	*	F	SC	3	15	id17715	id17719	gene1103	0	243.35	0	3	340.21	0.00882	0	140.73	0	0	121.28	0
ame_circ_0000118	NC_007070.3	17741582	17742721	+	*	F	SC	5	12	id18018	id18021	gene1126	0	67.99	0	0	6.68	0	3	7.61	0.394	2	7.75	0.25814
ame_circ_0000119	NC_007070.3	17745834	17745923	+	*	F	S	3	6	*	*	*	0	0	0	0	0	0	0	0	0	3	0	0
ame_circ_0000120	NC_007070.3	17823135	17830152	+	*	F	S	6	13	id18120	*	*	0	0	0	3	0	0	0	0	0	3	0	0
ame_circ_0000121	NC_007070.3	18316892	18318781	-	*	F	SC	3	23	id18641	id18639	gene1153	0	82.92	0	3	96.78	0.031	0	41.32	0	0	35.81	0
ame_circ_0000122	NC_007070.3	18317989	18318781	-	*	F	SC	14	42	id18640	id18639	gene1153	2	82.92	0.02412	11	96.78	0.11366	0	41.32	0	1	35.81	0.02793
ame_circ_0000123	NC_007070.3	18325825	18329274	-	*	F	SC	7	27	id18638	id18635	gene1153	0	82.92	0	2	96.78	0.02066	1	41.32	0.0242	4	35.81	0.11171
ame_circ_0000124	NC_007070.3	18369520	18369579	+	*	F	S	3	6	*	*	*	3	0	0	0	0	0	0	0	0	0	0	0
ame_circ_0000125	NC_007070.3	18374312	18389285	+	*	F	C	4	10	id18564	*	*	0	0	0	4	0	0	0	0	0	0	0	0
ame_circ_0000126	NC_007070.3	18840492	18840712	+	H	NF	SC	26	62	id18873	id18873	gene1164	0	55.82	0	19	127.1	0.14949	3	42.53	0.07054	4	34.06	0.11744
ame_circ_0000127	NC_007070.3	18840515	18840712	+	*	F	SC	6	31	*	id18873	*	0	0	0	6	0	0	0	0	0	0	0	0
ame_circ_0000128	NC_007070.3	18852926	18865783	+	*	F	SC	11	41	id18874	id18876	gene1164	0	55.82	0	2	127.1	0.01574	6	42.53	0.14107	3	34.06	0.08808
ame_circ_0000129	NC_007070.3	18852941	18865783	+	*	F	SC	5	35	id18843	id18876	gene1164	0	55.82	0	2	127.1	0.01574	2	42.53	0.04702	1	34.06	0.02936
ame_circ_0000130	NC_007070.3	18862822	18865783	+	*	F	S	14	69	id18875	id18876	gene1164	1	55.82	0.01791	11	127.1	0.08655	0	42.53	0	2	34.06	0.05872
ame_circ_0000131	NC_007070.3	19310780	19311750	+	*	F	SC	6	21	id19045	id19045	gene1172	0	18.13	0	3	22.41	0.13387	1	13.25	0.07548	2	9.95	0.20095
ame_circ_0000132	NC_007070.3	19321672	19322562	+	H	N	SC	12	34	id19048	id19049	gene1172	0	18.13	0	8	22.41	0.35699	3	13.25	0.22645	1	9.95	0.10048
ame_circ_0000133	NC_007070.3	1944643	1947738	+	*	F	S	4	8	*	*	*	0	0	0	4	0	0	0	0	0	0	0	0
ame_circ_0000134	NC_007070.3	1964762	1964828	+	*	F	S	3	6	*	*	*	0	0	0	0	0	0	0	0	0	3	0	0
ame_circ_0000135	NC_007070.3	19739121	19748933	+	*	F	C	1	81	id19473	id19510	gene1193	0	184.89	0	1	175.72	0.00569	0	28.27	0	0	20.15	0
ame_circ_0000136	NC_007070.3	19742556	19748933	+	*	F	SC	3	122	id19508	id19510	gene1193	0	184.89	0	2	175.72	0.01138	1	28.27	0.03538	0	20.15	0
ame_circ_0000137	NC_007070.3	19742556	19751539	+	H	NF	SC	22	97	id19508	id19511	gene1193	0	184.89	0	8	175.72	0.04553	10	28.27	0.35375	4	20.15	0.1985
ame_circ_0000138	NC_007070.3	19748432	19748933	+	*	F	C	1	134	id19509	id19510	gene1193	0	184.89	0	1	175.72	0.00569	0	28.27	0	0	20.15	0
ame_circ_0000139	NC_007070.3	19748432	19751539	+	*	F	SC	8	119	id19509	id19511	gene1193	0	184.89	0	7	175.72	0.03984	1	28.27	0.03538	0	20.15	0
ame_circ_0000140	NC_007070.3	19768595	19768649	+	*	F	S	3	6	*	*	*	0	0	0	0	0	0	0	0	0	3	0	0
ame_circ_0000141	NC_007070.3	19784907	19788751	+	*	F	SC	5	26	id19720	id19618	gene1195	2	115.84	0.01726	0	17.84	0	3	13.24	0.2266	0	5.18	0
ame_circ_0000142	NC_007070.3	19972664	19994585	+	*	F	SC	5	29	id19754	id19756	gene1197	0	209.22	0	1	75.48	0.01325	3	28.2	0.1064	1	24.87	0.04021
ame_circ_0000143	NC_007070.3	19992845	19994585	+	*	F	S	6	36	id19755	id19756	gene1197	1	209.22	0.00478	3	75.48	0.03975	2	28.2	0.07093	0	24.87	0
ame_circ_0000144	NC_007070.3	19994274	19994325	+	*	F	S	3	6	*	*	*	0	0	0	0	0	0	3	0	0	0	0	0
ame_circ_0000145	NC_007070.3	2002290	2005308	-	*	F	SC	4	11	id1906	id1905	gene136	0	30.01	0	4	38.4	0.10417	0	27.43	0	0	21.3	0
ame_circ_0000146	NC_007070.3	20029589	20036563	+	*	F	C	1	30	id19758	id19760	gene1197	0	209.22	0	1	75.48	0.01325	0	28.2	0	0	24.87	0
ame_circ_0000147	NC_007070.3	20036461	20037703	+	*	F	SC	7	33	id19760	id19761	gene1197	0	209.22	0	5	75.48	0.06625	0	28.2	0	2	24.87	0.08042
ame_circ_0000148	NC_007070.3	20044875	20045296	+	*	F	S	9	23	id19762	id19763	gene1197	0	209.22	0	9	75.48	0.11924	0	28.2	0	0	24.87	0
ame_circ_0000149	NC_007070.3	20050254	20050381	+	*	F	S	3	6	id19768	id19768	gene1197	0	209.22	0	3	75.48	0.03975	0	28.2	0	0	24.87	0
ame_circ_0000150	NC_007070.3	20098563	20098627	+	*	F	S	3	10	*	*	*	0	0	0	0	0	0	0	0	0	3	0	0
ame_circ_0000151	NC_007070.3	20152657	20155359	-	*	F	C	5	10	id19898	id19897	gene1209	0	194.83	0	5	31	0.16127	0	16.72	0	0	19.15	0
ame_circ_0000152	NC_007070.3	20237600	20237670	+	*	F	S	4	8	*	*	*	0	0	0	0	0	0	2	0	0	2	0	0
ame_circ_0000153	NC_007070.3	20258432	20258732	+	*	F	S	3	6	*	*	*	0	0	0	3	0	0	0	0	0	0	0	0
ame_circ_0000154	NC_007070.3	20277501	20277555	+	*	F	S	4	9	*	*	*	0	0	0	0	0	0	4	0	0	0	0	0
ame_circ_0000155	NC_007070.3	20286610	20288959	-	*	F	SC	3	88	id20175	id20172	gene1217	0	593.01	0	0	83.95	0	1	129.54	0.00772	2	125.23	0.01597
ame_circ_0000156	NC_007070.3	20346768	20346832	+	*	F	S	3	7	*	*	*	0	0	0	0	0	0	0	0	0	3	0	0
ame_circ_0000157	NC_007070.3	20641443	20645553	+	*	F	SC	18	59	id20491	id20492	gene1224	0	58.09	0	16	44.06	0.36313	2	34.17	0.05853	0	31.43	0
ame_circ_0000158	NC_007070.3	20643892	20645553	+	*	F	S	4	25	*	id20492	*	0	0	0	4	0	0	0	0	0	0	0	0
ame_circ_0000159	NC_007070.3	20719737	20721628	+	*	F	SC	12	38	id20494	id20495	gene1224	0	58.09	0	1	44.06	0.0227	8	34.17	0.23414	3	31.43	0.09544
ame_circ_0000160	NC_007070.3	20732787	20734070	+	*	F	SC	7	27	id20496	id20497	gene1224	0	58.09	0	5	44.06	0.11348	2	34.17	0.05853	0	31.43	0
ame_circ_0000161	NC_007070.3	20737250	20739003	+	*	F	S	3	19	id20499	id20483	gene1224	0	58.09	0	1	44.06	0.0227	2	34.17	0.05853	0	31.43	0
ame_circ_0000162	NC_007070.3	20740823	20741866	+	*	F	SC	7	16	id20485	id20512	*	0	0	0	7	0	0	0	0	0	0	0	0
ame_circ_0000163	NC_007070.3	20818547	20818899	-	H	NF	SC	103	223	id20649	id20649	gene1227	8	120.01	0.06666	39	81.57	0.47811	44	113.87	0.38642	12	99.7	0.12036
ame_circ_0000164	NC_007070.3	20840195	20840347	-	*	F	S	4	14	id20670	id20670	gene1227	2	120.01	0.01666	2	81.57	0.02452	0	113.87	0	0	99.7	0
ame_circ_0000165	NC_007070.3	20840195	20850208	-	*	F	SC	3	20	id20670	id20669	gene1227	0	120.01	0	1	81.57	0.01226	2	113.87	0.01756	0	99.7	0
ame_circ_0000166	NC_007070.3	20840195	20870596	-	*	F	S	3	18	id20670	id20668	gene1227	1	120.01	0.00833	0	81.57	0	2	113.87	0.01756	0	99.7	0
ame_circ_0000167	NC_007070.3	21007242	21007326	+	*	F	S	5	10	*	*	*	0	0	0	0	0	0	0	0	0	5	0	0
ame_circ_0000168	NC_007070.3	21015281	21017017	-	H	F	SC	15	232	id21197	id21196	gene1242	0	171.88	0	10	164.9	0.06064	1	255.23	0.00392	4	254.18	0.01574
ame_circ_0000169	NC_007070.3	21015281	21019089	-	H	NF	SC	13	385	id21197	id21195	gene1242	1	171.88	0.00582	6	164.9	0.03638	3	255.23	0.01175	3	254.18	0.0118
ame_circ_0000170	NC_007070.3	21015281	21021392	-	*	F	SC	8	334	id21197	id21193	gene1242	0	171.88	0	6	164.9	0.03638	1	255.23	0.00392	1	254.18	0.00393
ame_circ_0000171	NC_007070.3	21015308	21017017	-	H	N	SC	16	124	id21157	id21196	gene1242	1	171.88	0.00582	7	164.9	0.04245	8	255.23	0.03134	0	254.18	0
ame_circ_0000172	NC_007070.3	21018936	21019957	-	*	F	S	3	213	id21195	id21194	gene1242	1	171.88	0.00582	1	164.9	0.00606	0	255.23	0	1	254.18	0.00393
ame_circ_0000173	NC_007070.3	21018936	21021392	-	H	NF	SC	26	398	id21195	id21193	gene1242	0	171.88	0	12	164.9	0.07277	10	255.23	0.03918	4	254.18	0.01574
ame_circ_0000174	NC_007070.3	21215474	21215860	-	H	N	SC	10	21	id21551	id22059	gene1258	0	338.71	0	5	121	0.04132	5	41.61	0.12016	0	33.69	0
ame_circ_0000175	NC_007070.3	21227867	21228686	-	H	NF	SC	66	172	id22062	id22061	gene1258	3	338.71	0.00886	48	121	0.39668	8	41.61	0.19225	7	33.69	0.2078
ame_circ_0000176	NC_007070.3	213753	217046	+	*	F	SC	51	107	*	id67	*	2	0	0	26	0	0	16	0	0	7	0	0
ame_circ_0000177	NC_007070.3	21449080	21449655	+	H	N	SC	27	61	id22187	id22342	gene1269	0	22.65	0	17	31.97	0.53182	8	13.47	0.59409	2	7.05	0.28379
ame_circ_0000178	NC_007070.3	21449080	21451427	+	*	F	SC	4	16	id22187	id22405	gene1269	0	22.65	0	0	31.97	0	4	13.47	0.29705	0	7.05	0
ame_circ_0000179	NC_007070.3	21457141	21457197	+	*	F	S	3	6	*	*	*	0	0	0	0	0	0	0	0	0	3	0	0
ame_circ_0000180	NC_007070.3	21482623	21482678	+	*	F	S	3	6	*	*	*	0	0	0	0	0	0	3	0	0	0	0	0
ame_circ_0000181	NC_007070.3	21724825	21725494	-	*	F	SC	7	15	id22715	id22708	gene1282	0	20.58	0	5	19.78	0.25277	0	4.81	0	2	6.15	0.3253
ame_circ_0000182	NC_007070.3	21799514	21799571	+	*	F	S	4	8	*	*	*	0	0	0	0	0	0	4	0	0	0	0	0
ame_circ_0000183	NC_007070.3	21988097	21990987	-	*	F	SC	21	112	id22964	id22963	gene1305	0	116.18	0	19	461.54	0.04117	2	214.23	0.00934	0	191.31	0
ame_circ_0000184	NC_007070.3	21988097	22005411	-	*	F	SC	20	178	id22964	id22961	gene1305	1	116.18	0.00861	11	461.54	0.02383	3	214.23	0.014	5	191.31	0.02614
ame_circ_0000185	NC_007070.3	21990852	21991482	+	*	F	SC	9	110	id22963	*	*	1	0	0	6	0	0	1	0	0	1	0	0
ame_circ_0000186	NC_007070.3	21990852	22005411	-	*	F	S	3	91	id22963	id22961	gene1305	0	116.18	0	0	461.54	0	1	214.23	0.00467	2	191.31	0.01045
ame_circ_0000187	NC_007070.3	21994017	22005411	-	*	F	SC	23	195	id22962	id22961	gene1305	2	116.18	0.01721	11	461.54	0.02383	7	214.23	0.03268	3	191.31	0.01568
ame_circ_0000188	NC_007070.3	22005153	22018610	-	*	F	SC	18	106	id22954	id22960	gene1305	2	116.18	0.01721	12	461.54	0.026	3	214.23	0.014	1	191.31	0.00523
ame_circ_0000189	NC_007070.3	22067377	22068422	+	*	F	SC	10	23	id22983	id22984	gene1306	0	23.91	0	8	25.56	0.31298	1	9.04	0.11057	1	7.79	0.12843
ame_circ_0000190	NC_007070.3	22153976	22155851	+	*	F	SC	4	88	id23136	id23140	gene1308	0	378.61	0	2	526.59	0.0038	2	96.4	0.02075	0	84.64	0
ame_circ_0000191	NC_007070.3	22154719	22155851	+	H	N	SC	15	188	id23137	id23140	gene1308	1	378.61	0.00264	9	526.59	0.01709	4	96.4	0.0415	1	84.64	0.01181
ame_circ_0000192	NC_007070.3	22154719	22156327	+	*	F	SC	8	64	id23137	*	*	1	0	0	7	0	0	0	0	0	0	0	0
ame_circ_0000193	NC_007070.3	22154719	22158639	+	*	F	SC	6	134	id23137	id23114	gene1308	0	378.61	0	1	526.59	0.0019	0	96.4	0	5	84.64	0.05907
ame_circ_0000194	NC_007070.3	22154719	22159509	+	H	NF	SC	39	128	id23137	id23128	gene1308	2	378.61	0.00528	22	526.59	0.04178	8	96.4	0.08299	7	84.64	0.0827
ame_circ_0000195	NC_007070.3	22176288	22177179	-	*	F	SC	13	36	id23163	id23161	gene1311	2	85.71	0.02333	8	51.95	0.154	2	10.39	0.1925	1	3.68	0.27176
ame_circ_0000196	NC_007070.3	22475130	22475567	+	*	F	S	4	11	*	*	*	0	0	0	1	0	0	3	0	0	0	0	0
ame_circ_0000197	NC_007070.3	22738817	22740028	-	*	F	S	4	9	id23757	id23761	gene1358	1	45.65	0.0219	0	43.02	0	3	5.27	0.5695	0	3.07	0
ame_circ_0000198	NC_007070.3	23020897	23033255	-	*	F	C	2	28	id23935	id23871	gene1370	1	12.81	0.07809	1	44.61	0.02242	0	11.72	0	0	5.69	0
ame_circ_0000199	NC_007070.3	23031497	23033255	+	*	F	S	14	69	*	id23871	*	0	0	0	5	0	0	7	0	0	2	0	0
ame_circ_0000200	NC_007070.3	23031497	23036140	+	*	F	S	3	25	*	id24080	*	0	0	0	0	0	0	2	0	0	1	0	0
ame_circ_0000201	NC_007070.3	23541024	23541882	+	*	F	SC	11	81	id24231	id24232	gene1373	1	71.37	0.01401	8	120.33	0.06648	1	84.65	0.01181	1	80.7	0.01239
ame_circ_0000202	NC_007070.3	23541024	23543414	+	*	F	SC	8	68	id24231	id24233	gene1373	1	71.37	0.01401	6	120.33	0.04986	0	84.65	0	1	80.7	0.01239
ame_circ_0000203	NC_007070.3	23541024	23550983	+	*	F	C	5	64	id24231	id24225	gene1373	0	71.37	0	5	120.33	0.04155	0	84.65	0	0	80.7	0
ame_circ_0000204	NC_007070.3	23541024	23551164	+	*	F	SC	4	34	id24231	id24240	gene1373	0	71.37	0	4	120.33	0.03324	0	84.65	0	0	80.7	0
ame_circ_0000205	NC_007070.3	23549350	23551164	+	*	F	SC	4	29	id24239	id24240	gene1373	0	71.37	0	1	120.33	0.00831	0	84.65	0	3	80.7	0.03718
ame_circ_0000206	NC_007070.3	23633042	23635795	+	*	F	SC	7	27	id24369	id24372	gene1382	0	6.59	0	1	36.36	0.0275	3	25.03	0.11986	3	20.6	0.14564
ame_circ_0000207	NC_007070.3	23634891	23635795	+	*	F	SC	6	35	id24370	id24372	gene1382	0	6.59	0	3	36.36	0.08251	3	25.03	0.11986	0	20.6	0
ame_circ_0000208	NC_007070.3	23634891	23638848	+	*	F	C	2	12	id24370	id24373	gene1382	0	6.59	0	2	36.36	0.05501	0	25.03	0	0	20.6	0
ame_circ_0000209	NC_007070.3	23635580	23638848	+	*	F	C	2	25	id24372	id24373	gene1382	0	6.59	0	0	36.36	0	1	25.03	0.03995	1	20.6	0.04855
ame_circ_0000210	NC_007070.3	23652559	23652873	+	*	F	S	3	6	*	*	*	0	0	0	3	0	0	0	0	0	0	0	0
ame_circ_0000211	NC_007070.3	23672124	23672501	+	H	NF	SC	21	63	id24522	id24523	gene1388	1	82.34	0.01214	14	36.88	0.37963	3	21.03	0.14268	3	16.29	0.18414
ame_circ_0000212	NC_007070.3	23743111	23743933	+	*	F	SC	6	19	id24587	id24588	gene1394	1	19.76	0.05061	4	13.17	0.30367	0	17.72	0	1	14.9	0.06713
ame_circ_0000213	NC_007070.3	23913024	23913514	-	*	F	SC	12	31	id24718	id24717	gene1405	0	85.28	0	10	185.5	0.05391	2	31.63	0.06324	0	25.99	0
ame_circ_0000214	NC_007070.3	23915123	23916836	-	*	F	S	5	22	id24714	id24713	gene1405	1	85.28	0.01173	2	185.5	0.01078	2	31.63	0.06324	0	25.99	0
ame_circ_0000215	NC_007070.3	23969033	23976818	-	H	NF	SC	18	170	id24711	id24710	gene1405	0	85.28	0	7	185.5	0.03774	5	31.63	0.15809	6	25.99	0.23082
ame_circ_0000216	NC_007070.3	23969033	24002591	-	*	F	SC	27	134	id24711	id24708	gene1405	0	85.28	0	26	185.5	0.14016	0	31.63	0	1	25.99	0.03847
ame_circ_0000217	NC_007070.3	23982270	24002591	-	H	N	SC	30	231	id24709	id24708	gene1405	1	85.28	0.01173	25	185.5	0.13477	3	31.63	0.09486	1	25.99	0.03847
ame_circ_0000218	NC_007070.3	24002419	24002591	-	*	F	SC	4	134	id24708	id24708	gene1405	0	85.28	0	4	185.5	0.02156	0	31.63	0	0	25.99	0
ame_circ_0000219	NC_007070.3	24192696	24195352	-	H	N	SC	43	128	id24706	id24704	gene1405	0	85.28	0	32	185.5	0.17251	9	31.63	0.28457	2	25.99	0.07694
ame_circ_0000220	NC_007070.3	24195141	24195352	-	*	F	S	3	86	id24704	id24704	gene1405	0	85.28	0	3	185.5	0.01617	0	31.63	0	0	25.99	0
ame_circ_0000221	NC_007070.3	24360603	24360662	+	*	F	S	4	8	*	*	*	0	0	0	0	0	0	4	0	0	0	0	0
ame_circ_0000222	NC_007070.3	24525676	24526975	+	*	F	SC	30	103	id24885	id24886	gene1418	1	69.71	0.01435	13	189.07	0.06876	5	45.78	0.10921	11	38.87	0.28302
ame_circ_0000223	NC_007070.3	24525676	24556263	+	*	F	SC	4	37	id24885	id24887	gene1418	0	69.71	0	0	189.07	0	1	45.78	0.02184	3	38.87	0.07719
ame_circ_0000224	NC_007070.3	24555922	24556263	+	*	F	SC	4	37	id24887	id24887	gene1418	1	69.71	0.01435	3	189.07	0.01587	0	45.78	0	0	38.87	0
ame_circ_0000225	NC_007070.3	24597082	24611031	+	*	F	C	5	10	id24888	id24890	gene1418	0	69.71	0	5	189.07	0.02644	0	45.78	0	0	38.87	0
ame_circ_0000226	NC_007070.3	25317323	25320568	+	*	F	SC	7	27	id25176	id25177	gene1443	1	71.57	0.01397	5	108.77	0.04597	0	43.1	0	1	37.71	0.02651
ame_circ_0000227	NC_007070.3	25391905	25392954	+	*	F	SC	63	132	id25179	*	*	2	0	0	40	0	0	10	0	0	11	0	0
ame_circ_0000228	NC_007070.3	25461364	25461993	+	*	F	SC	7	25	id25182	id25183	gene1443	0	71.57	0	5	108.77	0.04597	0	43.1	0	2	37.71	0.05303
ame_circ_0000229	NC_007070.3	25469640	25470697	+	*	F	SC	4	29	id25185	id25186	gene1443	0	71.57	0	2	108.77	0.01839	1	43.1	0.0232	1	37.71	0.02651
ame_circ_0000230	NC_007070.3	25738583	25739979	+	*	F	SC	4	12	id25588	id25590	gene1463	0	120.88	0	3	37.45	0.0801	1	21.52	0.04647	0	14.95	0
ame_circ_0000231	NC_007070.3	25739593	25741151	+	*	F	C	2	8	id25589	*	*	0	0	0	2	0	0	0	0	0	0	0	0
ame_circ_0000232	NC_007070.3	25750136	25751428	-	H	NF	SC	97	250	id25613	id25612	gene1465	9	997.88	0.00902	43	435.01	0.09885	31	212.52	0.14587	14	126.36	0.11079
ame_circ_0000233	NC_007070.3	25750955	25751032	+	*	F	S	3	6	*	*	*	0	0	0	2	0	0	0	0	0	1	0	0
ame_circ_0000234	NC_007070.3	25922319	25922501	-	*	F	SC	6	14	id25703	id25703	gene1473	0	87.6	0	6	184.77	0.03247	0	52.6	0	0	50.8	0
ame_circ_0000235	NC_007070.3	26050532	26051814	-	*	F	SC	53	181	id25702	id25702	gene1473	2	87.6	0.02283	18	184.77	0.09742	18	52.6	0.34223	15	50.8	0.29526
ame_circ_0000236	NC_007070.3	26232192	26232664	+	*	F	C	1	2	*	*	*	0	0	0	1	0	0	0	0	0	0	0	0
ame_circ_0000237	NC_007070.3	26297214	26297497	+	*	F	S	4	8	*	*	*	0	0	0	0	0	0	4	0	0	0	0	0
ame_circ_0000238	NC_007070.3	26320911	26322533	-	*	F	SC	6	36	id26585	id26583	gene1513	0	100.44	0	5	103.46	0.04833	0	32.48	0	1	27.86	0.03589
ame_circ_0000239	NC_007070.3	26320911	26325796	-	*	F	SC	3	26	id26585	id26576	gene1513	0	100.44	0	1	103.46	0.00967	2	32.48	0.06158	0	27.86	0
ame_circ_0000240	NC_007070.3	26321607	26325796	-	H	N	SC	11	37	id26584	id26576	gene1513	0	100.44	0	5	103.46	0.04833	6	32.48	0.18475	0	27.86	0
ame_circ_0000241	NC_007070.3	2647903	2651071	-	*	F	SC	12	33	id2007	id2006	gene143	0	35.06	0	0	26.11	0	5	103	0.04854	7	132.5	0.05283
ame_circ_0000242	NC_007070.3	26566529	26566616	+	*	F	S	3	6	*	*	*	0	0	0	3	0	0	0	0	0	0	0	0
ame_circ_0000243	NC_007070.3	26625109	26627328	+	*	F	SC	5	29	id27175	id27177	gene1521	0	206.45	0	3	78.1	0.03841	0	49.25	0	2	45.03	0.04441
ame_circ_0000244	NC_007070.3	26664521	26669887	+	H	NF	SC	23	64	id27673	id27684	gene1529	1	352.59	0.00284	7	138.54	0.05053	7	90.96	0.07696	8	73.92	0.10822
ame_circ_0000245	NC_007070.3	26753602	26753709	+	*	F	S	5	10	*	*	*	0	0	0	5	0	0	0	0	0	0	0	0
ame_circ_0000246	NC_007070.3	26900674	26904391	-	*	F	SC	4	62	id27834	id27832	gene1537	0	177.84	0	0	236.12	0	2	135.8	0.01473	2	119.45	0.01674
ame_circ_0000247	NC_007070.3	26942782	26944249	-	H	NF	SC	25	162	id27829	id27829	gene1537	1	177.84	0.00562	15	236.12	0.06353	5	135.8	0.03682	4	119.45	0.03349
ame_circ_0000248	NC_007070.3	26947314	26947378	+	*	F	S	3	6	*	*	*	0	0	0	3	0	0	0	0	0	0	0	0
ame_circ_0000249	NC_007070.3	27264359	27264425	+	*	F	S	3	6	*	*	*	0	0	0	0	0	0	3	0	0	0	0	0
ame_circ_0000250	NC_007070.3	27343501	27343730	+	*	F	C	2	9	id28244	id28251	gene1589	0	40.37	0	2	22.3	0.08967	0	2.82	0	0	3.67	0
ame_circ_0000251	NC_007070.3	27369430	27375322	+	*	F	S	3	9	*	id28482	*	0	0	0	0	0	0	1	0	0	2	0	0
ame_circ_0000252	NC_007070.3	27378095	27382811	-	H	NF	SC	30	101	id28481	id28478	gene1591	0	125.43	0	17	169.69	0.10018	6	76.57	0.07836	7	79.21	0.08837
ame_circ_0000253	NC_007070.3	27381984	27382811	-	*	F	SC	3	82	id28479	id28478	gene1591	0	125.43	0	2	169.69	0.01179	1	76.57	0.01306	0	79.21	0
ame_circ_0000254	NC_007070.3	27398177	27407014	-	*	F	C	2	24	id28474	id28472	gene1591	0	125.43	0	2	169.69	0.01179	0	76.57	0	0	79.21	0
ame_circ_0000255	NC_007070.3	27398177	27418268	-	*	F	SC	4	26	id28474	id28471	gene1591	0	125.43	0	2	169.69	0.01179	2	76.57	0.02612	0	79.21	0
ame_circ_0000256	NC_007070.3	27462554	27462921	-	*	F	SC	8	58	id28464	id28464	gene1591	1	125.43	0.00797	0	169.69	0	3	76.57	0.03918	4	79.21	0.0505
ame_circ_0000257	NC_007070.3	27551457	27551895	+	*	F	S	3	6	*	*	*	0	0	0	3	0	0	0	0	0	0	0	0
ame_circ_0000258	NC_007070.3	27560393	27561901	-	*	F	SC	3	57	id28588	id28588	gene1602	0	51.85	0	0	64.71	0	1	86.28	0.01159	2	85.24	0.02346
ame_circ_0000259	NC_007070.3	27560393	27595779	+	*	F	S	3	21	id28588	*	*	0	0	0	0	0	0	3	0	0	0	0	0
ame_circ_0000260	NC_007070.3	27641236	27641326	+	*	F	S	6	14	*	*	*	0	0	0	4	0	0	0	0	0	2	0	0
ame_circ_0000261	NC_007070.3	27997701	28003728	-	*	F	SC	6	24	id29133	id29122	gene1615	1	145.89	0.00685	0	62.46	0	3	47.06	0.06375	2	33.94	0.05892
ame_circ_0000262	NC_007070.3	28005173	28006234	-	*	F	SC	3	6	id29121	id29119	gene1615	0	145.89	0	3	62.46	0.04803	0	47.06	0	0	33.94	0
ame_circ_0000263	NC_007070.3	28009484	28010584	-	*	F	SC	9	38	id29116	id29114	gene1615	2	145.89	0.01371	5	62.46	0.08005	2	47.06	0.0425	0	33.94	0
ame_circ_0000264	NC_007070.3	28136654	28138175	+	*	F	SC	5	11	id29316	id29320	gene1624	2	45.54	0.04392	2	10.07	0.19867	1	11.51	0.08692	0	1.92	0
ame_circ_0000265	NC_007070.3	28188236	28188357	+	*	F	S	4	8	id29361	id29361	gene1631	0	37.62	0	0	0.42	0	0	6.69	0	4	4.18	0.957
ame_circ_0000266	NC_007070.3	28413678	28414276	+	*	F	SC	9	20	id29574	id29574	gene1651	0	92.21	0	2	50.14	0.03989	7	27.21	0.25725	0	7.05	0
ame_circ_0000267	NC_007070.3	28416224	28418784	+	*	F	S	5	16	id29576	id29578	gene1651	0	92.21	0	4	50.14	0.07978	1	27.21	0.03675	0	7.05	0
ame_circ_0000268	NC_007070.3	28423974	28425203	+	*	F	S	3	8	id29580	id29581	gene1651	0	92.21	0	3	50.14	0.05983	0	27.21	0	0	7.05	0
ame_circ_0000269	NC_007070.3	28452920	28455710	-	*	F	SC	3	17	id29630	id29629	gene1652	0	77.01	0	3	30.75	0.09757	0	21.66	0	0	14.97	0
ame_circ_0000270	NC_007070.3	28452920	28470019	-	*	F	SC	13	36	id29630	id29628	gene1652	0	77.01	0	9	30.75	0.2927	2	21.66	0.09235	2	14.97	0.13357
ame_circ_0000271	NC_007070.3	28592678	28596401	+	*	F	C	2	9	id29803	id29804	gene1662	0	117.24	0	2	65.25	0.03065	0	12.21	0	0	9.64	0
ame_circ_0000272	NC_007070.3	28592678	28608122	+	*	F	S	4	34	id29803	id29805	gene1662	0	117.24	0	1	65.25	0.01533	1	12.21	0.08193	2	9.64	0.20738
ame_circ_0000273	NC_007070.3	28592678	28622237	+	*	F	C	1	6	id29803	id29808	gene1662	0	117.24	0	0	65.25	0	0	12.21	0	1	9.64	0.10369
ame_circ_0000274	NC_007070.3	28609089	28622237	+	*	F	S	3	22	id29806	id29808	gene1662	0	117.24	0	1	65.25	0.01533	2	12.21	0.16385	0	9.64	0
ame_circ_0000275	NC_007070.3	28659430	28661068	+	*	F	SC	6	20	id29828	id29830	gene1665	0	24.58	0	1	28.39	0.03522	2	9.36	0.21373	3	7.93	0.3783
ame_circ_0000276	NC_007070.3	28668464	28672454	+	*	F	C	1	6	id29831	*	*	0	0	0	0	0	0	1	0	0	0	0	0
ame_circ_0000277	NC_007070.3	28671698	28672454	+	*	F	SC	5	20	id29832	*	*	2	0	0	2	0	0	1	0	0	0	0	0
ame_circ_0000278	NC_007070.3	28765368	28768174	+	*	F	SC	4	9	id29834	id29835	gene1665	0	24.58	0	1	28.39	0.03522	1	9.36	0.10686	2	7.93	0.2522
ame_circ_0000279	NC_007070.3	28809422	28811411	-	*	F	SC	8	17	id29897	id29896	gene1669	1	7.54	0.13268	6	18.05	0.33244	0	5.55	0	1	3.17	0.31512
ame_circ_0000280	NC_007070.3	28847554	28848291	-	*	F	S	3	8	id29895	id29894	gene1669	0	7.54	0	3	18.05	0.16622	0	5.55	0	0	3.17	0
ame_circ_0000281	NC_007070.3	28874034	28874613	+	*	F	S	3	6	*	*	*	0	0	0	3	0	0	0	0	0	0	0	0
ame_circ_0000282	NC_007070.3	29237713	29242997	+	*	F	SC	6	15	id29949	*	*	2	0	0	4	0	0	0	0	0	0	0	0
ame_circ_0000283	NC_007070.3	29541975	29542032	+	*	F	S	4	8	*	*	*	0	0	0	0	0	0	0	0	0	4	0	0
ame_circ_0000284	NC_007070.3	2991530	2992019	+	*	F	SC	3	21	id2385	id2386	gene168	0	52.54	0	2	55.87	0.0358	1	28.06	0.03564	0	13.08	0
ame_circ_0000285	NC_007070.3	2991530	3018279	+	*	F	SC	5	56	id2385	id2388	gene168	0	52.54	0	3	55.87	0.05369	2	28.06	0.07129	0	13.08	0
ame_circ_0000286	NC_007070.3	2992215	2993007	+	*	F	S	3	7	*	*	*	0	0	0	0	0	0	3	0	0	0	0	0
ame_circ_0000287	NC_007070.3	3017745	3018279	+	H	NF	S	31	79	id2387	id2388	gene168	0	52.54	0	24	55.87	0.42955	4	28.06	0.14258	3	13.08	0.22942
ame_circ_0000288	NC_007070.3	3086829	3087210	-	*	F	SC	3	16	id2402	id2401	gene171	0	80.79	0	0	6.93	0	3	30.93	0.09699	0	37.86	0
ame_circ_0000289	NC_007070.3	3092730	3093370	-	*	F	S	6	12	id2500	id2499	gene172	0	92.8	0	0	4.32	0	2	7.32	0.27332	4	3.99	1.00217
ame_circ_0000290	NC_007070.3	3115427	3115950	+	*	F	S	5	133	*	id2523	*	5	0	0	0	0	0	0	0	0	0	0	0
ame_circ_0000291	NC_007070.3	3232646	3233274	+	*	F	S	4	8	*	*	*	0	0	0	0	0	0	4	0	0	0	0	0
ame_circ_0000292	NC_007070.3	3295460	3296755	+	*	F	S	3	7	*	*	*	0	0	0	0	0	0	0	0	0	3	0	0
ame_circ_0000293	NC_007070.3	3395797	3428791	-	*	F	C	2	22	id2843	id2887	gene204	0	22.04	0	2	77.19	0.02591	0	22.17	0	0	20.14	0
ame_circ_0000294	NC_007070.3	3424840	3428791	-	H	N	SC	19	63	id2889	id2887	gene204	0	22.04	0	14	77.19	0.18136	3	22.17	0.13531	2	20.14	0.09929
ame_circ_0000295	NC_007070.3	3601921	3605813	-	*	F	SC	5	20	id2904	id2901	gene205	0	47.16	0	3	34.47	0.08704	2	12.37	0.16171	0	10.88	0
ame_circ_0000296	NC_007070.3	3646844	3647010	+	*	F	S	3	6	*	*	*	0	0	0	3	0	0	0	0	0	0	0	0
ame_circ_0000297	NC_007070.3	373057	373756	+	*	F	SC	8	28	id179	id180	gene19	1	213.73	0.00468	6	54.9	0.10929	1	8.96	0.11156	0	9.52	0
ame_circ_0000298	NC_007070.3	3761227	3761363	+	*	F	S	3	6	*	*	*	0	0	0	0	0	0	1	0	0	2	0	0
ame_circ_0000299	NC_007070.3	3962684	3978251	+	*	F	C	2	5	*	id2895	*	0	0	0	2	0	0	0	0	0	0	0	0
ame_circ_0000300	NC_007070.3	3977982	3978663	+	*	F	S	3	8	id2895	*	*	0	0	0	3	0	0	0	0	0	0	0	0
ame_circ_0000301	NC_007070.3	4315194	4317537	+	*	F	SC	4	19	id2969	id2971	gene215	0	45.23	0	2	47.77	0.04186	1	25.39	0.03939	1	15.46	0.06467
ame_circ_0000302	NC_007070.3	4346475	4346876	+	*	F	S	3	7	*	*	*	0	0	0	0	0	0	0	0	0	3	0	0
ame_circ_0000303	NC_007070.3	461990	462185	+	*	F	S	3	6	*	*	*	1	0	0	0	0	0	0	0	0	2	0	0
ame_circ_0000304	NC_007070.3	4677824	4677880	+	*	F	S	4	8	*	*	*	0	0	0	0	0	0	0	0	0	4	0	0
ame_circ_0000305	NC_007070.3	4776156	4783151	+	H	N	SC	19	170	id3560	id3561	gene273	2	125.24	0.01597	12	113.28	0.10593	3	43.3	0.06929	2	38.03	0.05259
ame_circ_0000306	NC_007070.3	4782524	4783151	+	H	NF	SC	46	175	id3561	id3561	gene273	2	125.24	0.01597	30	113.28	0.26483	8	43.3	0.18476	6	38.03	0.15777
ame_circ_0000307	NC_007070.3	4782524	4785124	+	*	F	C	14	142	id3561	id3562	gene273	0	125.24	0	10	113.28	0.08828	2	43.3	0.04619	2	38.03	0.05259
ame_circ_0000308	NC_007070.3	4793647	4793742	+	*	F	S	4	8	*	*	*	0	0	0	4	0	0	0	0	0	0	0	0
ame_circ_0000309	NC_007070.3	486748	486814	+	*	F	S	5	10	*	*	*	0	0	0	0	0	0	3	0	0	2	0	0
ame_circ_0000310	NC_007070.3	4871936	4872494	+	*	F	SC	3	6	id3654	id3658	gene284	0	98.14	0	3	25.2	0.11905	0	22.55	0	0	15.25	0
ame_circ_0000311	NC_007070.3	5252642	5254503	+	*	F	SC	5	30	id3728	id3731	gene295	0	388.16	0	1	87.62	0.01141	1	199.85	0.005	3	160.65	0.01867
ame_circ_0000312	NC_007070.3	5324406	5335527	+	*	F	S	4	17	*	id3880	*	3	0	0	0	0	0	0	0	0	1	0	0
ame_circ_0000313	NC_007070.3	5328514	5329729	+	*	F	SC	3	7	id3862	id3856	gene304	0	135.88	0	2	15.34	0.13042	1	13.91	0.0719	0	2.5	0
ame_circ_0000314	NC_007070.3	5406467	5406573	+	*	F	S	3	6	id3949	id3959	gene311	2	52.36	0.0382	1	12.68	0.07889	0	4.53	0	0	6.49	0
ame_circ_0000315	NC_007070.3	5441777	5462074	+	*	F	S	3	8	id3950	*	*	0	0	0	0	0	0	1	0	0	2	0	0
ame_circ_0000316	NC_007070.3	5459091	5462074	+	*	F	SC	3	17	id3911	*	*	1	0	0	1	0	0	0	0	0	1	0	0
ame_circ_0000317	NC_007070.3	5495253	5495892	+	*	F	S	4	9	id3987	id3988	gene311	0	52.36	0	4	12.68	0.31557	0	4.53	0	0	6.49	0
ame_circ_0000318	NC_007070.3	5703601	5705416	-	*	F	SC	15	63	id4601	id4599	gene337	1	238.69	0.00419	12	73.93	0.16232	0	23.59	0	2	12.39	0.16146
ame_circ_0000319	NC_007070.3	5806034	5806473	+	*	F	S	3	8	id4721	id4721	gene347	0	17.12	0	3	28.45	0.10546	0	7.71	0	0	0.96	0
ame_circ_0000320	NC_007070.3	5993298	6003825	+	*	F	C	5	14	*	id4785	*	0	0	0	5	0	0	0	0	0	0	0	0
ame_circ_0000321	NC_007070.3	6190536	6190600	+	*	F	S	3	6	*	*	*	0	0	0	3	0	0	0	0	0	0	0	0
ame_circ_0000322	NC_007070.3	6219571	6225438	+	*	F	SC	6	15	id5255	id5265	gene393	1	40.22	0.02486	4	35.87	0.11152	1	7.25	0.138	0	6.52	0
ame_circ_0000323	NC_007070.3	6294878	6296694	-	*	F	SC	5	15	id5466	id5456	gene399	0	167.32	0	5	33.34	0.14995	0	31.99	0	0	33.64	0
ame_circ_0000324	NC_007070.3	6294878	6299872	-	*	F	S	4	20	id5466	id5455	gene399	0	167.32	0	3	33.34	0.08997	0	31.99	0	1	33.64	0.02972
ame_circ_0000325	NC_007070.3	6643969	6646470	+	*	F	SC	55	111	id5871	id5879	gene429	0	758.48	0	0	44.88	0	36	220.41	0.16333	19	185.15	0.10262
ame_circ_0000326	NC_007070.3	6643994	6644064	+	*	F	S	3	6	*	*	*	0	0	0	3	0	0	0	0	0	0	0	0
ame_circ_0000327	NC_007070.3	6644350	6644443	+	*	F	S	3	7	*	*	*	0	0	0	0	0	0	3	0	0	0	0	0
ame_circ_0000328	NC_007070.3	6646016	6646076	+	*	F	S	3	7	*	*	*	0	0	0	0	0	0	3	0	0	0	0	0
ame_circ_0000329	NC_007070.3	6735122	6765370	-	*	F	S	4	9	id6026	id6023	gene442	0	55.48	0	4	120.93	0.03308	0	51.58	0	0	51.11	0
ame_circ_0000330	NC_007070.3	6756565	6757458	-	*	F	SC	23	65	id6024	id6024	gene442	3	55.48	0.05408	16	120.93	0.13231	4	51.58	0.07755	0	51.11	0
ame_circ_0000331	NC_007070.3	6775331	6775551	-	*	F	SC	5	25	id6022	id6022	gene442	0	55.48	0	5	120.93	0.04135	0	51.58	0	0	51.11	0
ame_circ_0000332	NC_007070.3	6837400	6837597	+	*	F	SC	27	116	*	*	*	4	0	0	16	0	0	7	0	0	0	0	0
ame_circ_0000333	NC_007070.3	6837400	6837809	+	*	F	SC	16	51	*	*	*	0	0	0	0	0	0	13	0	0	3	0	0
ame_circ_0000334	NC_007070.3	6837681	6837809	+	*	F	S	7	47	*	*	*	0	0	0	0	0	0	5	0	0	2	0	0
ame_circ_0000335	NC_007070.3	7088769	7091996	+	*	F	SC	5	10	id6372	id6373	gene467	0	49.77	0	2	113.51	0.01762	3	22.76	0.1318	0	10.32	0
ame_circ_0000336	NC_007070.3	7152863	7157011	+	H	NF	SC	29	73	id6374	id6375	gene467	0	49.77	0	17	113.51	0.14977	9	22.76	0.3954	3	10.32	0.29074
ame_circ_0000337	NC_007070.3	7152863	7163582	+	*	F	SC	3	33	id6374	id6376	gene467	1	49.77	0.02009	2	113.51	0.01762	0	22.76	0	0	10.32	0
ame_circ_0000338	NC_007070.3	7216572	7216677	-	*	F	S	3	6	id6587	id6587	gene489	0	262.71	0	1	23	0.04347	2	12.11	0.1652	0	15.74	0
ame_circ_0000339	NC_007070.3	7225005	7231100	+	*	F	S	4	15	id6593	id6598	gene491	1	139.93	0.00715	0	47.11	0	1	52.9	0.0189	2	46.33	0.04317
ame_circ_0000340	NC_007070.3	7307401	7309671	+	*	F	S	3	14	*	*	*	0	0	0	1	0	0	2	0	0	0	0	0
ame_circ_0000341	NC_007070.3	7310853	7310949	+	*	F	S	3	7	*	*	*	3	0	0	0	0	0	0	0	0	0	0	0
ame_circ_0000342	NC_007070.3	7634485	7634902	+	H	N	SC	12	49	id6890	id6890	gene517	0	22.51	0	5	32.29	0.15486	6	19.71	0.30435	1	6.83	0.14641
ame_circ_0000343	NC_007070.3	7634485	7638367	+	H	NF	SC	14	45	id6890	id6891	gene517	0	22.51	0	7	32.29	0.2168	4	19.71	0.2029	3	6.83	0.43923
ame_circ_0000344	NC_007070.3	7703336	7704481	+	*	F	SC	7	16	*	*	*	0	0	0	5	0	0	1	0	0	1	0	0
ame_circ_0000345	NC_007070.3	7839192	7842624	-	*	F	SC	4	10	id7183	id7182	gene538	0	73.9	0	4	28.96	0.13813	0	21.67	0	0	10.13	0
ame_circ_0000346	NC_007070.3	7856697	7857861	-	*	F	S	6	23	id7178	id7177	gene538	0	73.9	0	5	28.96	0.17267	1	21.67	0.04614	0	10.13	0
ame_circ_0000347	NC_007070.3	7879583	7879887	-	*	F	SC	6	18	id7238	id7238	gene540	0	539.21	0	5	30.25	0.16527	0	26.76	0	1	29.32	0.0341
ame_circ_0000348	NC_007070.3	7952798	7954141	-	*	F	S	3	12	id7385	id7384	gene553	0	179.89	0	0	21.57	0	2	20.48	0.09768	1	15.72	0.0636
ame_circ_0000349	NC_007070.3	8081427	8082221	-	*	F	SC	22	68	id7584	id7583	gene568	6	310.92	0.0193	6	62.86	0.09545	8	41.91	0.1909	2	18.25	0.10959
ame_circ_0000350	NC_007070.3	9169047	9170187	-	*	F	C	2	4	id8255	id8254	gene600	0	212.05	0	2	117.09	0.01708	0	17.16	0	0	10.68	0
ame_circ_0000351	NC_007070.3	9180909	9185510	-	*	F	C	3	8	id8253	id8252	gene600	0	212.05	0	3	117.09	0.02562	0	17.16	0	0	10.68	0
ame_circ_0000352	NC_007070.3	9533722	9533777	+	*	F	S	3	6	*	*	*	3	0	0	0	0	0	0	0	0	0	0	0
ame_circ_0000353	NC_007070.3	9617597	9619591	-	*	F	SC	13	74	id8376	id8374	gene609	1	40.56	0.02465	11	183.52	0.05994	1	15.11	0.06618	0	13.6	0
ame_circ_0000354	NC_007070.3	9619184	9619591	-	H	NF	SC	61	157	id8375	id8374	gene609	0	40.56	0	33	183.52	0.17982	14	15.11	0.92658	14	13.6	1.02954
ame_circ_0000355	NC_007070.3	971992	972198	-	*	F	S	3	10	id753	id753	gene37	0	70.02	0	3	14.07	0.21318	0	36.3	0	0	35.52	0
ame_circ_0000356	NC_007070.3	9859268	9860469	+	*	F	S	3	7	*	id8444	*	2	0	0	0	0	0	0	0	0	1	0	0
ame_circ_0000357	NC_007070.3	992140	993041	+	*	F	SC	4	16	id776	id777	gene38	0	55.21	0	3	85.66	0.03502	0	43.82	0	1	38.38	0.02606
ame_circ_0000358	NC_007071.3	10027130	10028172	+	*	F	S	3	6	id36588	id36590	gene2146	1	128.23	0.0078	2	3.57	0.55978	0	5.16	0	0	5.16	0
ame_circ_0000359	NC_007071.3	10036719	10036771	+	*	F	S	3	6	*	*	*	0	0	0	3	0	0	0	0	0	0	0	0
ame_circ_0000360	NC_007071.3	10096482	10097676	+	H	NF	SC	13	26	id36725	id36726	gene2156	0	22.74	0	4	19.44	0.20581	4	7.52	0.5321	5	8.8	0.56812
ame_circ_0000361	NC_007071.3	10184728	10186511	-	*	F	SC	5	14	id36838	id36819	gene2163	1	60.83	0.01644	2	7.55	0.26483	2	10.07	0.19862	0	5.03	0
ame_circ_0000362	NC_007071.3	10389192	10390393	-	*	F	SC	40	99	id37110	id37109	gene2176	0	37.88	0	39	131.12	0.29743	1	32.65	0.03063	0	32.54	0
ame_circ_0000363	NC_007071.3	10389192	10391122	-	*	F	S	4	61	id37110	id37108	gene2176	0	37.88	0	2	131.12	0.01525	1	32.65	0.03063	1	32.54	0.03073
ame_circ_0000364	NC_007071.3	10393152	10394237	-	H	N	SC	26	69	id37107	id37106	gene2176	0	37.88	0	20	131.12	0.15253	4	32.65	0.12251	2	32.54	0.06145
ame_circ_0000365	NC_007071.3	10682620	10682678	+	*	F	S	3	6	*	*	*	0	0	0	0	0	0	0	0	0	3	0	0
ame_circ_0000366	NC_007071.3	10682756	10682824	+	*	F	S	11	30	*	*	*	11	0	0	0	0	0	0	0	0	0	0	0
ame_circ_0000367	NC_007071.3	10683168	10683352	+	*	F	C	6	4668	*	*	*	6	0	0	0	0	0	0	0	0	0	0	0
ame_circ_0000368	NC_007071.3	10683172	10683352	+	*	F	S	3	13	*	*	*	3	0	0	0	0	0	0	0	0	0	0	0
ame_circ_0000369	NC_007071.3	10683575	10683648	+	*	F	S	5	12	*	*	*	5	0	0	0	0	0	0	0	0	0	0	0
ame_circ_0000370	NC_007071.3	10684555	10684613	+	*	F	S	4	21	*	*	*	4	0	0	0	0	0	0	0	0	0	0	0
ame_circ_0000371	NC_007071.3	10684944	10685022	+	*	F	S	3	15	*	*	*	0	0	0	0	0	0	3	0	0	0	0	0
ame_circ_0000372	NC_007071.3	10685927	10686184	+	*	F	S	3	8	*	*	*	0	0	0	3	0	0	0	0	0	0	0	0
ame_circ_0000373	NC_007071.3	10685942	10686023	+	*	F	S	5	10	*	*	*	5	0	0	0	0	0	0	0	0	0	0	0
ame_circ_0000374	NC_007071.3	10686147	10686218	+	*	F	S	3	13	*	*	*	0	0	0	0	0	0	3	0	0	0	0	0
ame_circ_0000375	NC_007071.3	10686993	10687311	+	*	F	S	3	7	*	*	*	0	0	0	2	0	0	1	0	0	0	0	0
ame_circ_0000376	NC_007071.3	10687735	10688404	+	*	F	S	4	14	*	*	*	1	0	0	0	0	0	0	0	0	3	0	0
ame_circ_0000377	NC_007071.3	10688575	10688688	+	*	F	S	3	10	*	*	*	2	0	0	0	0	0	1	0	0	0	0	0
ame_circ_0000378	NC_007071.3	10688634	10688694	+	*	F	S	3	7	*	*	*	0	0	0	0	0	0	0	0	0	3	0	0
ame_circ_0000379	NC_007071.3	10688976	10690723	+	*	F	S	3	6	*	*	*	0	0	0	3	0	0	0	0	0	0	0	0
ame_circ_0000380	NC_007071.3	10689800	10689865	+	*	F	S	4	8	*	*	*	0	0	0	0	0	0	0	0	0	4	0	0
ame_circ_0000381	NC_007071.3	10690231	10690296	+	*	F	S	3	9	*	*	*	0	0	0	3	0	0	0	0	0	0	0	0
ame_circ_0000382	NC_007071.3	10690297	10690351	+	*	F	S	7	18	*	*	*	0	0	0	0	0	0	7	0	0	0	0	0
ame_circ_0000383	NC_007071.3	10691182	10691294	+	*	F	S	3	6	*	*	*	0	0	0	3	0	0	0	0	0	0	0	0
ame_circ_0000384	NC_007071.3	10691598	10691789	+	*	F	S	3	6	*	*	*	0	0	0	3	0	0	0	0	0	0	0	0
ame_circ_0000385	NC_007071.3	10691620	10691688	+	*	F	S	3	7	*	*	*	0	0	0	0	0	0	3	0	0	0	0	0
ame_circ_0000386	NC_007071.3	10691642	10691759	+	*	F	S	3	7	*	*	*	3	0	0	0	0	0	0	0	0	0	0	0
ame_circ_0000387	NC_007071.3	10692155	10692461	+	*	F	S	3	9	*	*	*	0	0	0	0	0	0	2	0	0	1	0	0
ame_circ_0000388	NC_007071.3	10692521	10692585	+	*	F	S	27	54	*	*	*	27	0	0	0	0	0	0	0	0	0	0	0
ame_circ_0000389	NC_007071.3	10795105	10797148	-	*	F	SC	3	29	id37459	id37458	gene2195	0	49.17	0	2	510.65	0.00392	1	30.75	0.03252	0	33.14	0
ame_circ_0000390	NC_007071.3	10795105	10831810	-	*	F	SC	3	224	id37459	id37452	gene2195	0	49.17	0	3	510.65	0.00587	0	30.75	0	0	33.14	0
ame_circ_0000391	NC_007071.3	10796886	10798113	-	*	F	S	3	14	id37458	id37457	gene2195	0	49.17	0	3	510.65	0.00587	0	30.75	0	0	33.14	0
ame_circ_0000392	NC_007071.3	10803654	10809803	-	*	F	S	3	53	id37456	id37455	gene2195	1	49.17	0.02034	2	510.65	0.00392	0	30.75	0	0	33.14	0
ame_circ_0000393	NC_007071.3	10803654	10831810	-	*	F	SC	3	224	id37456	id37452	gene2195	0	49.17	0	3	510.65	0.00587	0	30.75	0	0	33.14	0
ame_circ_0000394	NC_007071.3	10809478	10831810	-	*	F	SC	6	227	id37455	id37452	gene2195	0	49.17	0	6	510.65	0.01175	0	30.75	0	0	33.14	0
ame_circ_0000395	NC_007071.3	10820531	10831810	-	*	F	SC	48	327	id37454	id37452	gene2195	3	49.17	0.06101	44	510.65	0.08616	1	30.75	0.03252	0	33.14	0
ame_circ_0000396	NC_007071.3	10829776	10829937	-	*	F	S	4	354	id37453	id37453	gene2195	0	49.17	0	4	510.65	0.00783	0	30.75	0	0	33.14	0
ame_circ_0000397	NC_007071.3	10829776	10831810	-	H	NF	SC	185	514	id37453	id37452	gene2195	3	49.17	0.06101	156	510.65	0.30549	18	30.75	0.58539	8	33.14	0.24139
ame_circ_0000398	NC_007071.3	11059298	11059930	+	*	F	SC	301	689	id37608	id37609	gene2207	10	106.28	0.09409	243	578.82	0.41982	31	80.41	0.38551	17	73.85	0.23019
ame_circ_0000399	NC_007071.3	11137249	11137606	+	*	F	SC	17	210	id37613	id37614	gene2208	0	238.81	0	14	334.45	0.04186	2	129.45	0.01545	1	131.59	0.0076
ame_circ_0000400	NC_007071.3	11137249	11138434	+	H	NF	SC	45	168	id37613	id37615	gene2208	1	238.81	0.00419	28	334.45	0.08372	7	129.45	0.05407	9	131.59	0.0684
ame_circ_0000401	NC_007071.3	11253989	11254406	+	*	F	S	3	7	*	*	*	0	0	0	3	0	0	0	0	0	0	0	0
ame_circ_0000402	NC_007071.3	11259867	11261320	-	*	F	SC	9	27	id37691	id37690	gene2216	0	160.51	0	9	105.06	0.08566	0	138.17	0	0	148.62	0
ame_circ_0000403	NC_007071.3	11669281	11677385	+	*	F	SC	14	216	id38334	id38335	gene2231	1	213.78	0.00468	4	314.61	0.01271	6	97.81	0.06134	3	67.55	0.04441
ame_circ_0000404	NC_007071.3	11669281	11678447	+	*	F	SC	3	131	id38334	id38336	gene2231	0	213.78	0	1	314.61	0.00318	2	97.81	0.02045	0	67.55	0
ame_circ_0000405	NC_007071.3	11676747	11678447	+	*	F	SC	17	191	id38319	id38336	gene2231	4	213.78	0.01871	7	314.61	0.02225	3	97.81	0.03067	3	67.55	0.04441
ame_circ_0000406	NC_007071.3	11676747	11682230	+	*	F	SC	4	27	id38319	id38274	gene2231	0	213.78	0	4	314.61	0.01271	0	97.81	0	0	67.55	0
ame_circ_0000407	NC_007071.3	11677196	11678447	+	H	NF	SC	84	335	id38335	id38336	gene2231	3	213.78	0.01403	65	314.61	0.2066	9	97.81	0.09202	7	67.55	0.10363
ame_circ_0000408	NC_007071.3	11728410	11728762	+	*	F	S	5	34	id38428	id38428	gene2232	3	149.61	0.02005	1	35.68	0.02803	1	43.84	0.02281	0	43	0
ame_circ_0000409	NC_007071.3	11914443	11914675	-	*	F	S	3	7	id38559	id38558	gene2244	0	33.44	0	3	46.81	0.06409	0	15.17	0	0	15.17	0
ame_circ_0000410	NC_007071.3	11986996	11987327	+	*	F	C	2	5	id38666	id38666	gene2250	0	25.84	0	2	20.4	0.09805	0	7.89	0	0	10.88	0
ame_circ_0000411	NC_007071.3	12264798	12265562	+	*	F	S	13	38	*	*	*	0	0	0	7	0	0	2	0	0	4	0	0
ame_circ_0000412	NC_007071.3	12264798	12266141	+	*	F	SC	6	20	*	*	*	1	0	0	5	0	0	0	0	0	0	0	0
ame_circ_0000413	NC_007071.3	12264798	12270151	+	*	F	SC	4	11	*	*	*	0	0	0	0	0	0	4	0	0	0	0	0
ame_circ_0000414	NC_007071.3	12311675	12311968	+	H	NF	SC	216	468	id40849	id40849	gene2264	9	175.9	0.05116	165	426.71	0.38668	21	91.01	0.23074	21	66.04	0.31797
ame_circ_0000415	NC_007071.3	1246540	1250936	-	*	F	C	2	10	id30605	id30599	gene1736	0	213.76	0	0	65.99	0	0	34.4	0	2	20.55	0.09731
ame_circ_0000416	NC_007071.3	12505596	12506726	+	*	F	SC	8	79	id40871	id40872	gene2264	0	175.9	0	5	426.71	0.01172	3	91.01	0.03296	0	66.04	0
ame_circ_0000417	NC_007071.3	12506446	12507577	+	*	F	SC	56	147	id40872	id40873	gene2264	5	175.9	0.02842	41	426.71	0.09608	8	91.01	0.0879	2	66.04	0.03028
ame_circ_0000418	NC_007071.3	12540253	12540551	-	*	F	C	2	6	id41113	id41113	gene2266	0	51.24	0	2	285.7	0.007	0	67.04	0	0	55.1	0
ame_circ_0000419	NC_007071.3	12561980	12563303	-	*	F	S	4	20	id41108	id41106	gene2266	0	51.24	0	3	285.7	0.0105	1	67.04	0.01492	0	55.1	0
ame_circ_0000420	NC_007071.3	12569038	12569877	-	*	F	SC	105	276	id41105	id41104	gene2266	4	51.24	0.07806	86	285.7	0.30102	13	67.04	0.19391	2	55.1	0.0363
ame_circ_0000421	NC_007071.3	12569038	12575178	-	*	F	SC	4	156	id41105	id41103	gene2266	0	51.24	0	1	285.7	0.0035	1	67.04	0.01492	2	55.1	0.0363
ame_circ_0000422	NC_007071.3	12569038	12581704	-	*	F	S	5	110	id41105	id41102	gene2266	0	51.24	0	5	285.7	0.0175	0	67.04	0	0	55.1	0
ame_circ_0000423	NC_007071.3	12581555	12582755	-	H	N	SC	15	59	id41102	id41101	gene2266	0	51.24	0	10	285.7	0.035	4	67.04	0.05967	1	55.1	0.01815
ame_circ_0000424	NC_007071.3	12581957	12582755	+	*	F	SC	3	19	*	id41101	*	0	0	0	1	0	0	0	0	0	2	0	0
ame_circ_0000425	NC_007071.3	12589920	12590240	-	*	F	SC	3	7	id41100	id41100	gene2266	0	51.24	0	3	285.7	0.0105	0	67.04	0	0	55.1	0
ame_circ_0000426	NC_007071.3	12656735	12658361	-	*	F	SC	4	13	id41217	id41213	gene2268	0	92.08	0	4	32.49	0.12311	0	42.42	0	0	45.4	0
ame_circ_0000427	NC_007071.3	12712771	12712831	+	*	F	S	3	6	*	*	*	0	0	0	0	0	0	0	0	0	3	0	0
ame_circ_0000428	NC_007071.3	12733756	12734312	-	*	F	SC	3	7	id41319	id41318	gene2277	0	17.65	0	3	7.06	0.42483	0	0	0	0	1.96	0
ame_circ_0000429	NC_007071.3	12893313	12893844	+	*	F	S	3	6	*	*	*	0	0	0	3	0	0	0	0	0	0	0	0
ame_circ_0000430	NC_007071.3	13029637	13036447	+	*	F	SC	5	31	id41638	id41639	gene2294	0	24.14	0	1	72.02	0.01388	3	23.35	0.12849	1	21.96	0.04553
ame_circ_0000431	NC_007071.3	13029637	13044210	+	*	F	C	1	16	id41638	id41641	gene2294	0	24.14	0	1	72.02	0.01388	0	23.35	0	0	21.96	0
ame_circ_0000432	NC_007071.3	13036292	13072857	+	*	F	C	4	8	id41604	*	*	0	0	0	4	0	0	0	0	0	0	0	0
ame_circ_0000433	NC_007071.3	13042043	13044210	+	H	N	SC	11	44	id41640	id41641	gene2294	0	24.14	0	6	72.02	0.08331	5	23.35	0.21415	0	21.96	0
ame_circ_0000434	NC_007071.3	13052218	13056856	+	*	F	SC	4	14	id41642	id41644	gene2294	0	24.14	0	2	72.02	0.02777	2	23.35	0.08566	0	21.96	0
ame_circ_0000435	NC_007071.3	13128145	13128884	+	*	F	SC	33	68	id41788	id41777	gene2304	4	48.11	0.08314	14	138.82	0.10085	11	23.46	0.46896	4	12.69	0.31532
ame_circ_0000436	NC_007071.3	13166931	13168208	+	*	F	SC	3	6	id41889	id41890	gene2311	0	32.7	0	3	29.33	0.10227	0	27.65	0	0	23.13	0
ame_circ_0000437	NC_007071.3	13234003	13234617	+	H	NF	SC	12	36	id41982	id41982	gene2311	0	32.7	0	4	29.33	0.13636	5	27.65	0.18083	3	23.13	0.1297
ame_circ_0000438	NC_007071.3	13243366	13244359	+	*	F	SC	23	57	id41984	id41985	gene2311	3	32.7	0.09174	18	29.33	0.61363	2	27.65	0.07233	0	23.13	0
ame_circ_0000439	NC_007071.3	13320724	13321422	-	*	F	SC	8	21	id42314	id42313	gene2317	0	12.39	0	3	55.9	0.05367	5	17.03	0.29355	0	13.01	0
ame_circ_0000440	NC_007071.3	13324531	13326143	-	*	F	SC	7	21	id42312	id42311	gene2317	0	12.39	0	3	55.9	0.05367	1	17.03	0.05871	3	13.01	0.23064
ame_circ_0000441	NC_007071.3	13490852	13491678	+	*	F	S	7	24	id42582	id42583	gene2333	0	232.32	0	7	95.06	0.07363	0	119.95	0	0	58.01	0
ame_circ_0000442	NC_007071.3	13490881	13491678	+	*	F	SC	7	28	id42562	id42583	gene2333	0	232.32	0	5	95.06	0.0526	1	119.95	0.00834	1	58.01	0.01724
ame_circ_0000443	NC_007071.3	13503568	13503618	+	*	F	S	3	7	*	*	*	0	0	0	0	0	0	3	0	0	0	0	0
ame_circ_0000444	NC_007071.3	13520870	13521563	+	H	NF	SC	13	44	id42648	id42649	gene2334	0	32.72	0	4	68.1	0.05874	5	140.95	0.03547	4	155.33	0.02575
ame_circ_0000445	NC_007071.3	13681058	13682022	+	H	N	SC	19	43	id43112	id43113	gene2348	0	109.32	0	15	217.24	0.06905	4	36.62	0.10923	0	34.57	0
ame_circ_0000446	NC_007071.3	13681675	13682022	+	*	F	SC	3	8	id43113	id43113	gene2348	0	109.32	0	0	217.24	0	0	36.62	0	3	34.57	0.08678
ame_circ_0000447	NC_007071.3	13688173	13689147	+	H	NF	SC	48	117	id43125	id43127	gene2348	1	109.32	0.00915	39	217.24	0.17952	5	36.62	0.13653	3	34.57	0.08678
ame_circ_0000448	NC_007071.3	13689736	13690023	+	*	F	SC	8	22	id43128	id43109	gene2348	0	109.32	0	2	217.24	0.00921	3	36.62	0.08192	3	34.57	0.08678
ame_circ_0000449	NC_007071.3	13730309	13741905	-	*	F	SC	4	115	id43172	id43171	gene2352	0	998.02	0	3	524.84	0.00572	0	244.78	0	1	226.99	0.00441
ame_circ_0000450	NC_007071.3	13730309	13768191	-	*	F	SC	5	126	id43172	id43164	gene2352	0	998.02	0	1	524.84	0.00191	4	244.78	0.01634	0	226.99	0
ame_circ_0000451	NC_007071.3	13741689	13768191	-	H	N	SC	10	138	id43171	id43164	gene2352	0	998.02	0	7	524.84	0.01334	3	244.78	0.01226	0	226.99	0
ame_circ_0000452	NC_007071.3	13767945	13768191	-	*	F	S	3	38	id43170	id43164	gene2352	0	998.02	0	3	524.84	0.00572	0	244.78	0	0	226.99	0
ame_circ_0000453	NC_007071.3	13768094	13768191	-	*	F	S	3	113	id43164	id43164	gene2352	0	998.02	0	2	524.84	0.00381	0	244.78	0	1	226.99	0.00441
ame_circ_0000454	NC_007071.3	13909133	13910062	-	*	F	S	4	8	id43535	id43534	gene2367	0	7.24	0	4	38.44	0.10406	0	4.18	0	0	1.67	0
ame_circ_0000455	NC_007071.3	13980161	13981535	+	H	NF	SC	27	68	id43577	id43609	gene2370	0	31.99	0	19	164.68	0.11537	5	35.96	0.13903	3	45.41	0.06606
ame_circ_0000456	NC_007071.3	13998082	13998743	+	*	F	SC	42	93	id43610	id43611	gene2370	3	31.99	0.09378	29	164.68	0.1761	3	35.96	0.08342	7	45.41	0.15415
ame_circ_0000457	NC_007071.3	14053570	14053639	+	*	F	S	4	9	*	*	*	0	0	0	0	0	0	4	0	0	0	0	0
ame_circ_0000458	NC_007071.3	14084905	14088729	+	*	F	C	2	6	id43747	id43749	gene2375	0	75.57	0	2	89.28	0.0224	0	42.88	0	0	33.04	0
ame_circ_0000459	NC_007071.3	14093279	14093882	+	H	N	SC	14	31	id43754	id43732	gene2375	0	75.57	0	11	89.28	0.12321	3	42.88	0.06996	0	33.04	0
ame_circ_0000460	NC_007071.3	14105056	14105246	+	*	F	S	4	9	*	*	*	0	0	0	0	0	0	0	0	0	4	0	0
ame_circ_0000461	NC_007071.3	14106659	14107792	+	*	F	S	4	8	*	*	*	0	0	0	0	0	0	0	0	0	4	0	0
ame_circ_0000462	NC_007071.3	14106792	14106859	+	*	F	S	3	7	*	*	*	0	0	0	0	0	0	1	0	0	2	0	0
ame_circ_0000463	NC_007071.3	14113138	14113188	+	*	F	S	3	6	*	*	*	0	0	0	0	0	0	0	0	0	3	0	0
ame_circ_0000464	NC_007071.3	14119176	14120296	-	H	N	SC	14	132	id43835	id43834	gene2379	1	56.97	0.01755	7	45.98	0.15225	5	202.85	0.02465	1	145.06	0.00689
ame_circ_0000465	NC_007071.3	14182130	14183763	-	*	F	SC	23	106	id43921	id43919	gene2388	3	178.82	0.01678	13	177.77	0.07313	1	62.67	0.01596	6	96.09	0.06244
ame_circ_0000466	NC_007071.3	14182130	14192284	-	*	F	C	1	7	id43921	id43916	gene2388	1	178.82	0.00559	0	177.77	0	0	62.67	0	0	96.09	0
ame_circ_0000467	NC_007071.3	14183390	14183763	-	*	F	SC	7	63	id43920	id43919	gene2388	0	178.82	0	7	177.77	0.03938	0	62.67	0	0	96.09	0
ame_circ_0000468	NC_007071.3	14185354	14192284	-	*	F	SC	5	34	id43918	id43916	gene2388	0	178.82	0	1	177.77	0.00563	0	62.67	0	4	96.09	0.04163
ame_circ_0000469	NC_007071.3	14187563	14192284	-	*	F	SC	3	29	id43917	id43916	gene2388	0	178.82	0	3	177.77	0.01688	0	62.67	0	0	96.09	0
ame_circ_0000470	NC_007071.3	14225377	14226563	+	*	F	S	5	10	*	*	*	1	0	0	1	0	0	2	0	0	1	0	0
ame_circ_0000471	NC_007071.3	14281474	14283896	-	*	F	SC	6	37	id44005	id44000	gene2397	0	358.18	0	5	1244.72	0.00402	1	442.45	0.00226	0	390.79	0
ame_circ_0000472	NC_007071.3	14281791	14283896	-	*	F	C	1	21	id44004	id44000	gene2397	0	358.18	0	0	1244.72	0	1	442.45	0.00226	0	390.79	0
ame_circ_0000473	NC_007071.3	14284736	14286075	-	*	F	SC	568	1172	id43999	id43998	gene2397	23	358.18	0.06421	247	1244.72	0.19844	146	442.45	0.32998	152	390.79	0.38895
ame_circ_0000474	NC_007071.3	14285370	14286075	-	*	F	SC	6	577	id43998	id43998	gene2397	0	358.18	0	4	1244.72	0.00321	2	442.45	0.00452	0	390.79	0
ame_circ_0000475	NC_007071.3	14287962	14289157	-	H	N	SC	10	55	id43997	id43995	gene2397	0	358.18	0	6	1244.72	0.00482	3	442.45	0.00678	1	390.79	0.00256
ame_circ_0000476	NC_007071.3	14292258	14306672	-	*	F	C	3	8	id43994	id43993	gene2397	0	358.18	0	3	1244.72	0.00241	0	442.45	0	0	390.79	0
ame_circ_0000477	NC_007071.3	14292258	14309010	-	*	F	SC	3	23	id43994	id43992	gene2397	0	358.18	0	3	1244.72	0.00241	0	442.45	0	0	390.79	0
ame_circ_0000478	NC_007071.3	14306655	14309010	-	*	F	SC	5	38	id43993	id43992	gene2397	2	358.18	0.00558	3	1244.72	0.00241	0	442.45	0	0	390.79	0
ame_circ_0000479	NC_007071.3	14308570	14309010	-	H	N	SC	16	68	id43992	id43992	gene2397	0	358.18	0	11	1244.72	0.00884	4	442.45	0.00904	1	390.79	0.00256
ame_circ_0000480	NC_007071.3	14393179	14397458	-	*	F	SC	3	10	id44027	id44024	gene2400	0	38.6	0	3	66.68	0.04499	0	69.31	0	0	53.64	0
ame_circ_0000481	NC_007071.3	14393824	14397458	-	*	F	SC	7	46	id44026	id44024	gene2400	0	38.6	0	3	66.68	0.04499	3	69.31	0.04328	1	53.64	0.01864
ame_circ_0000482	NC_007071.3	14424998	14425588	+	*	F	SC	17	35	*	*	*	1	0	0	10	0	0	5	0	0	1	0	0
ame_circ_0000483	NC_007071.3	14469275	14469344	+	*	F	S	4	8	*	*	*	0	0	0	0	0	0	0	0	0	4	0	0
ame_circ_0000484	NC_007071.3	14480928	14482472	-	*	F	SC	9	48	id44142	id44140	gene2402	1	237.67	0.00421	3	55.54	0.05402	2	23.02	0.08689	3	23.2	0.12931
ame_circ_0000485	NC_007071.3	14528681	14528730	+	*	F	S	4	8	*	id44216	*	0	0	0	0	0	0	4	0	0	0	0	0
ame_circ_0000486	NC_007071.3	14611161	14611462	+	*	F	S	3	6	*	*	*	0	0	0	3	0	0	0	0	0	0	0	0
ame_circ_0000487	NC_007071.3	14618772	14619277	+	*	F	S	3	6	*	*	*	0	0	0	3	0	0	0	0	0	0	0	0
ame_circ_0000488	NC_007071.3	14668566	14668638	+	*	F	S	4	8	*	*	*	4	0	0	0	0	0	0	0	0	0	0	0
ame_circ_0000489	NC_007071.3	14763499	14766789	+	*	F	SC	13	89	id44791	*	*	0	0	0	11	0	0	0	0	0	2	0	0
ame_circ_0000490	NC_007071.3	14764816	14766789	+	*	F	SC	24	126	id44792	*	*	4	0	0	16	0	0	1	0	0	3	0	0
ame_circ_0000491	NC_007071.3	14766119	14766789	+	*	F	SC	38	150	id44793	*	*	3	0	0	26	0	0	2	0	0	7	0	0
ame_circ_0000492	NC_007071.3	14786176	14786521	+	*	F	SC	8	22	id44811	id44814	gene2454	0	22.82	0	2	6.97	0.28676	1	9.01	0.11104	5	15.37	0.32529
ame_circ_0000493	NC_007071.3	14802616	14806101	+	*	F	C	1	2	*	id44824	*	0	0	0	0	0	0	0	0	0	1	0	0
ame_circ_0000494	NC_007071.3	14879281	14880582	-	*	F	SC	4	41	id44877	id44876	gene2462	0	47.22	0	4	144.81	0.02762	0	8.92	0	0	8.92	0
ame_circ_0000495	NC_007071.3	14880336	14880582	-	*	F	SC	39	96	id44876	id44876	gene2462	3	47.22	0.06353	30	144.81	0.20717	4	8.92	0.44847	2	8.92	0.22424
ame_circ_0000496	NC_007071.3	15003778	15004512	+	*	F	SC	30	160	id45024	*	*	2	0	0	9	0	0	8	0	0	11	0	0
ame_circ_0000497	NC_007071.3	15019845	15019907	+	*	F	S	3	6	*	*	*	0	0	0	0	0	0	0	0	0	3	0	0
ame_circ_0000498	NC_007071.3	15055066	15056195	+	H	NF	SC	56	163	id45070	id45074	gene2483	3	180.34	0.01664	37	324.95	0.11387	9	244.33	0.03684	7	210.47	0.03326
ame_circ_0000499	NC_007071.3	15056078	15056956	+	*	F	SC	3	28	id45074	id45077	gene2483	0	180.34	0	3	324.95	0.00923	0	244.33	0	0	210.47	0
ame_circ_0000500	NC_007071.3	15069688	15073648	+	*	F	S	3	23	id45084	id45099	gene2483	0	180.34	0	2	324.95	0.00615	1	244.33	0.00409	0	210.47	0
ame_circ_0000501	NC_007071.3	15211561	15213677	-	*	F	SC	3	15	id45330	id45329	gene2494	0	50.58	0	0	111.73	0	3	58.99	0.05085	0	54.79	0
ame_circ_0000502	NC_007071.3	15211561	15214438	-	*	F	C	2	17	id45330	id45328	gene2494	0	50.58	0	0	111.73	0	2	58.99	0.0339	0	54.79	0
ame_circ_0000503	NC_007071.3	15213536	15215414	-	*	F	SC	3	30	id45329	id45327	gene2494	0	50.58	0	3	111.73	0.02685	0	58.99	0	0	54.79	0
ame_circ_0000504	NC_007071.3	15213536	15216925	-	*	F	SC	4	45	id45329	id45326	gene2494	0	50.58	0	1	111.73	0.00895	1	58.99	0.01695	2	54.79	0.0365
ame_circ_0000505	NC_007071.3	15214137	15215414	-	*	F	SC	11	95	id45328	id45327	gene2494	2	50.58	0.03954	7	111.73	0.06265	1	58.99	0.01695	1	54.79	0.01825
ame_circ_0000506	NC_007071.3	15214137	15216925	-	*	F	C	1	31	id45328	id45326	gene2494	0	50.58	0	1	111.73	0.00895	0	58.99	0	0	54.79	0
ame_circ_0000507	NC_007071.3	15270285	15271106	+	*	F	SC	23	101	id45498	id45498	gene2499	5	226.99	0.02203	4	47.03	0.08506	7	53.6	0.13059	7	41.74	0.16771
ame_circ_0000508	NC_007071.3	15325755	15326314	+	*	F	S	4	8	*	*	*	0	0	0	0	0	0	4	0	0	0	0	0
ame_circ_0000509	NC_007071.3	15423045	15425035	+	*	F	S	4	13	*	id45932	*	0	0	0	2	0	0	0	0	0	2	0	0
ame_circ_0000510	NC_007071.3	15430008	15430915	+	*	F	C	2	5	id45961	id45962	gene2523	0	70.87	0	2	14.04	0.14244	0	8.25	0	0	2.45	0
ame_circ_0000511	NC_007071.3	15445154	15445711	+	*	F	S	3	27	id45995	id45996	gene2524	2	362.51	0.00552	1	49.08	0.02037	0	46.13	0	0	19.52	0
ame_circ_0000512	NC_007071.3	15457224	15461665	+	*	F	SC	10	121	id46082	id46102	gene2528	1	598.32	0.00167	7	502.18	0.01394	1	150.35	0.00665	1	94.84	0.01054
ame_circ_0000513	NC_007071.3	15458567	15461665	+	*	F	SC	11	118	id46099	id46102	gene2528	0	598.32	0	1	502.18	0.00199	10	150.35	0.06651	0	94.84	0
ame_circ_0000514	NC_007071.3	15460448	15461665	+	H	NF	SC	32	243	id46101	id46102	gene2528	1	598.32	0.00167	21	502.18	0.04182	7	150.35	0.04656	3	94.84	0.03163
ame_circ_0000515	NC_007071.3	15484510	15485216	+	*	F	SC	25	50	id46198	id46199	gene2532	2	24.77	0.08076	10	26.33	0.37978	10	8.54	1.171	3	5.69	0.52695
ame_circ_0000516	NC_007071.3	1836161	1860483	+	*	F	C	1	8	id30653	*	*	0	0	0	1	0	0	0	0	0	0	0	0
ame_circ_0000517	NC_007071.3	196841	199285	+	*	F	S	3	6	id30051	*	*	0	0	0	0	0	0	3	0	0	0	0	0
ame_circ_0000518	NC_007071.3	2154384	2154436	+	*	F	S	3	7	*	*	*	0	0	0	0	0	0	3	0	0	0	0	0
ame_circ_0000519	NC_007071.3	23729	26225	-	*	F	SC	20	60	id30019	id30018	gene1688	1	47.23	0.02117	10	199.06	0.05024	5	52.63	0.095	4	45.21	0.08848
ame_circ_0000520	NC_007071.3	2424582	2427031	-	*	F	SC	15	37	id31017	id31014	gene1767	1	94.15	0.01062	12	151.75	0.07908	0	39.02	0	2	46.45	0.04305
ame_circ_0000521	NC_007071.3	254407	254500	+	*	F	S	3	6	*	*	*	3	0	0	0	0	0	0	0	0	0	0	0
ame_circ_0000522	NC_007071.3	2933574	2933646	+	*	F	S	4	8	*	*	*	0	0	0	0	0	0	4	0	0	0	0	0
ame_circ_0000523	NC_007071.3	2961700	2972619	+	*	F	C	4	18	*	id31290	*	4	0	0	0	0	0	0	0	0	0	0	0
ame_circ_0000524	NC_007071.3	3168684	3169079	+	H	NF	SC	130	325	id32106	id32107	gene1804	3	226.58	0.01324	91	190.01	0.47892	19	80.29	0.23666	17	76.27	0.22289
ame_circ_0000525	NC_007071.3	3172846	3173462	+	*	F	S	3	6	*	*	*	0	0	0	0	0	0	0	0	0	3	0	0
ame_circ_0000526	NC_007071.3	3202793	3204553	-	*	F	S	3	6	id32285	id32282	gene1807	0	32.98	0	2	21.58	0.09267	0	5.82	0	1	6.06	0.16496
ame_circ_0000527	NC_007071.3	3360141	3360206	+	*	F	S	4	10	*	*	*	4	0	0	0	0	0	0	0	0	0	0	0
ame_circ_0000528	NC_007071.3	3566741	3583621	-	*	F	SC	6	16	id32430	id32428	gene1825	0	109.01	0	1	33.61	0.02975	2	20.89	0.09573	3	18.38	0.16318
ame_circ_0000529	NC_007071.3	3611557	3616751	+	*	F	S	3	7	*	id32477	*	0	0	0	3	0	0	0	0	0	0	0	0
ame_circ_0000530	NC_007071.3	3616676	3620312	-	*	F	C	1	10	id32477	id32476	gene1825	1	109.01	0.00917	0	33.61	0	0	20.89	0	0	18.38	0
ame_circ_0000531	NC_007071.3	3684328	3706044	-	*	F	SC	4	21	id32475	id32473	gene1825	0	109.01	0	3	33.61	0.08925	0	20.89	0	1	18.38	0.05439
ame_circ_0000532	NC_007071.3	4011065	4011788	+	*	F	SC	6	13	*	*	*	0	0	0	6	0	0	0	0	0	0	0	0
ame_circ_0000533	NC_007071.3	4247279	4255147	+	H	NF	SC	22	123	id32696	id32697	gene1845	2	814.26	0.00246	12	59.24	0.20256	4	44	0.09092	4	34.23	0.11684
ame_circ_0000534	NC_007071.3	4276068	4276172	+	*	F	S	3	6	*	*	*	0	0	0	3	0	0	0	0	0	0	0	0
ame_circ_0000535	NC_007071.3	4699242	4701723	+	*	F	SC	6	13	id32876	*	*	0	0	0	1	0	0	3	0	0	2	0	0
ame_circ_0000536	NC_007071.3	4758066	4774296	+	*	F	C	2	18	id32877	id32879	gene1859	0	31.14	0	1	172.68	0.00579	1	41.05	0.02436	0	20.52	0
ame_circ_0000537	NC_007071.3	4758066	4779975	+	*	F	C	1	4	id32877	id32880	gene1859	0	31.14	0	0	172.68	0	1	41.05	0.02436	0	20.52	0
ame_circ_0000538	NC_007071.3	4820557	4820912	+	*	F	SC	26	52	*	*	*	1	0	0	16	0	0	7	0	0	2	0	0
ame_circ_0000539	NC_007071.3	4946235	4947096	+	*	F	SC	4	18	id33271	id33272	gene1876	0	157.06	0	3	57.9	0.05181	1	33.15	0.03016	0	20.63	0
ame_circ_0000540	NC_007071.3	4948706	4951203	+	*	F	S	3	9	id33274	id33282	gene1876	0	157.06	0	0	57.9	0	3	33.15	0.09049	0	20.63	0
ame_circ_0000541	NC_007071.3	4957954	4958868	+	H	NF	SC	23	53	id33283	id33285	gene1876	0	157.06	0	13	57.9	0.22451	7	33.15	0.21115	3	20.63	0.14544
ame_circ_0000542	NC_007071.3	5339071	5347631	-	*	F	SC	3	11	id33855	id33852	gene1903	0	54.17	0	3	29.15	0.10293	0	5.1	0	0	6.32	0
ame_circ_0000543	NC_007071.3	5345262	5347631	-	*	F	C	1	9	id33854	id33852	gene1903	0	54.17	0	1	29.15	0.03431	0	5.1	0	0	6.32	0
ame_circ_0000544	NC_007071.3	5409424	5409512	+	*	F	S	3	6	*	*	*	0	0	0	0	0	0	3	0	0	0	0	0
ame_circ_0000545	NC_007071.3	543695	553981	+	*	F	C	1	5	*	id30351	*	0	0	0	1	0	0	0	0	0	0	0	0
ame_circ_0000546	NC_007071.3	553621	553981	-	*	F	SC	6	24	id30351	id30351	gene1715	0	15.96	0	3	29.04	0.1033	2	30.87	0.06478	1	24.59	0.04066
ame_circ_0000547	NC_007071.3	6245004	6247036	+	H	N	SC	22	47	id34379	id34379	gene1937	1	40.8	0.02451	13	75.43	0.17235	6	19.2	0.3125	2	14.97	0.13359
ame_circ_0000548	NC_007071.3	6361593	6363101	-	*	F	SC	7	70	id34599	id34598	gene1940	0	118.91	0	6	209.09	0.0287	0	93.68	0	1	87.68	0.0114
ame_circ_0000549	NC_007071.3	6361593	6369989	-	H	N	SC	15	115	id34599	id34597	gene1940	0	118.91	0	10	209.09	0.04783	5	93.68	0.05337	0	87.68	0
ame_circ_0000550	NC_007071.3	6361593	6370897	-	*	F	SC	8	87	id34599	id34596	gene1940	0	118.91	0	3	209.09	0.01435	5	93.68	0.05337	0	87.68	0
ame_circ_0000551	NC_007071.3	6369905	6370897	-	H	NF	SC	30	145	id34597	id34596	gene1940	1	118.91	0.00841	15	209.09	0.07174	10	93.68	0.10675	4	87.68	0.04562
ame_circ_0000552	NC_007071.3	7162024	7163398	-	*	F	S	4	9	id34782	id34781	gene1959	0	1.49	0	4	10.94	0.36564	0	11.44	0	0	2.98	0
ame_circ_0000553	NC_007071.3	7523709	7525960	+	*	F	S	3	11	*	*	*	0	0	0	0	0	0	1	0	0	2	0	0
ame_circ_0000554	NC_007071.3	7523847	7523928	+	*	F	S	3	6	*	*	*	0	0	0	0	0	0	3	0	0	0	0	0
ame_circ_0000555	NC_007071.3	7553601	7564491	-	*	F	SC	6	16	id35023	id35022	gene1969	2	48.62	0.04114	1	50.5	0.0198	1	36.02	0.02776	2	25.64	0.07802
ame_circ_0000556	NC_007071.3	7569346	7570804	-	*	F	C	2	4	id35021	id35019	gene1969	0	48.62	0	2	50.5	0.03961	0	36.02	0	0	25.64	0
ame_circ_0000557	NC_007071.3	7681509	7685298	-	*	F	C	2	12	id35015	id35014	gene1969	0	48.62	0	1	50.5	0.0198	1	36.02	0.02776	0	25.64	0
ame_circ_0000558	NC_007071.3	7731131	7732227	-	*	F	SC	7	40	id35013	id35013	gene1969	2	48.62	0.04114	1	50.5	0.0198	2	36.02	0.05552	2	25.64	0.07802
ame_circ_0000559	NC_007071.3	8330497	8330700	+	*	F	S	4	8	*	*	*	0	0	0	4	0	0	0	0	0	0	0	0
ame_circ_0000560	NC_007071.3	8815670	8816309	+	*	F	SC	5	21	*	id35135	*	0	0	0	1	0	0	3	0	0	1	0	0
ame_circ_0000561	NC_007071.3	8845150	8846970	+	*	F	SC	8	17	*	id35138	*	1	0	0	2	0	0	1	0	0	4	0	0
ame_circ_0000562	NC_007071.3	9200170	9205273	-	*	F	C	4	30	id35344	id35341	gene2019	0	266.07	0	4	112.69	0.0355	0	106.34	0	0	97.38	0
ame_circ_0000563	NC_007071.3	9203032	9203822	-	*	F	SC	7	167	id35343	id35342	gene2019	1	266.07	0.00376	4	112.69	0.0355	1	106.34	0.0094	1	97.38	0.01027
ame_circ_0000564	NC_007071.3	9203032	9205273	-	H	NF	SC	34	163	id35343	id35341	gene2019	2	266.07	0.00752	18	112.69	0.15973	9	106.34	0.08463	5	97.38	0.05135
ame_circ_0000565	NC_007071.3	9403152	9403309	+	*	F	S	3	6	*	*	*	3	0	0	0	0	0	0	0	0	0	0	0
ame_circ_0000566	NC_007071.3	9405892	9405947	+	*	F	S	4	9	*	*	*	0	0	0	0	0	0	0	0	0	4	0	0
ame_circ_0000567	NC_007071.3	9655961	9656617	+	H	N	SC	12	24	id36141	id36142	gene2100	0	13.92	0	8	1.03	7.756	3	0	0	1	0	0
ame_circ_0000568	NC_007071.3	9706212	9707911	+	*	F	S	24	50	id36352	id36363	*	2	0	0	5	0	0	13	0	0	4	0	0
ame_circ_0000569	NC_007071.3	9706821	9709981	+	*	F	S	5	29	*	id36364	*	2	0	0	3	0	0	0	0	0	0	0	0
ame_circ_0000570	NC_007071.3	9706821	9713497	+	*	F	C	4	16	*	*	*	0	0	0	4	0	0	0	0	0	0	0	0
ame_circ_0000571	NC_007071.3	9707786	9710525	+	*	F	SC	6	34	id36363	id36375	*	1	0	0	1	0	0	4	0	0	0	0	0
ame_circ_0000572	NC_007071.3	9738769	9738825	+	*	F	S	3	7	*	*	*	0	0	0	0	0	0	3	0	0	0	0	0
ame_circ_0000573	NC_007071.3	9785950	9787698	-	*	F	SC	12	28	id36537	id36536	gene2140	0	12.22	0	10	26.65	0.37517	1	9.11	0.1098	1	10	0.10004
ame_circ_0000574	NC_007071.3	9809179	9809455	-	*	F	SC	7	18	id36535	id36535	gene2140	0	12.22	0	4	26.65	0.15007	2	9.11	0.21961	1	10	0.10004
ame_circ_0000575	NC_007071.3	9870574	9873143	+	*	F	S	3	12	id36522	id36523	gene2139	0	7.25	0	0	2.61	0	1	7.67	0.13036	2	7.84	0.25512
ame_circ_0000576	NC_007072.3	10027056	10031698	-	H	NF	SC	42	120	id57798	id57793	gene3095	4	425.04	0.00941	15	198.01	0.07575	10	70.75	0.14133	13	72.3	0.17981
ame_circ_0000577	NC_007072.3	1009830	1009881	+	*	F	S	7	6606	*	*	*	0	0	0	7	0	0	0	0	0	0	0	0
ame_circ_0000578	NC_007072.3	1009830	1009887	+	*	F	S	199	7923	*	*	*	15	0	0	161	0	0	17	0	0	6	0	0
ame_circ_0000579	NC_007072.3	1009830	1009899	+	*	F	S	6657	14412	*	*	*	255	0	0	5805	0	0	397	0	0	200	0	0
ame_circ_0000580	NC_007072.3	1009830	1009909	+	*	F	S	270	8242	*	*	*	5	0	0	250	0	0	15	0	0	0	0	0
ame_circ_0000581	NC_007072.3	1009830	1009920	+	*	F	S	7	6900	*	*	*	0	0	0	3	0	0	0	0	0	4	0	0
ame_circ_0000582	NC_007072.3	1009830	1009932	+	*	F	S	219	14536	*	*	*	9	0	0	203	0	0	5	0	0	2	0	0
ame_circ_0000583	NC_007072.3	1009851	1009909	+	*	F	S	8	539	*	*	*	0	0	0	8	0	0	0	0	0	0	0	0
ame_circ_0000584	NC_007072.3	10399166	10400549	+	*	F	SC	7	16	id58306	id58308	gene3105	0	111.12	0	4	20.89	0.19151	1	13.89	0.07199	2	14.6	0.13699
ame_circ_0000585	NC_007072.3	10546753	10571062	+	*	F	C	1	5	id58393	id58394	gene3108	0	81.96	0	0	48.66	0	1	30.74	0.03254	0	16.47	0
ame_circ_0000586	NC_007072.3	10858230	10860156	-	*	F	SC	3	8	id58553	id58552	gene3123	0	78	0	3	54.05	0.0555	0	39.54	0	0	46.71	0
ame_circ_0000587	NC_007072.3	10964569	10965497	+	*	F	S	3	15	id58647	id58649	gene3128	0	71.32	0	2	9.41	0.21262	1	18.98	0.05268	0	15.05	0
ame_circ_0000588	NC_007072.3	10982761	10983248	+	*	F	SC	3	6	*	*	*	0	0	0	3	0	0	0	0	0	0	0	0
ame_circ_0000589	NC_007072.3	10990051	10990404	+	*	F	SC	25	73	*	*	*	4	0	0	14	0	0	4	0	0	3	0	0
ame_circ_0000590	NC_007072.3	11023979	11024468	+	*	F	SC	37	123	*	*	*	4	0	0	19	0	0	10	0	0	4	0	0
ame_circ_0000591	NC_007072.3	1112869	1112966	+	*	F	S	3	10	*	*	*	0	0	0	0	0	0	2	0	0	1	0	0
ame_circ_0000592	NC_007072.3	1112890	1112952	+	*	F	S	3	11	*	*	*	0	0	0	0	0	0	1	0	0	2	0	0
ame_circ_0000593	NC_007072.3	1112890	1112965	+	*	F	S	3	13	*	*	*	0	0	0	0	0	0	1	0	0	2	0	0
ame_circ_0000594	NC_007072.3	11299249	11299891	-	*	F	SC	4	11	id59279	id59278	gene3167	0	7.94	0	4	62.48	0.06402	0	10.36	0	0	7.25	0
ame_circ_0000595	NC_007072.3	11355593	11355962	+	*	F	SC	68	137	*	*	*	0	0	0	11	0	0	42	0	0	15	0	0
ame_circ_0000596	NC_007072.3	1139755	1140732	+	H	N	SC	10	163	id47805	id47806	gene2583	0	209.4	0	6	293.95	0.02041	4	321.89	0.01243	0	290.39	0
ame_circ_0000597	NC_007072.3	1146254	1147948	+	*	F	SC	27	125	id47839	id47841	gene2583	2	209.4	0.00955	21	293.95	0.07144	2	321.89	0.00621	2	290.39	0.00689
ame_circ_0000598	NC_007072.3	1146254	1150409	+	*	F	SC	3	33	id47839	id47842	gene2583	0	209.4	0	3	293.95	0.01021	0	321.89	0	0	290.39	0
ame_circ_0000599	NC_007072.3	11556446	11556694	+	*	F	S	3	7	*	*	*	0	0	0	0	0	0	1	0	0	2	0	0
ame_circ_0000600	NC_007072.3	1157411	1157466	+	*	F	S	3	10	*	id47848	*	0	0	0	3	0	0	0	0	0	0	0	0
ame_circ_0000601	NC_007072.3	11579837	11580708	+	*	F	S	3	6	*	*	*	3	0	0	0	0	0	0	0	0	0	0	0
ame_circ_0000602	NC_007072.3	1163984	1170442	+	*	F	C	6	16	id47853	id47854	gene2583	0	209.4	0	6	293.95	0.02041	0	321.89	0	0	290.39	0
ame_circ_0000603	NC_007072.3	1163984	1174000	+	*	F	SC	4	40	id47853	id47857	gene2583	1	209.4	0.00478	1	293.95	0.0034	2	321.89	0.00621	0	290.39	0
ame_circ_0000604	NC_007072.3	1171828	1174343	+	*	F	S	3	28	id47855	id47421	gene2583	0	209.4	0	0	293.95	0	0	321.89	0	3	290.39	0.01033
ame_circ_0000605	NC_007072.3	1176663	1187639	+	*	F	SC	12	133	id47859	id47866	gene2583	0	209.4	0	2	293.95	0.0068	7	321.89	0.02175	3	290.39	0.01033
ame_circ_0000606	NC_007072.3	1183707	1187639	+	*	F	SC	9	137	id47863	id47866	gene2583	0	209.4	0	5	293.95	0.01701	2	321.89	0.00621	2	290.39	0.00689
ame_circ_0000607	NC_007072.3	11846882	11847031	+	*	F	S	5	10	*	*	*	0	0	0	0	0	0	4	0	0	1	0	0
ame_circ_0000608	NC_007072.3	1187172	1187639	+	*	F	S	3	56	id47865	id47866	gene2583	0	209.4	0	2	293.95	0.0068	0	321.89	0	1	290.39	0.00344
ame_circ_0000609	NC_007072.3	11950329	11950504	+	*	F	S	4	8	*	*	*	4	0	0	0	0	0	0	0	0	0	0	0
ame_circ_0000610	NC_007072.3	12289943	12297462	+	*	F	C	2	4	id60316	*	*	0	0	0	0	0	0	2	0	0	0	0	0
ame_circ_0000611	NC_007072.3	12458281	12460255	+	*	F	S	4	35	id60324	id60325	*	2	0	0	0	0	0	2	0	0	0	0	0
ame_circ_0000612	NC_007072.3	12458281	12461180	+	*	F	SC	8	40	id60324	id60326	*	0	0	0	0	0	0	5	0	0	3	0	0
ame_circ_0000613	NC_007072.3	12458663	12458718	+	*	F	S	3	6	*	*	*	0	0	0	0	0	0	3	0	0	0	0	0
ame_circ_0000614	NC_007072.3	12531980	12532046	+	*	F	S	3	6	*	*	*	0	0	0	0	0	0	3	0	0	0	0	0
ame_circ_0000615	NC_007072.3	12644194	12644267	+	*	F	S	3	6	*	*	*	0	0	0	0	0	0	3	0	0	0	0	0
ame_circ_0000616	NC_007072.3	12644316	12644807	+	*	F	S	4	8	*	*	*	0	0	0	4	0	0	0	0	0	0	0	0
ame_circ_0000617	NC_007072.3	12694501	12694774	-	H	N	SC	91	216	id60430	id60430	gene3255	3	196.75	0.01525	76	374.79	0.20278	11	136.01	0.08088	1	138.68	0.00721
ame_circ_0000618	NC_007072.3	12700969	12703606	-	*	F	C	2	42	id60429	id60427	gene3255	0	196.75	0	1	374.79	0.00267	1	136.01	0.00735	0	138.68	0
ame_circ_0000619	NC_007072.3	12739289	12739362	+	*	F	S	4	8	*	*	*	0	0	0	0	0	0	4	0	0	0	0	0
ame_circ_0000620	NC_007072.3	1275599	1277096	-	*	F	S	35	89	id48007	id47985	gene2587	1	47.85	0.0209	21	211.15	0.09946	8	31.08	0.2574	5	17.27	0.28957
ame_circ_0000621	NC_007072.3	12763391	12763918	-	*	F	S	5	13	id60424	id60423	gene3255	0	196.75	0	5	374.79	0.01334	0	136.01	0	0	138.68	0
ame_circ_0000622	NC_007072.3	12917317	12919325	-	*	F	SC	7	34	id60688	id60684	gene3276	0	827.36	0	2	79.64	0.02511	3	49.22	0.06095	2	38.83	0.0515
ame_circ_0000623	NC_007072.3	12918581	12919325	-	*	F	SC	8	65	id60686	id60684	gene3276	2	827.36	0.00242	3	79.64	0.03767	2	49.22	0.04063	1	38.83	0.02575
ame_circ_0000624	NC_007072.3	12998705	13000890	-	H	N	SC	13	53	id60857	id60855	gene3282	0	145.97	0	8	570.67	0.01402	3	92.8	0.03233	2	64.23	0.03114
ame_circ_0000625	NC_007072.3	13000771	13018432	+	*	F	C	1	6	id60855	*	*	0	0	0	0	0	0	0	0	0	1	0	0
ame_circ_0000626	NC_007072.3	13007270	13010034	-	*	F	SC	10	213	id60854	id60851	gene3282	0	145.97	0	8	570.67	0.01402	2	92.8	0.02155	0	64.23	0
ame_circ_0000627	NC_007072.3	13007270	13012097	-	*	F	SC	6	151	id60854	id60849	gene3282	0	145.97	0	3	570.67	0.00526	1	92.8	0.01078	2	64.23	0.03114
ame_circ_0000628	NC_007072.3	13007618	13007948	-	*	F	SC	24	112	id60853	id60852	gene3282	1	145.97	0.00685	22	570.67	0.03855	1	92.8	0.01078	0	64.23	0
ame_circ_0000629	NC_007072.3	13007618	13007954	-	*	F	C	1	10	id60853	id60841	gene3282	0	145.97	0	0	570.67	0	0	92.8	0	1	64.23	0.01557
ame_circ_0000630	NC_007072.3	13007809	13012097	-	H	F	SC	10	179	id60852	id60849	gene3282	0	145.97	0	4	570.67	0.00701	2	92.8	0.02155	4	64.23	0.06227
ame_circ_0000631	NC_007072.3	13009893	13012097	-	*	F	SC	76	235	id60851	id60849	gene3282	2	145.97	0.0137	35	570.67	0.06133	21	92.8	0.22629	18	64.23	0.28023
ame_circ_0000632	NC_007072.3	13011460	13012097	-	*	F	SC	5	258	id60850	id60849	gene3282	0	145.97	0	1	570.67	0.00175	4	92.8	0.0431	0	64.23	0
ame_circ_0000633	NC_007072.3	13026393	13028043	+	H	NF	SC	22	47	id60871	id60892	gene3283	0	14.06	0	15	38.32	0.3914	3	9.65	0.31089	4	8.27	0.4836
ame_circ_0000634	NC_007072.3	13059849	13060255	+	*	F	S	9	91	id60942	id60943	gene3288	1	63.03	0.01586	5	133.27	0.03752	1	54.48	0.01836	2	58.08	0.03443
ame_circ_0000635	NC_007072.3	13132709	13132852	+	*	F	S	4	10	*	*	*	4	0	0	0	0	0	0	0	0	0	0	0
ame_circ_0000636	NC_007072.3	13145163	13146553	+	*	F	S	3	9	id60909	*	*	0	0	0	0	0	0	2	0	0	1	0	0
ame_circ_0000637	NC_007072.3	13154557	13154634	+	*	F	S	3	6	*	*	*	0	0	0	3	0	0	0	0	0	0	0	0
ame_circ_0000638	NC_007072.3	13184254	13185091	-	*	F	SC	11	36	id61220	id61218	gene3294	2	102.26	0.01956	8	23.99	0.33349	0	12.75	0	1	8.5	0.11766
ame_circ_0000639	NC_007072.3	13184634	13185091	-	*	F	S	3	23	id61219	id61218	gene3294	0	102.26	0	2	23.99	0.08337	0	12.75	0	1	8.5	0.11766
ame_circ_0000640	NC_007072.3	1418618	1420702	+	*	F	C	2	8	id48061	id48062	gene2590	0	30.05	0	2	49.87	0.0401	0	14.39	0	0	15.35	0
ame_circ_0000641	NC_007072.3	1445645	1445732	+	*	F	S	3	6	*	*	*	0	0	0	0	0	0	3	0	0	0	0	0
ame_circ_0000642	NC_007072.3	1489340	1492478	+	*	F	SC	7	24	id48123	id48125	gene2592	0	98.51	0	1	79.67	0.01255	4	21.59	0.18531	2	21.98	0.091
ame_circ_0000643	NC_007072.3	1491720	1492478	+	*	F	S	3	15	id48124	id48125	gene2592	0	98.51	0	0	79.67	0	3	21.59	0.13898	0	21.98	0
ame_circ_0000644	NC_007072.3	1524850	1524904	+	*	F	S	3	6	*	*	*	0	0	0	3	0	0	0	0	0	0	0	0
ame_circ_0000645	NC_007072.3	1625849	1626325	-	*	F	S	3	6	id48332	id48331	gene2602	0	16.96	0	3	7.77	0.38623	0	9.28	0	0	5.97	0
ame_circ_0000646	NC_007072.3	1652351	1652608	+	*	F	S	3	40	id48255	id48255	gene2598	0	50.15	0	3	122.45	0.0245	0	19.86	0	0	11.97	0
ame_circ_0000647	NC_007072.3	1652351	1655751	+	H	NF	SC	32	79	id48255	id48257	gene2598	0	50.15	0	16	122.45	0.13066	6	19.86	0.30215	10	11.97	0.83574
ame_circ_0000648	NC_007072.3	1861296	1861712	+	*	F	S	3	7	id48769	id48770	gene2633	0	164.57	0	3	11.37	0.26374	0	7.5	0	0	6.53	0
ame_circ_0000649	NC_007072.3	1949262	1950096	+	*	F	SC	4	25	id48855	*	*	1	0	0	3	0	0	0	0	0	0	0	0
ame_circ_0000650	NC_007072.3	208067	212489	+	*	F	C	2	12	id46371	id46372	gene2542	0	291.76	0	2	118.31	0.01691	0	84.9	0	0	63.84	0
ame_circ_0000651	NC_007072.3	212045	216828	+	*	F	SC	3	37	id46372	id46378	gene2542	0	291.76	0	1	118.31	0.00845	1	84.9	0.01178	1	63.84	0.01566
ame_circ_0000652	NC_007072.3	214551	214748	+	H	NF	SC	47	183	id46374	id46374	gene2542	1	291.76	0.00343	29	118.31	0.24513	6	84.9	0.07067	11	63.84	0.17229
ame_circ_0000653	NC_007072.3	2435826	2437106	+	*	F	SC	9	42	id49563	id49564	gene2695	0	1488.65	0	6	187.34	0.03203	2	128.23	0.0156	1	64.38	0.01553
ame_circ_0000654	NC_007072.3	2438520	2438672	+	*	F	S	3	6	*	*	*	0	0	0	3	0	0	0	0	0	0	0	0
ame_circ_0000655	NC_007072.3	2579334	2579835	+	*	F	S	3	6	*	*	*	0	0	0	2	0	0	1	0	0	0	0	0
ame_circ_0000656	NC_007072.3	261931	264634	-	*	F	C	2	7	id46426	id46425	gene2545	0	232.83	0	2	32.78	0.06102	0	24.19	0	0	19.77	0
ame_circ_0000657	NC_007072.3	2782992	2783262	+	*	F	SC	6	21	id50186	id50186	gene2725	1	22.24	0.04497	1	15.3	0.06535	2	6.93	0.28845	2	6.93	0.28845
ame_circ_0000658	NC_007072.3	3358297	3358725	+	H	N	S	18	39	id50884	id50885	gene2760	0	14.37	0	14	24.05	0.58208	3	7.59	0.39543	1	2.91	0.34417
ame_circ_0000659	NC_007072.3	33962	35858	+	*	F	SC	9	23	id46300	id46301	gene2539	0	20.91	0	6	20.41	0.29395	1	4.15	0.24104	2	7.47	0.26782
ame_circ_0000660	NC_007072.3	3668578	3670859	-	*	F	SC	4	22	id51257	id51255	gene2789	0	733.04	0	3	90.31	0.03322	1	35.24	0.02838	0	47.58	0
ame_circ_0000661	NC_007072.3	3692606	3694618	-	*	F	SC	3	6	id51274	id51271	gene2792	0	56.57	0	0	20.04	0	3	11.58	0.25904	0	13.36	0
ame_circ_0000662	NC_007072.3	3982713	3983149	+	*	F	SC	38	173	*	*	*	2	0	0	25	0	0	6	0	0	5	0	0
ame_circ_0000663	NC_007072.3	3991893	3992136	+	*	F	S	3	6	*	*	*	0	0	0	3	0	0	0	0	0	0	0	0
ame_circ_0000664	NC_007072.3	4059763	4060805	-	*	F	S	5	20	id51691	id51690	gene2818	1	170.1	0.00588	4	294.12	0.0136	0	36.46	0	0	25.35	0
ame_circ_0000665	NC_007072.3	4061395	4062147	-	*	F	S	3	26	id51689	id51687	gene2818	0	170.1	0	1	294.12	0.0034	2	36.46	0.05486	0	25.35	0
ame_circ_0000666	NC_007072.3	4061395	4064146	-	*	F	SC	5	16	id51689	id51686	gene2818	0	170.1	0	5	294.12	0.017	0	36.46	0	0	25.35	0
ame_circ_0000667	NC_007072.3	4149398	4149924	-	H	N	SC	44	89	id51685	id51677	gene2818	2	170.1	0.01176	35	294.12	0.119	6	36.46	0.16457	1	25.35	0.03945
ame_circ_0000668	NC_007072.3	4178610	4180131	-	H	N	S	10	29	id51668	id51667	gene2818	0	170.1	0	7	294.12	0.0238	3	36.46	0.08228	0	25.35	0
ame_circ_0000669	NC_007072.3	4191273	4191740	-	H	NF	SC	118	263	id51666	id51665	gene2818	4	170.1	0.02352	90	294.12	0.306	12	36.46	0.32913	12	25.35	0.47345
ame_circ_0000670	NC_007072.3	4241987	4243563	+	*	F	SC	11	26	id51736	id51737	gene2823	0	341.2	0	10	71.75	0.13938	1	33.8	0.02958	0	15.94	0
ame_circ_0000671	NC_007072.3	4252139	4253382	+	*	F	SC	6	53	id51738	id51741	gene2823	1	341.2	0.00293	3	71.75	0.04181	1	33.8	0.02958	1	15.94	0.06272
ame_circ_0000672	NC_007072.3	4805697	4806227	+	*	F	S	4	8	id52053	id52053	gene2845	0	4.7	0	4	3.23	1.23836	0	1.91	0	0	3.08	0
ame_circ_0000673	NC_007072.3	5153345	5156909	-	*	F	SC	3	34	id53197	id53196	gene2875	0	119.23	0	1	138.75	0.00721	1	155.12	0.00645	1	186.4	0.00536
ame_circ_0000674	NC_007072.3	5153345	5162471	-	*	F	C	3	30	id53197	id53122	gene2875	0	119.23	0	0	138.75	0	3	155.12	0.01934	0	186.4	0
ame_circ_0000675	NC_007072.3	5153345	5193250	-	*	F	S	3	11	id53197	id53194	gene2875	0	119.23	0	3	138.75	0.02162	0	155.12	0	0	186.4	0
ame_circ_0000676	NC_007072.3	5226406	5227317	-	*	F	C	1	18	id53192	id53191	gene2875	0	119.23	0	0	138.75	0	1	155.12	0.00645	0	186.4	0
ame_circ_0000677	NC_007072.3	5388007	5388577	+	*	F	S	4	10	*	id53176	*	2	0	0	2	0	0	0	0	0	0	0	0
ame_circ_0000678	NC_007072.3	5494444	5495337	-	*	F	SC	5	26	id53297	id53296	gene2880	0	72.26	0	4	72.12	0.05546	1	23	0.04348	0	14.34	0
ame_circ_0000679	NC_007072.3	5702632	5706487	-	*	F	S	3	42	id53700	id53690	gene2887	0	901.92	0	0	119.99	0	0	206.13	0	3	115.92	0.02588
ame_circ_0000680	NC_007072.3	5704696	5706487	-	*	F	SC	112	255	id53695	id53690	gene2887	12	901.92	0.0133	6	119.99	0.05	62	206.13	0.30079	32	115.92	0.27605
ame_circ_0000681	NC_007072.3	5706021	5706084	+	*	F	S	3	6	*	*	*	0	0	0	3	0	0	0	0	0	0	0	0
ame_circ_0000682	NC_007072.3	6040269	6041283	+	H	N	SC	12	37	id54297	id54299	gene2910	0	66.63	0	9	73.96	0.12168	3	40.97	0.07323	0	38.68	0
ame_circ_0000683	NC_007072.3	6040525	6046616	+	*	F	SC	8	32	id54298	id54301	gene2910	0	66.63	0	6	73.96	0.08112	1	40.97	0.02441	1	38.68	0.02586
ame_circ_0000684	NC_007072.3	6046523	6048221	+	*	F	SC	8	32	id54301	*	*	0	0	0	2	0	0	3	0	0	3	0	0
ame_circ_0000685	NC_007072.3	6482607	6483652	+	*	F	SC	21	42	id54386	id54387	gene2918	1	5.15	0.19418	18	60.63	0.2969	2	8.19	0.24411	0	3.98	0
ame_circ_0000686	NC_007072.3	6677599	6679712	-	*	F	SC	44	125	id54670	id54669	gene2925	5	102.34	0.04886	28	250.19	0.11191	7	130.05	0.05382	4	98.62	0.04056
ame_circ_0000687	NC_007072.3	6691106	6733783	-	*	F	S	4	89	id54667	id54663	gene2925	0	102.34	0	1	250.19	0.004	1	130.05	0.00769	2	98.62	0.02028
ame_circ_0000688	NC_007072.3	6724150	6724639	-	H	N	SC	16	116	id54666	id54665	gene2925	0	102.34	0	9	250.19	0.03597	5	130.05	0.03845	2	98.62	0.02028
ame_circ_0000689	NC_007072.3	6724150	6733783	-	H	NF	SC	17	119	id54666	id54663	gene2925	0	102.34	0	10	250.19	0.03997	3	130.05	0.02307	4	98.62	0.04056
ame_circ_0000690	NC_007072.3	6808851	6813472	-	*	F	SC	3	8	id54786	id54771	gene2926	0	128.18	0	2	34.83	0.05743	1	9.07	0.11023	0	7.02	0
ame_circ_0000691	NC_007072.3	6942736	6942867	+	*	F	S	3	6	*	*	*	0	0	0	0	0	0	3	0	0	0	0	0
ame_circ_0000692	NC_007072.3	6998207	6998352	+	*	F	S	3	6	*	*	*	0	0	0	0	0	0	3	0	0	0	0	0
ame_circ_0000693	NC_007072.3	7057779	7070953	+	*	F	SC	3	12	id55029	id55030	gene2942	0	52.94	0	0	28.32	0	2	11.63	0.172	1	13.95	0.07167
ame_circ_0000694	NC_007072.3	7114385	7115563	+	*	F	SC	15	56	*	id55099	*	4	0	0	5	0	0	2	0	0	4	0	0
ame_circ_0000695	NC_007072.3	7300799	7301448	+	*	F	S	3	12	id55644	id55646	gene2973	0	120.9	0	1	82.46	0.01213	2	99.4	0.02012	0	93.93	0
ame_circ_0000696	NC_007072.3	7300799	7301481	+	*	F	S	3	10	id55644	id55600	gene2973	0	120.9	0	0	82.46	0	3	99.4	0.03018	0	93.93	0
ame_circ_0000697	NC_007072.3	7483401	7483890	+	*	F	S	3	6	*	*	*	0	0	0	0	0	0	3	0	0	0	0	0
ame_circ_0000698	NC_007072.3	7597094	7620069	+	*	F	C	2	12	id56088	id56090	gene3001	1	137.24	0.00729	0	38.95	0	1	16.16	0.06189	0	22.96	0
ame_circ_0000699	NC_007072.3	7602190	7602575	+	*	F	S	3	6	*	*	*	0	0	0	0	0	0	2	0	0	1	0	0
ame_circ_0000700	NC_007072.3	7652318	7652529	+	*	F	S	6	12	*	*	*	4	0	0	0	0	0	0	0	0	2	0	0
ame_circ_0000701	NC_007072.3	7717739	7717793	+	*	F	S	7	14	*	*	*	0	0	0	0	0	0	7	0	0	0	0	0
ame_circ_0000702	NC_007072.3	7727642	7727761	+	*	F	S	3	8	*	*	*	0	0	0	0	0	0	2	0	0	1	0	0
ame_circ_0000703	NC_007072.3	7728224	7731053	+	*	F	SC	4	143	*	id56172	*	0	0	0	0	0	0	3	0	0	1	0	0
ame_circ_0000704	NC_007072.3	7728455	7731053	+	*	F	C	2	141	*	id56172	*	0	0	0	0	0	0	1	0	0	1	0	0
ame_circ_0000705	NC_007072.3	7728567	7731053	+	*	F	S	5	39	*	id56172	*	0	0	0	5	0	0	0	0	0	0	0	0
ame_circ_0000706	NC_007072.3	7730112	7731053	-	H	N	SC	25	283	id56172	id56172	gene3008	1	239.39	0.00418	18	245.67	0.07327	4	400.82	0.00998	2	332.9	0.00601
ame_circ_0000707	NC_007072.3	7730312	7730503	+	*	F	S	3	6	*	*	*	0	0	0	3	0	0	0	0	0	0	0	0
ame_circ_0000708	NC_007072.3	7821871	7822316	+	*	F	SC	14	84	id56166	*	*	0	0	0	9	0	0	5	0	0	0	0	0
ame_circ_0000709	NC_007072.3	788224	788635	-	*	F	SC	6	18	id46529	id46529	gene2556	0	93.82	0	3	41.7	0.07194	2	14.29	0.14	1	10.81	0.0925
ame_circ_0000710	NC_007072.3	8144882	8145297	+	*	F	SC	4	44	id56340	id56341	gene3013	0	88.73	0	2	122.96	0.01627	2	141.58	0.01413	0	105.24	0
ame_circ_0000711	NC_007072.3	8144882	8147618	+	*	F	SC	9	44	id56340	id56342	gene3013	0	88.73	0	2	122.96	0.01627	5	141.58	0.03532	2	105.24	0.019
ame_circ_0000712	NC_007072.3	8322257	8335226	+	*	F	C	2	7	id56343	id56347	gene3013	0	88.73	0	2	122.96	0.01627	0	141.58	0	0	105.24	0
ame_circ_0000713	NC_007072.3	8330054	8331113	+	*	F	SC	8	72	id56344	id56345	gene3013	0	88.73	0	6	122.96	0.0488	1	141.58	0.00706	1	105.24	0.0095
ame_circ_0000714	NC_007072.3	8330054	8338916	+	*	F	C	2	64	id56344	id56348	gene3013	0	88.73	0	1	122.96	0.00813	1	141.58	0.00706	0	105.24	0
ame_circ_0000715	NC_007072.3	8348424	8348558	+	*	F	S	3	6	*	*	*	0	0	0	0	0	0	2	0	0	1	0	0
ame_circ_0000716	NC_007072.3	8418865	8419799	+	*	F	S	26	57	*	*	*	3	0	0	2	0	0	9	0	0	12	0	0
ame_circ_0000717	NC_007072.3	8491912	8494756	+	*	F	SC	3	7	id56415	id56416	gene3028	0	23	0	1	30.07	0.03325	2	6.07	0.32975	0	7.08	0
ame_circ_0000718	NC_007072.3	8943928	8945753	-	*	F	SC	23	54	id56663	id56661	gene3041	1	69.81	0.01432	20	87.08	0.22966	1	30.68	0.03259	1	25.9	0.0386
ame_circ_0000719	NC_007072.3	8945065	8945753	-	*	F	S	3	62	id56662	id56661	gene3041	0	69.81	0	1	87.08	0.01148	2	30.68	0.06519	0	25.9	0
ame_circ_0000720	NC_007072.3	9133190	9133249	+	*	F	S	4	8	*	*	*	0	0	0	0	0	0	4	0	0	0	0	0
ame_circ_0000721	NC_007072.3	9223701	9224562	+	H	NF	SC	139	322	id56894	id56895	gene3059	8	177.42	0.04509	115	250.99	0.45819	5	36.53	0.13688	11	25.2	0.4365
ame_circ_0000722	NC_007072.3	9249854	9251645	+	*	F	S	16	41	id56897	*	*	1	0	0	13	0	0	0	0	0	2	0	0
ame_circ_0000723	NC_007072.3	9735482	9747387	+	*	F	SC	7	34	id57649	id57651	gene3089	0	72.87	0	6	30.96	0.19382	1	18.55	0.05391	0	14.09	0
ame_circ_0000724	NC_007072.3	980818	982652	-	*	F	SC	9	24	id46772	id46769	gene2572	0	199.39	0	4	32.34	0.12368	2	21.11	0.09475	3	14.64	0.20493
ame_circ_0000725	NC_007072.3	981512	982652	-	*	F	SC	5	36	id46771	id46769	gene2572	1	199.39	0.00502	3	32.34	0.09276	1	21.11	0.04738	0	14.64	0
ame_circ_0000726	NC_007072.3	9966503	9966578	+	*	F	S	3	18	*	*	*	0	0	0	3	0	0	0	0	0	0	0	0
ame_circ_0000727	NC_007073.3	10004085	10004329	+	*	F	SC	140	301	id71854	id71854	gene3865	6	182.87	0.03281	82	828.72	0.09895	35	130.7	0.26779	17	97.76	0.17389
ame_circ_0000728	NC_007073.3	10023282	10025338	+	H	N	SC	23	62	id71855	id71856	gene3865	0	182.87	0	15	828.72	0.0181	7	130.7	0.05356	1	97.76	0.01023
ame_circ_0000729	NC_007073.3	10136581	10136668	+	*	F	S	5	17	*	*	*	0	0	0	5	0	0	0	0	0	0	0	0
ame_circ_0000730	NC_007073.3	10136581	10136746	+	*	F	S	3	7	*	*	*	0	0	0	0	0	0	2	0	0	1	0	0
ame_circ_0000731	NC_007073.3	10136581	10136845	+	*	F	S	3	17	*	*	*	0	0	0	2	0	0	1	0	0	0	0	0
ame_circ_0000732	NC_007073.3	10136628	10136696	+	*	F	S	3	8	*	*	*	3	0	0	0	0	0	0	0	0	0	0	0
ame_circ_0000733	NC_007073.3	10136637	10136795	+	*	F	S	3	12	*	*	*	0	0	0	1	0	0	0	0	0	2	0	0
ame_circ_0000734	NC_007073.3	10149748	10151019	-	H	N	SC	28	58	id72033	id72030	gene3885	1	24.15	0.04141	23	71.44	0.32194	4	8.58	0.46614	0	3.59	0
ame_circ_0000735	NC_007073.3	10181487	10181852	+	*	F	S	3	6	*	*	*	0	0	0	3	0	0	0	0	0	0	0	0
ame_circ_0000736	NC_007073.3	10254189	10255560	-	*	F	SC	45	208	id72263	id72262	gene3891	3	150.58	0.01992	29	1402.21	0.02068	8	469.58	0.01704	5	397.69	0.01257
ame_circ_0000737	NC_007073.3	10291012	10295264	-	H	NF	SC	20	360	id72260	id72258	gene3891	0	150.58	0	11	1402.21	0.00784	6	469.58	0.01278	3	397.69	0.00754
ame_circ_0000738	NC_007073.3	10291012	10315554	-	*	F	C	1	141	id72260	id72257	gene3891	0	150.58	0	1	1402.21	0.00071	0	469.58	0	0	397.69	0
ame_circ_0000739	NC_007073.3	10291012	10328183	-	*	F	SC	3	125	id72260	id72255	gene3891	0	150.58	0	2	1402.21	0.00143	0	469.58	0	1	397.69	0.00251
ame_circ_0000740	NC_007073.3	10293912	10295264	-	*	F	SC	168	546	id72259	id72258	gene3891	10	150.58	0.06641	109	1402.21	0.07773	34	469.58	0.0724	15	397.69	0.03772
ame_circ_0000741	NC_007073.3	10293912	10328183	-	*	F	SC	7	251	id72259	id72255	gene3891	0	150.58	0	4	1402.21	0.00285	0	469.58	0	3	397.69	0.00754
ame_circ_0000742	NC_007073.3	10293912	10328189	-	*	F	C	7	212	id72259	id72243	gene3891	0	150.58	0	7	1402.21	0.00499	0	469.58	0	0	397.69	0
ame_circ_0000743	NC_007073.3	10315492	10316909	+	*	F	SC	37	221	id72257	*	*	5	0	0	26	0	0	4	0	0	2	0	0
ame_circ_0000744	NC_007073.3	10315492	10317614	-	*	F	SC	64	322	id72257	id72256	gene3891	3	150.58	0.01992	30	1402.21	0.02139	17	469.58	0.0362	14	397.69	0.0352
ame_circ_0000745	NC_007073.3	10315492	10328183	-	*	F	SC	4	172	id72257	id72255	gene3891	0	150.58	0	3	1402.21	0.00214	1	469.58	0.00213	0	397.69	0
ame_circ_0000746	NC_007073.3	10315492	10328189	-	*	F	C	1	13	id72257	id72243	gene3891	1	150.58	0.00664	0	1402.21	0	0	469.58	0	0	397.69	0
ame_circ_0000747	NC_007073.3	10317386	10328183	-	H	NF	SC	24	263	id72256	id72255	gene3891	0	150.58	0	13	1402.21	0.00927	6	469.58	0.01278	5	397.69	0.01257
ame_circ_0000748	NC_007073.3	10317386	10328189	-	*	F	C	1	15	id72256	id72243	gene3891	1	150.58	0.00664	0	1402.21	0	0	469.58	0	0	397.69	0
ame_circ_0000749	NC_007073.3	10339019	10339545	+	*	F	SC	4	9	*	id72209	*	0	0	0	3	0	0	1	0	0	0	0	0
ame_circ_0000750	NC_007073.3	10493606	10495069	+	*	F	S	3	20	id72398	*	*	0	0	0	1	0	0	1	0	0	1	0	0
ame_circ_0000751	NC_007073.3	10527761	10528241	+	H	NF	SC	26	53	id72442	id72443	gene3906	0	47.22	0	18	45.4	0.39645	3	14.3	0.20976	5	12.94	0.3864
ame_circ_0000752	NC_007073.3	10587520	10588048	-	*	F	S	3	30	id72600	id72599	gene3918	1	359.27	0.00278	1	41.8	0.02392	0	31.35	0	1	26.94	0.03712
ame_circ_0000753	NC_007073.3	10718419	10719276	+	*	F	S	5	15	id72762	id72762	gene3924	0	12.87	0	5	41.79	0.11964	0	14.89	0	0	16.72	0
ame_circ_0000754	NC_007073.3	10718419	10720649	+	*	F	SC	4	14	id72762	id72763	gene3924	0	12.87	0	2	41.79	0.04786	0	14.89	0	2	16.72	0.11964
ame_circ_0000755	NC_007073.3	10885889	10887474	+	*	F	C	1	8	id72790	id72794	gene3926	0	585.5	0	1	206.43	0.00484	0	290.17	0	0	251.7	0
ame_circ_0000756	NC_007073.3	10890580	10891357	+	*	F	SC	8	46	id72800	id72802	gene3926	0	585.5	0	4	206.43	0.01938	1	290.17	0.00345	3	251.7	0.01192
ame_circ_0000757	NC_007073.3	10940056	10941168	+	*	F	SC	23	62	id72873	id72874	gene3927	2	24.3	0.08231	14	93.75	0.14934	2	16.62	0.12036	5	25.71	0.19448
ame_circ_0000758	NC_007073.3	10954572	10955473	+	*	F	SC	8	20	id72876	id72877	gene3927	2	24.3	0.08231	6	93.75	0.064	0	16.62	0	0	25.71	0
ame_circ_0000759	NC_007073.3	11188389	11191997	+	*	F	S	3	6	*	*	*	0	0	0	3	0	0	0	0	0	0	0	0
ame_circ_0000760	NC_007073.3	11220002	11221573	-	*	F	C	1	4	id73201	id73199	gene3953	0	26.43	0	1	171.81	0.00582	0	18.14	0	0	14.51	0
ame_circ_0000761	NC_007073.3	11340904	11341453	-	*	F	SC	44	94	id73198	id73198	gene3953	1	26.43	0.03783	29	171.81	0.16879	6	18.14	0.33077	8	14.51	0.55129
ame_circ_0000762	NC_007073.3	11440419	11440484	+	*	F	S	4	8	*	*	*	0	0	0	0	0	0	0	0	0	4	0	0
ame_circ_0000763	NC_007073.3	11945348	11949537	+	*	F	S	3	7	id73889	id73890	gene3981	0	8.9	0	2	40.57	0.04929	1	17.08	0.05854	0	19.52	0
ame_circ_0000764	NC_007073.3	11957775	11958416	+	*	F	SC	4	10	id73891	id73892	gene3981	0	8.9	0	1	40.57	0.02465	3	17.08	0.17561	0	19.52	0
ame_circ_0000765	NC_007073.3	11961951	11962575	+	*	F	SC	8	26	id73894	id73895	gene3981	0	8.9	0	6	40.57	0.14788	1	17.08	0.05854	1	19.52	0.05122
ame_circ_0000766	NC_007073.3	11981251	11982153	-	*	F	C	2	8	id73968	id73987	gene3983	0	434.57	0	2	110.22	0.01815	0	83.09	0	0	79.08	0
ame_circ_0000767	NC_007073.3	11999669	12001002	+	*	F	S	4	86	id74012	id74012	gene3985	0	121.18	0	2	131.69	0.01519	1	176.99	0.00565	1	157.26	0.00636
ame_circ_0000768	NC_007073.3	12011567	12016746	+	*	F	C	3	34	id74017	id74021	gene3985	0	121.18	0	3	131.69	0.02278	0	176.99	0	0	157.26	0
ame_circ_0000769	NC_007073.3	12011567	12016755	+	*	F	SC	4	29	id74017	id74002	gene3985	0	121.18	0	3	131.69	0.02278	1	176.99	0.00565	0	157.26	0
ame_circ_0000770	NC_007073.3	12011878	12012036	+	*	F	S	8	17	*	*	*	0	0	0	2	0	0	6	0	0	0	0	0
ame_circ_0000771	NC_007073.3	12125045	12125300	+	*	F	S	4	8	*	*	*	0	0	0	0	0	0	1	0	0	3	0	0
ame_circ_0000772	NC_007073.3	12127301	12129508	+	*	F	SC	8	192	*	id74101	*	0	0	0	2	0	0	5	0	0	1	0	0
ame_circ_0000773	NC_007073.3	12127301	12146287	+	*	F	S	3	166	*	id74103	*	0	0	0	0	0	0	1	0	0	2	0	0
ame_circ_0000774	NC_007073.3	12128907	12129508	+	H	NF	S	15	83	id74100	id74101	gene3991	0	92.79	0	8	182.62	0.04381	4	105.69	0.03785	3	105.4	0.02846
ame_circ_0000775	NC_007073.3	12133256	12133753	+	*	F	S	3	7	*	*	*	0	0	0	0	0	0	2	0	0	1	0	0
ame_circ_0000776	NC_007073.3	12148902	12150111	+	*	F	SC	3	35	id74104	id74106	gene3991	0	92.79	0	2	182.62	0.01095	1	105.69	0.00946	0	105.4	0
ame_circ_0000777	NC_007073.3	12149840	12150955	+	*	F	SC	3	11	id74106	id74107	gene3991	0	92.79	0	3	182.62	0.01643	0	105.69	0	0	105.4	0
ame_circ_0000778	NC_007073.3	12153669	12154630	+	*	F	SC	6	35	id74110	id74112	gene3991	0	92.79	0	3	182.62	0.01643	3	105.69	0.02838	0	105.4	0
ame_circ_0000779	NC_007073.3	12185566	12186580	+	*	F	SC	9	35	id74181	id74182	gene3993	0	320.34	0	3	58.73	0.05108	3	16.55	0.18126	3	21.36	0.14048
ame_circ_0000780	NC_007073.3	12226402	12226741	+	*	F	S	4	10	id74197	id74197	gene3995	0	37.83	0	0	64.37	0	2	45.16	0.04429	2	38.42	0.05205
ame_circ_0000781	NC_007073.3	12253422	12254036	+	*	F	S	7	19	id74199	*	*	1	0	0	3	0	0	1	0	0	2	0	0
ame_circ_0000782	NC_007073.3	12280108	12280672	+	*	F	SC	36	144	*	*	*	3	0	0	27	0	0	3	0	0	3	0	0
ame_circ_0000783	NC_007073.3	12280532	12291062	+	*	F	SC	12	81	*	*	*	0	0	0	3	0	0	5	0	0	4	0	0
ame_circ_0000784	NC_007073.3	12285248	12285585	+	*	F	SC	14	112	*	*	*	0	0	0	6	0	0	5	0	0	3	0	0
ame_circ_0000785	NC_007073.3	12301938	12302301	+	*	F	C	1	2	*	*	*	0	0	0	1	0	0	0	0	0	0	0	0
ame_circ_0000786	NC_007073.3	12360085	12360637	+	*	F	S	3	6	*	*	*	0	0	0	3	0	0	0	0	0	0	0	0
ame_circ_0000787	NC_007073.3	12364879	12364939	+	*	F	S	3	8	*	*	*	0	0	0	0	0	0	3	0	0	0	0	0
ame_circ_0000788	NC_007073.3	12492967	12493032	+	*	F	S	3	6	*	*	*	0	0	0	0	0	0	3	0	0	0	0	0
ame_circ_0000789	NC_007073.3	12495989	12496062	+	*	F	S	4	8	*	*	*	0	0	0	0	0	0	0	0	0	4	0	0
ame_circ_0000790	NC_007073.3	12496867	12497253	-	*	F	SC	9	20	id74971	id74970	gene4030	0	213.24	0	7	17.48	0.40042	2	32.87	0.06085	0	24.4	0
ame_circ_0000791	NC_007073.3	12607019	12607110	+	*	F	S	4	60	*	*	*	1	0	0	1	0	0	2	0	0	0	0	0
ame_circ_0000792	NC_007073.3	12642438	12643712	-	H	N	SC	10	33	id75592	id75589	gene4049	1	75.08	0.01332	6	39.13	0.15334	3	30.91	0.09706	0	26.41	0
ame_circ_0000793	NC_007073.3	12691550	12692103	-	*	F	SC	6	61	id75599	id75598	gene4051	1	539.93	0.00185	5	60.07	0.08324	0	23.56	0	0	16.96	0
ame_circ_0000794	NC_007073.3	1513048	1514807	-	*	F	SC	3	6	id61883	id61881	gene3345	0	148.11	0	0	134.14	0	3	40.52	0.07403	0	21.43	0
ame_circ_0000795	NC_007073.3	1514338	1514807	-	*	F	SC	9	24	id61882	id61881	gene3345	0	148.11	0	9	134.14	0.06709	0	40.52	0	0	21.43	0
ame_circ_0000796	NC_007073.3	1541274	1542933	-	*	F	S	4	12	id61879	id61877	gene3345	0	148.11	0	4	134.14	0.02982	0	40.52	0	0	21.43	0
ame_circ_0000797	NC_007073.3	1622036	1622166	+	*	F	S	3	6	*	*	*	0	0	0	3	0	0	0	0	0	0	0	0
ame_circ_0000798	NC_007073.3	1719758	1720036	+	*	F	SC	8	27	id62081	id62081	gene3358	3	41.01	0.07315	2	43.67	0.0458	1	13.39	0.07468	2	12.79	0.15642
ame_circ_0000799	NC_007073.3	1770262	1770313	+	*	F	S	4	10	*	*	*	0	0	0	0	0	0	0	0	0	4	0	0
ame_circ_0000800	NC_007073.3	1813464	1815750	+	*	F	SC	8	28	id62086	id62087	gene3358	0	41.01	0	6	43.67	0.1374	2	13.39	0.14937	0	12.79	0
ame_circ_0000801	NC_007073.3	2056500	2057700	+	H	F	SC	45	100	id62270	id62271	gene3366	2	56.44	0.03544	28	95.35	0.29364	2	13.24	0.15102	13	16.1	0.80765
ame_circ_0000802	NC_007073.3	2421418	2423105	+	*	F	S	16	49	id62631	*	*	1	0	0	12	0	0	1	0	0	2	0	0
ame_circ_0000803	NC_007073.3	2422885	2423105	+	*	F	SC	7	31	*	*	*	0	0	0	4	0	0	2	0	0	1	0	0
ame_circ_0000804	NC_007073.3	2549983	2566946	+	*	F	S	3	30	id62689	id62690	gene3391	0	1006.71	0	1	98.14	0.01019	2	33.31	0.06004	0	32.19	0
ame_circ_0000805	NC_007073.3	2593235	2596236	+	*	F	SC	3	30	id62692	id62693	gene3391	0	1006.71	0	1	98.14	0.01019	2	33.31	0.06004	0	32.19	0
ame_circ_0000806	NC_007073.3	2616953	2617017	+	*	F	S	3	6	*	*	*	0	0	0	0	0	0	3	0	0	0	0	0
ame_circ_0000807	NC_007073.3	2744697	2744778	+	*	F	S	3	6	*	*	*	0	0	0	0	0	0	3	0	0	0	0	0
ame_circ_0000808	NC_007073.3	2753491	2756422	+	*	F	S	4	14	id63039	id63045	gene3409	0	171.41	0	0	29.74	0	2	27.69	0.07222	2	19.1	0.1047
ame_circ_0000809	NC_007073.3	2755375	2756422	+	*	F	SC	8	25	id63042	id63045	gene3409	1	171.41	0.00583	6	29.74	0.20172	0	27.69	0	1	19.1	0.05235
ame_circ_0000810	NC_007073.3	3213509	3215530	+	*	F	C	1	6	id63310	id63312	gene3430	0	44.34	0	1	74.1	0.0135	0	47.19	0	0	42.4	0
ame_circ_0000811	NC_007073.3	3251103	3251353	+	*	F	S	3	6	*	*	*	0	0	0	3	0	0	0	0	0	0	0	0
ame_circ_0000812	NC_007073.3	3253245	3253491	+	*	F	S	3	7	*	id63374	*	0	0	0	3	0	0	0	0	0	0	0	0
ame_circ_0000813	NC_007073.3	3432083	3435500	+	*	F	SC	8	31	id63550	*	*	0	0	0	3	0	0	3	0	0	2	0	0
ame_circ_0000814	NC_007073.3	3432083	3441404	+	*	F	C	1	7	id63550	*	*	0	0	0	0	0	0	0	0	0	1	0	0
ame_circ_0000815	NC_007073.3	3676731	3678302	+	H	NF	SC	41	92	id64010	id64014	gene3485	1	186.89	0.00535	22	134.09	0.16407	11	33.89	0.32458	7	19.16	0.36544
ame_circ_0000816	NC_007073.3	3751378	3754057	+	*	F	SC	14	98	id64717	id64719	gene3487	0	383.52	0	10	113.48	0.08812	2	115.07	0.01738	2	119.35	0.01676
ame_circ_0000817	NC_007073.3	3753955	3757635	+	*	F	C	2	60	id64719	id64722	gene3487	0	383.52	0	1	113.48	0.00881	0	115.07	0	1	119.35	0.00838
ame_circ_0000818	NC_007073.3	3753955	3776239	+	*	F	C	1	15	id64719	id64724	gene3487	0	383.52	0	1	113.48	0.00881	0	115.07	0	0	119.35	0
ame_circ_0000819	NC_007073.3	3756826	3765631	+	*	F	C	1	19	id64720	id64723	gene3487	1	383.52	0.00261	0	113.48	0	0	115.07	0	0	119.35	0
ame_circ_0000820	NC_007073.3	3757342	3802516	+	*	F	S	3	6	*	*	*	0	0	0	3	0	0	0	0	0	0	0	0
ame_circ_0000821	NC_007073.3	3802469	3804029	+	*	F	S	6	24	id64729	*	*	0	0	0	2	0	0	1	0	0	3	0	0
ame_circ_0000822	NC_007073.3	4012651	4012790	+	*	F	S	3	6	*	*	*	3	0	0	0	0	0	0	0	0	0	0	0
ame_circ_0000823	NC_007073.3	4016695	4017489	+	*	F	SC	7	26	id65053	id65055	gene3517	0	1799.79	0	5	111.05	0.04502	2	95.03	0.02104	0	48.05	0
ame_circ_0000824	NC_007073.3	4139476	4154128	+	*	F	SC	7	31	id65312	id65314	gene3526	0	176.79	0	4	236.39	0.01692	3	87.39	0.03433	0	61.62	0
ame_circ_0000825	NC_007073.3	4139476	4167706	+	*	F	C	1	9	id65312	id65315	gene3526	0	176.79	0	1	236.39	0.00423	0	87.39	0	0	61.62	0
ame_circ_0000826	NC_007073.3	4172000	4172555	+	H	NF	SC	42	120	id65316	id65318	gene3526	0	176.79	0	17	236.39	0.07192	20	87.39	0.22887	5	61.62	0.08115
ame_circ_0000827	NC_007073.3	4219536	4219856	+	*	F	SC	14	28	id65388	*	*	0	0	0	9	0	0	1	0	0	4	0	0
ame_circ_0000828	NC_007073.3	4384820	4384870	+	*	F	S	4	8	*	*	*	0	0	0	0	0	0	0	0	0	4	0	0
ame_circ_0000829	NC_007073.3	4415390	4416139	+	*	F	SC	9	32	id65646	id65647	gene3544	0	107.18	0	4	27.22	0.14694	2	35.99	0.05557	3	29.18	0.10279
ame_circ_0000830	NC_007073.3	4586855	4587028	+	*	F	S	3	14	*	*	*	3	0	0	0	0	0	0	0	0	0	0	0
ame_circ_0000831	NC_007073.3	4586887	4587028	+	*	F	S	5	16	*	*	*	5	0	0	0	0	0	0	0	0	0	0	0
ame_circ_0000832	NC_007073.3	464389	465367	+	*	F	SC	5	10	id61498	id61499	gene3317	0	126.15	0	5	262.9	0.01902	0	37.85	0	0	44.83	0
ame_circ_0000833	NC_007073.3	466202	467875	+	*	F	SC	48	103	id61500	id61501	gene3317	5	126.15	0.03963	36	262.9	0.13694	3	37.85	0.07927	4	44.83	0.08923
ame_circ_0000834	NC_007073.3	4685590	4687436	-	*	F	SC	6	20	id66119	id66117	gene3589	0	199.18	0	1	21.43	0.04667	3	22.75	0.13188	2	16.53	0.12098
ame_circ_0000835	NC_007073.3	4723293	4728392	-	*	F	S	3	7	id66106	id66105	gene3589	0	199.18	0	3	21.43	0.14002	0	22.75	0	0	16.53	0
ame_circ_0000836	NC_007073.3	5225636	5226583	+	*	F	SC	6	14	*	*	*	0	0	0	4	0	0	2	0	0	0	0	0
ame_circ_0000837	NC_007073.3	5383737	5383788	+	*	F	S	7	29	*	*	*	2	0	0	4	0	0	1	0	0	0	0	0
ame_circ_0000838	NC_007073.3	5530341	5531893	+	*	F	C	2	41	*	*	*	1	0	0	1	0	0	0	0	0	0	0	0
ame_circ_0000839	NC_007073.3	5530461	5531893	+	*	F	SC	31	105	*	*	*	0	0	0	23	0	0	5	0	0	3	0	0
ame_circ_0000840	NC_007073.3	5530461	5547537	+	*	F	SC	5	71	*	id66665	*	0	0	0	4	0	0	1	0	0	0	0	0
ame_circ_0000841	NC_007073.3	6057050	6057109	+	*	F	S	4	8	*	*	*	0	0	0	0	0	0	0	0	0	4	0	0
ame_circ_0000842	NC_007073.3	6281264	6282527	+	*	F	S	3	6	*	*	*	0	0	0	1	0	0	2	0	0	0	0	0
ame_circ_0000843	NC_007073.3	6478427	6481865	-	*	F	SC	3	10	id67428	id67418	gene3673	0	278.17	0	3	59.67	0.05028	0	343.43	0	0	323.86	0
ame_circ_0000844	NC_007073.3	6479676	6479744	+	*	F	S	4	9	*	*	*	0	0	0	0	0	0	4	0	0	0	0	0
ame_circ_0000845	NC_007073.3	6481519	6489395	-	*	F	C	1	7	id67419	id67417	gene3673	0	278.17	0	1	59.67	0.01676	0	343.43	0	0	323.86	0
ame_circ_0000846	NC_007073.3	6675183	6676373	-	*	F	SC	25	113	id67528	id67527	gene3689	2	47.31	0.04227	16	273.03	0.0586	4	46.62	0.0858	3	29.5	0.10169
ame_circ_0000847	NC_007073.3	6675183	6681997	-	H	NF	SC	26	94	id67528	id67526	gene3689	0	47.31	0	10	273.03	0.03663	10	46.62	0.21451	6	29.5	0.20338
ame_circ_0000848	NC_007073.3	6681538	6681997	-	*	F	SC	10	100	id67526	id67526	gene3689	0	47.31	0	6	273.03	0.02198	2	46.62	0.0429	2	29.5	0.06779
ame_circ_0000849	NC_007073.3	6803139	6803531	+	*	F	S	3	6	*	*	*	0	0	0	0	0	0	0	0	0	3	0	0
ame_circ_0000850	NC_007073.3	6827800	6831813	-	*	F	SC	4	13	id67605	id67604	gene3693	0	37.03	0	2	16.57	0.12073	2	24.04	0.0832	0	20.79	0
ame_circ_0000851	NC_007073.3	6911259	6911753	+	*	F	S	4	8	id67695	*	*	0	0	0	0	0	0	4	0	0	0	0	0
ame_circ_0000852	NC_007073.3	6912786	6914198	+	H	NF	SC	35	77	id67667	id67669	gene3708	0	184.86	0	5	119.37	0.04189	20	94.09	0.21256	10	39.59	0.25262
ame_circ_0000853	NC_007073.3	6918189	6920034	+	*	F	S	3	17	id67706	id67709	gene3708	1	184.86	0.00541	2	119.37	0.01675	0	94.09	0	0	39.59	0
ame_circ_0000854	NC_007073.3	6930872	6931367	-	*	F	SC	8	25	id67727	id67726	gene3709	0	58.26	0	6	38.94	0.15409	2	28.84	0.06936	0	27.45	0
ame_circ_0000855	NC_007073.3	6937154	6979201	-	*	F	S	3	9	id67725	id67719	gene3709	0	58.26	0	3	38.94	0.07705	0	28.84	0	0	27.45	0
ame_circ_0000856	NC_007073.3	6949888	6950637	-	*	F	SC	4	25	id67724	id67722	gene3709	1	58.26	0.01716	1	38.94	0.02568	1	28.84	0.03468	1	27.45	0.03643
ame_circ_0000857	NC_007073.3	7792739	7793370	-	*	F	SC	8	119	id68311	id68310	gene3722	0	90.68	0	3	28.84	0.10401	4	52.15	0.0767	1	35.44	0.02822
ame_circ_0000858	NC_007073.3	7792739	7793905	-	*	F	SC	26	115	id68311	id68309	gene3722	6	90.68	0.06617	5	28.84	0.17336	14	52.15	0.26846	1	35.44	0.02822
ame_circ_0000859	NC_007073.3	7833789	7834043	+	*	F	S	4	10	*	*	*	0	0	0	0	0	0	3	0	0	1	0	0
ame_circ_0000860	NC_007073.3	8046144	8046979	-	*	F	SC	5	141	id68526	id68525	gene3739	0	637.49	0	2	533.95	0.00375	2	326.87	0.00612	1	390.29	0.00256
ame_circ_0000861	NC_007073.3	8055307	8056299	-	*	F	SC	6	158	id68523	id68522	gene3739	0	637.49	0	3	533.95	0.00562	2	326.87	0.00612	1	390.29	0.00256
ame_circ_0000862	NC_007073.3	8055307	8075339	-	*	F	C	2	42	id68523	id68518	gene3739	0	637.49	0	2	533.95	0.00375	0	326.87	0	0	390.29	0
ame_circ_0000863	NC_007073.3	8064787	8064982	-	*	F	SC	4	154	id68521	id68521	gene3739	0	637.49	0	3	533.95	0.00562	0	326.87	0	1	390.29	0.00256
ame_circ_0000864	NC_007073.3	8064787	8069844	-	*	F	SC	6	165	id68521	id68519	gene3739	0	637.49	0	1	533.95	0.00187	4	326.87	0.01224	1	390.29	0.00256
ame_circ_0000865	NC_007073.3	8064787	8075339	-	*	F	SC	7	333	id68521	id68518	gene3739	0	637.49	0	3	533.95	0.00562	1	326.87	0.00306	3	390.29	0.00769
ame_circ_0000866	NC_007073.3	8064787	8089562	-	*	F	C	2	123	id68521	id68497	gene3739	0	637.49	0	0	533.95	0	0	326.87	0	2	390.29	0.00512
ame_circ_0000867	NC_007073.3	8068939	8075339	-	*	F	SC	6	343	id68520	id68518	gene3739	0	637.49	0	3	533.95	0.00562	2	326.87	0.00612	1	390.29	0.00256
ame_circ_0000868	NC_007073.3	8068939	8089562	-	H	F	SC	12	338	id68520	id68497	gene3739	0	637.49	0	5	533.95	0.00936	1	326.87	0.00306	6	390.29	0.01537
ame_circ_0000869	NC_007073.3	8075047	8075339	-	H	NF	SC	26	313	id68518	id68518	gene3739	0	637.49	0	11	533.95	0.0206	6	326.87	0.01836	9	390.29	0.02306
ame_circ_0000870	NC_007073.3	8075047	8089562	-	*	F	SC	18	358	id68518	id68497	gene3739	3	637.49	0.00471	9	533.95	0.01686	4	326.87	0.01224	2	390.29	0.00512
ame_circ_0000871	NC_007073.3	8075047	8111948	-	*	F	S	3	172	id68518	id68517	gene3739	0	637.49	0	3	533.95	0.00562	0	326.87	0	0	390.29	0
ame_circ_0000872	NC_007073.3	8075047	8122908	-	*	F	SC	11	280	id68518	id68516	gene3739	2	637.49	0.00314	8	533.95	0.01498	0	326.87	0	1	390.29	0.00256
ame_circ_0000873	NC_007073.3	8089489	8111948	-	*	F	SC	5	351	id68497	id68517	gene3739	0	637.49	0	2	533.95	0.00375	3	326.87	0.00918	0	390.29	0
ame_circ_0000874	NC_007073.3	8089489	8122908	-	H	NF	SC	53	499	id68497	id68516	gene3739	1	637.49	0.00157	35	533.95	0.06555	13	326.87	0.03977	4	390.29	0.01025
ame_circ_0000875	NC_007073.3	8111913	8122908	-	*	F	SC	4	456	id68517	id68516	gene3739	0	637.49	0	1	533.95	0.00187	1	326.87	0.00306	2	390.29	0.00512
ame_circ_0000876	NC_007073.3	8171401	8173407	-	*	F	S	3	15	id68621	id68619	gene3742	0	128.12	0	2	62.14	0.03219	0	15.83	0	1	22.79	0.04387
ame_circ_0000877	NC_007073.3	8644819	8645006	+	*	F	S	4	8	*	*	*	0	0	0	0	0	0	0	0	0	4	0	0
ame_circ_0000878	NC_007073.3	8669760	8669976	-	*	F	SC	8	20	id68876	id68876	gene3761	0	69.84	0	6	15.11	0.39697	2	45.77	0.04369	0	39.26	0
ame_circ_0000879	NC_007073.3	8991357	8991596	+	*	F	S	12	24	*	*	*	0	0	0	0	0	0	7	0	0	5	0	0
ame_circ_0000880	NC_007073.3	9064827	9064895	+	*	F	S	3	25	id68924	*	*	0	0	0	0	0	0	3	0	0	0	0	0
ame_circ_0000881	NC_007073.3	9065004	9065326	+	*	F	S	3	6	*	*	*	0	0	0	3	0	0	0	0	0	0	0	0
ame_circ_0000882	NC_007073.3	9082314	9084216	+	H	N	SC	16	214	id68931	id68934	gene3768	3	301.23	0.00996	8	135.36	0.0591	3	310.54	0.00966	2	355.87	0.00562
ame_circ_0000883	NC_007073.3	9082314	9086538	+	*	F	C	2	127	id68931	id68936	gene3768	0	301.23	0	1	135.36	0.00739	1	310.54	0.00322	0	355.87	0
ame_circ_0000884	NC_007073.3	9082314	9091350	+	*	F	S	3	127	id68931	id68942	gene3768	0	301.23	0	0	135.36	0	1	310.54	0.00322	2	355.87	0.00562
ame_circ_0000885	NC_007073.3	9082314	9106114	+	*	F	SC	4	124	id68931	id68945	gene3768	0	301.23	0	1	135.36	0.00739	2	310.54	0.00644	1	355.87	0.00281
ame_circ_0000886	NC_007073.3	9098617	9098673	+	*	F	S	4	8	*	*	*	0	0	0	0	0	0	0	0	0	4	0	0
ame_circ_0000887	NC_007073.3	9403340	9404285	-	*	F	S	3	43	id69336	id69333	gene3798	0	73.26	0	1	57.21	0.01748	0	355.55	0	2	372.85	0.00536
ame_circ_0000888	NC_007073.3	9405639	9408471	-	*	F	C	1	2	id69331	id69330	gene3798	0	73.26	0	1	57.21	0.01748	0	355.55	0	0	372.85	0
ame_circ_0000889	NC_007073.3	9405639	9408471	-	*	F	C	1	43	id69331	id69330	gene3798	0	73.26	0	0	57.21	0	1	355.55	0.00281	0	372.85	0
ame_circ_0000890	NC_007073.3	9411294	9411672	+	*	F	S	5	10	*	*	*	0	0	0	5	0	0	0	0	0	0	0	0
ame_circ_0000891	NC_007073.3	9422554	9422640	+	*	F	S	4	8	*	*	*	0	0	0	0	0	0	4	0	0	0	0	0
ame_circ_0000892	NC_007073.3	9423305	9423400	+	*	F	S	3	12	*	*	*	0	0	0	0	0	0	1	0	0	2	0	0
ame_circ_0000893	NC_007073.3	9427237	9427293	+	*	F	S	7	14	*	*	*	0	0	0	0	0	0	6	0	0	1	0	0
ame_circ_0000894	NC_007073.3	9430159	9430960	+	*	F	C	2	4	*	id69323	*	0	0	0	2	0	0	0	0	0	0	0	0
ame_circ_0000895	NC_007073.3	9468581	9470191	-	*	F	S	3	48	id69312	id69310	gene3798	0	73.26	0	0	57.21	0	0	355.55	0	3	372.85	0.00805
ame_circ_0000896	NC_007073.3	9468581	9471090	-	*	F	C	11	70	id69312	id69309	gene3798	0	73.26	0	8	57.21	0.13983	0	355.55	0	3	372.85	0.00805
ame_circ_0000897	NC_007073.3	9468581	9474070	-	*	F	SC	6	106	id69312	id69308	gene3798	0	73.26	0	2	57.21	0.03496	3	355.55	0.00844	1	372.85	0.00268
ame_circ_0000898	NC_007073.3	9474009	9474070	-	*	F	S	3	45	id69308	id69308	gene3798	0	73.26	0	0	57.21	0	3	355.55	0.00844	0	372.85	0
ame_circ_0000899	NC_007073.3	9600109	9600471	-	H	N	SC	14	31	id69610	id69610	gene3818	0	49.44	0	11	51.69	0.21279	3	10.38	0.28891	0	4.97	0
ame_circ_0000900	NC_007073.3	9632587	9633142	+	*	F	C	2	5	id69657	*	*	0	0	0	2	0	0	0	0	0	0	0	0
ame_circ_0000901	NC_007073.3	964348	965747	-	*	F	SC	5	22	id61733	id61728	gene3333	1	269.01	0.00372	0	17.72	0	2	10.15	0.19708	2	12.21	0.16377
ame_circ_0000902	NC_007073.3	9787544	9787670	-	*	F	S	5	19	id70194	id70194	gene3861	2	132.02	0.01515	3	32.66	0.09186	0	14.12	0	0	8.58	0
ame_circ_0000903	NC_007073.3	9787544	9787880	-	*	F	S	5	19	id70194	id70193	gene3861	0	132.02	0	3	32.66	0.09186	2	14.12	0.14169	0	8.58	0
ame_circ_0000904	NC_007073.3	9795404	9807597	+	*	F	SC	9	111	id71751	id71785	gene3863	0	51.73	0	5	108.8	0.04595	1	75	0.01333	3	92.59	0.0324
ame_circ_0000905	NC_007073.3	9798316	9798795	+	*	F	SC	11	63	id71782	id71783	gene3863	2	51.73	0.03866	9	108.8	0.08272	0	75	0	0	92.59	0
ame_circ_0000906	NC_007073.3	9798316	9807597	+	*	F	SC	4	69	id71782	id71785	gene3863	0	51.73	0	4	108.8	0.03676	0	75	0	0	92.59	0
ame_circ_0000907	NC_007073.3	9802044	9807597	+	*	F	C	1	18	id71657	id71785	gene3863	0	51.73	0	0	108.8	0	0	75	0	1	92.59	0.0108
ame_circ_0000908	NC_007073.3	9802417	9807597	+	*	F	SC	4	65	id71754	id71785	gene3863	0	51.73	0	4	108.8	0.03676	0	75	0	0	92.59	0
ame_circ_0000909	NC_007073.3	9804836	9807597	+	*	F	SC	20	90	id71755	id71785	gene3863	0	51.73	0	18	108.8	0.16543	0	75	0	2	92.59	0.0216
ame_circ_0000910	NC_007073.3	9805369	9807597	+	*	F	S	3	76	id71756	id71785	gene3863	0	51.73	0	2	108.8	0.01838	1	75	0.01333	0	92.59	0
ame_circ_0000911	NC_007073.3	9807448	9808703	+	*	F	SC	3	40	id71785	*	*	0	0	0	3	0	0	0	0	0	0	0	0
ame_circ_0000912	NC_007073.3	9807448	9809850	+	*	F	C	2	27	id71785	*	*	1	0	0	0	0	0	1	0	0	0	0	0
ame_circ_0000913	NC_007073.3	9807448	9825274	+	*	F	SC	4	21	id71785	*	*	0	0	0	0	0	0	4	0	0	0	0	0
ame_circ_0000914	NC_007073.3	9817955	9818301	+	*	F	SC	4	8	*	*	*	0	0	0	4	0	0	0	0	0	0	0	0
ame_circ_0000915	NC_007073.3	9825061	9825274	+	*	F	SC	11	49	*	*	*	0	0	0	4	0	0	2	0	0	5	0	0
ame_circ_0000916	NC_007073.3	9826742	9829344	+	*	F	SC	6	36	id71787	id71789	gene3863	0	51.73	0	2	108.8	0.01838	3	75	0.04	1	92.59	0.0108
ame_circ_0000917	NC_007073.3	9843569	9843930	+	*	F	SC	3	16	id71794	id71794	gene3863	0	51.73	0	2	108.8	0.01838	0	75	0	1	92.59	0.0108
ame_circ_0000918	NC_007073.3	9845053	9845322	+	*	F	C	2	5	id71799	id71799	gene3863	0	51.73	0	2	108.8	0.01838	0	75	0	0	92.59	0
ame_circ_0000919	NC_007073.3	9862688	9862976	+	*	F	SC	11	25	*	*	*	0	0	0	6	0	0	3	0	0	2	0	0
ame_circ_0000920	NC_007073.3	9959427	9960748	+	*	F	S	5	33	id71849	id71850	gene3865	0	182.87	0	3	828.72	0.00362	0	130.7	0	2	97.76	0.02046
ame_circ_0000921	NC_007073.3	9960452	9960748	+	*	F	SC	4	20	id71850	id71850	gene3865	0	182.87	0	4	828.72	0.00483	0	130.7	0	0	97.76	0
ame_circ_0000922	NC_007073.3	9963209	9964112	+	*	F	SC	22	73	id71851	id71851	gene3865	1	182.87	0.00547	15	828.72	0.0181	2	130.7	0.0153	4	97.76	0.04092
ame_circ_0000923	NC_007074.3	10068690	10069388	+	*	F	S	3	7	*	*	*	2	0	0	1	0	0	0	0	0	0	0	0
ame_circ_0000924	NC_007074.3	10068870	10069410	+	*	F	S	3	7	*	*	*	0	0	0	0	0	0	0	0	0	3	0	0
ame_circ_0000925	NC_007074.3	10069040	10069411	+	*	F	S	3	9	*	*	*	2	0	0	0	0	0	0	0	0	1	0	0
ame_circ_0000926	NC_007074.3	10072806	10072959	+	*	F	S	3	6	*	*	*	3	0	0	0	0	0	0	0	0	0	0	0
ame_circ_0000927	NC_007074.3	10072942	10073114	+	*	F	S	5	10	*	*	*	1	0	0	2	0	0	2	0	0	0	0	0
ame_circ_0000928	NC_007074.3	10091300	10091561	+	*	F	S	3	11	*	*	*	2	0	0	0	0	0	1	0	0	0	0	0
ame_circ_0000929	NC_007074.3	10091493	10092044	+	*	F	S	5	11	*	*	*	0	0	0	0	0	0	1	0	0	4	0	0
ame_circ_0000930	NC_007074.3	10196490	10203615	+	*	F	SC	8	103	id82574	id82577	gene4507	0	284.26	0	6	215.54	0.02784	2	273.08	0.00732	0	231.96	0
ame_circ_0000931	NC_007074.3	10198968	10203217	+	*	F	C	2	43	id82575	id82576	gene4507	0	284.26	0	2	215.54	0.00928	0	273.08	0	0	231.96	0
ame_circ_0000932	NC_007074.3	10202990	10203615	+	H	N	SC	11	197	id82576	id82577	gene4507	0	284.26	0	6	215.54	0.02784	3	273.08	0.01099	2	231.96	0.00862
ame_circ_0000933	NC_007074.3	10202990	10208977	+	*	F	SC	9	93	id82576	id82578	gene4507	0	284.26	0	5	215.54	0.0232	4	273.08	0.01465	0	231.96	0
ame_circ_0000934	NC_007074.3	10220474	10220532	+	*	F	S	4	8	*	*	*	0	0	0	0	0	0	4	0	0	0	0	0
ame_circ_0000935	NC_007074.3	10235459	10236233	+	*	F	SC	5	13	id82602	*	*	0	0	0	4	0	0	0	0	0	1	0	0
ame_circ_0000936	NC_007074.3	10643371	10653614	+	*	F	SC	7	34	id83694	id83688	gene4567	0	73.33	0	4	307.1	0.01302	3	35.58	0.08431	0	28.44	0
ame_circ_0000937	NC_007074.3	10724790	10726900	+	*	F	SC	5	31	id83705	id83706	gene4567	0	73.33	0	3	307.1	0.00977	1	35.58	0.0281	1	28.44	0.03516
ame_circ_0000938	NC_007074.3	10779552	10780680	-	*	F	SC	46	111	id84042	id84038	gene4572	3	326.13	0.0092	18	895.56	0.0201	21	160.2	0.13109	4	122.85	0.03256
ame_circ_0000939	NC_007074.3	10784968	10788030	-	H	NF	SC	82	200	id83996	id83991	gene4572	2	326.13	0.00613	45	895.56	0.05025	20	160.2	0.12485	15	122.85	0.1221
ame_circ_0000940	NC_007074.3	10788967	10789319	+	*	F	S	4	10	*	*	*	1	0	0	0	0	0	3	0	0	0	0	0
ame_circ_0000941	NC_007074.3	10835703	10836623	+	*	F	S	3	9	id84084	id84084	gene4574	0	86.28	0	0	55.38	0	3	39.44	0.07607	0	26.05	0
ame_circ_0000942	NC_007074.3	10884665	10885057	+	*	F	S	5	14	id84085	id84085	gene4574	0	86.28	0	3	55.38	0.05417	2	39.44	0.05071	0	26.05	0
ame_circ_0000943	NC_007074.3	10892218	10892313	+	*	F	S	3	6	*	*	*	0	0	0	0	0	0	3	0	0	0	0	0
ame_circ_0000944	NC_007074.3	10900121	10900181	+	*	F	S	3	6	*	*	*	0	0	0	0	0	0	3	0	0	0	0	0
ame_circ_0000945	NC_007074.3	11436286	11453214	+	*	F	S	3	7	id84846	*	*	3	0	0	0	0	0	0	0	0	0	0	0
ame_circ_0000946	NC_007074.3	12218232	12219212	+	*	F	S	7	15	id86200	*	*	0	0	0	5	0	0	2	0	0	0	0	0
ame_circ_0000947	NC_007074.3	12224196	12224981	-	*	F	C	2	23	id86196	id86195	gene4723	0	145.91	0	1	55.71	0.01795	0	14.3	0	1	11.95	0.08369
ame_circ_0000948	NC_007074.3	12224196	12229619	-	*	F	SC	6	25	id86196	id86193	gene4723	1	145.91	0.00685	2	55.71	0.0359	1	14.3	0.06991	2	11.95	0.16738
ame_circ_0000949	NC_007074.3	12256911	12256991	+	*	F	S	11	32	*	*	*	11	0	0	0	0	0	0	0	0	0	0	0
ame_circ_0000950	NC_007074.3	12256924	12256991	+	*	F	S	6	26	*	*	*	6	0	0	0	0	0	0	0	0	0	0	0
ame_circ_0000951	NC_007074.3	12504896	12507315	+	*	F	C	31	114	id86468	*	*	2	0	0	26	0	0	0	0	0	3	0	0
ame_circ_0000952	NC_007074.3	12824076	12824301	+	*	F	SC	739	1504	id86470	id86470	gene4752	40	212.87	0.1879	572	1624.92	0.35202	84	148.18	0.56686	43	86.04	0.49976
ame_circ_0000953	NC_007074.3	12849051	12849566	-	*	F	SC	4	11	id86506	id86506	gene4760	0	104.08	0	4	22.26	0.17966	0	23.07	0	0	19.31	0
ame_circ_0000954	NC_007074.3	12904841	12906468	+	*	F	SC	4	10	id86598	id86600	gene4764	0	49.11	0	4	38.07	0.10506	0	19.31	0	0	16	0
ame_circ_0000955	NC_007074.3	12988461	12988516	+	*	F	S	4	8	*	*	*	0	0	0	0	0	0	4	0	0	0	0	0
ame_circ_0000956	NC_007074.3	12993620	12996914	-	*	F	SC	3	40	id86859	id86857	gene4775	0	219.26	0	2	66.55	0.03005	0	115.05	0	1	72.06	0.01388
ame_circ_0000957	NC_007074.3	13155118	13199081	-	*	F	S	3	129	id87196	id87189	gene4797	0	209.97	0	0	444.05	0	2	183.09	0.01092	1	205.29	0.00487
ame_circ_0000958	NC_007074.3	13197178	13199081	-	*	F	SC	22	64	id87190	id87189	gene4797	0	209.97	0	22	444.05	0.04954	0	183.09	0	0	205.29	0
ame_circ_0000959	NC_007074.3	13197178	13199081	-	*	F	SC	22	163	id87190	id87189	gene4797	1	209.97	0.00476	0	444.05	0	13	183.09	0.071	8	205.29	0.03897
ame_circ_0000960	NC_007074.3	13248427	13250008	-	*	F	C	2	4	id87288	id87287	gene4803	0	156.23	0	1	14.4	0.06945	0	12.24	0	1	17.52	0.05708
ame_circ_0000961	NC_007074.3	13345364	13347066	-	*	F	SC	13	54	id87347	id87346	gene4806	0	276.24	0	9	78.58	0.11454	2	33.53	0.05966	2	36.49	0.0548
ame_circ_0000962	NC_007074.3	13345364	13376155	+	*	F	C	1	11	id87347	*	*	0	0	0	1	0	0	0	0	0	0	0	0
ame_circ_0000963	NC_007074.3	13382233	13382315	+	*	F	S	3	6	*	*	*	0	0	0	3	0	0	0	0	0	0	0	0
ame_circ_0000964	NC_007074.3	13382317	13382405	+	*	F	S	8	56	*	*	*	0	0	0	7	0	0	0	0	0	1	0	0
ame_circ_0000965	NC_007074.3	13382317	13382423	+	*	F	S	14	62	*	*	*	0	0	0	13	0	0	0	0	0	1	0	0
ame_circ_0000966	NC_007074.3	13382317	13382443	+	*	F	S	4	52	*	*	*	0	0	0	3	0	0	0	0	0	1	0	0
ame_circ_0000967	NC_007074.3	13382317	13382490	+	*	F	S	7	50	*	*	*	0	0	0	7	0	0	0	0	0	0	0	0
ame_circ_0000968	NC_007074.3	13382317	13382529	+	*	F	S	5	53	*	*	*	0	0	0	4	0	0	0	0	0	1	0	0
ame_circ_0000969	NC_007074.3	13382317	13382568	+	*	F	S	7	54	*	*	*	0	0	0	5	0	0	2	0	0	0	0	0
ame_circ_0000970	NC_007074.3	13386219	13386470	+	*	F	S	5	52	*	*	*	0	0	0	3	0	0	2	0	0	0	0	0
ame_circ_0000971	NC_007074.3	13386242	13386470	+	*	F	S	7	75	*	*	*	0	0	0	7	0	0	0	0	0	0	0	0
ame_circ_0000972	NC_007074.3	13386283	13386470	+	*	F	S	3	50	*	*	*	0	0	0	1	0	0	2	0	0	0	0	0
ame_circ_0000973	NC_007074.3	13386296	13386470	+	*	F	S	6	42	*	*	*	0	0	0	5	0	0	0	0	0	1	0	0
ame_circ_0000974	NC_007074.3	13386344	13386470	+	*	F	S	3	37	*	*	*	0	0	0	3	0	0	0	0	0	0	0	0
ame_circ_0000975	NC_007074.3	13386362	13386470	+	*	F	S	9	43	*	*	*	0	0	0	9	0	0	0	0	0	0	0	0
ame_circ_0000976	NC_007074.3	13386381	13386470	+	*	F	S	7	56	*	*	*	0	0	0	4	0	0	2	0	0	1	0	0
ame_circ_0000977	NC_007074.3	13386398	13386470	+	*	F	S	3	17	*	*	*	0	0	0	0	0	0	3	0	0	0	0	0
ame_circ_0000978	NC_007074.3	13402956	13403763	+	*	F	S	5	10	id87403	*	*	5	0	0	0	0	0	0	0	0	0	0	0
ame_circ_0000979	NC_007074.3	13513245	13513394	+	*	F	S	4	8	id87646	*	*	0	0	0	4	0	0	0	0	0	0	0	0
ame_circ_0000980	NC_007074.3	13822604	13825341	-	*	F	S	3	86	id88089	id88087	gene4873	0	85.2	0	0	274.34	0	1	43.62	0.02292	2	40.11	0.04986
ame_circ_0000981	NC_007074.3	13825057	13825341	-	*	F	SC	285	598	id88088	id88087	gene4873	17	85.2	0.19953	201	274.34	0.73267	44	43.62	1.0086	23	40.11	0.57341
ame_circ_0000982	NC_007074.3	13853924	13855816	+	*	F	SC	10	37	id88158	id88174	gene4877	0	42.04	0	2	58.84	0.03399	4	185.6	0.02155	4	209.37	0.01911
ame_circ_0000983	NC_007074.3	13855012	13855816	+	*	F	S	7	31	id88174	id88174	gene4877	2	42.04	0.04757	4	58.84	0.06798	0	185.6	0	1	209.37	0.00478
ame_circ_0000984	NC_007074.3	13864295	13868477	+	*	F	SC	3	27	id88191	id88191	gene4877	0	42.04	0	0	58.84	0	3	185.6	0.01616	0	209.37	0
ame_circ_0000985	NC_007074.3	13865493	13865615	+	*	F	S	3	7	*	*	*	0	0	0	2	0	0	1	0	0	0	0	0
ame_circ_0000986	NC_007074.3	13872051	13872148	+	*	F	S	3	6	*	*	*	0	0	0	3	0	0	0	0	0	0	0	0
ame_circ_0000987	NC_007074.3	13915288	13915476	-	*	F	S	4	9	id88405	id88405	gene4887	0	73.81	0	4	30.57	0.13086	0	17.33	0	0	27.47	0
ame_circ_0000988	NC_007074.3	13921169	13921474	-	*	F	SC	4	11	id88396	id88395	gene4887	0	73.81	0	2	30.57	0.06543	0	17.33	0	2	27.47	0.07281
ame_circ_0000989	NC_007074.3	13956902	13957334	-	*	F	SC	4	12	id88493	id88492	gene4894	0	80.57	0	2	11.34	0.17635	2	6.86	0.29165	0	4.35	0
ame_circ_0000990	NC_007074.3	14014280	14014631	-	*	F	SC	9	22	id88543	id88542	gene4899	0	16.76	0	6	215.15	0.02789	1	18.77	0.05329	2	24.13	0.08289
ame_circ_0000991	NC_007074.3	14022522	14022945	-	*	F	SC	15	30	id88540	id88540	gene4899	1	16.76	0.05968	4	215.15	0.01859	3	18.77	0.15986	7	24.13	0.29011
ame_circ_0000992	NC_007074.3	14082416	14082518	+	*	F	S	4	15	*	*	*	0	0	0	0	0	0	2	0	0	2	0	0
ame_circ_0000993	NC_007074.3	14082441	14082722	+	*	F	S	3	11	*	*	*	0	0	0	3	0	0	0	0	0	0	0	0
ame_circ_0000994	NC_007074.3	14082829	14082926	+	*	F	S	4	16	*	*	*	0	0	0	0	0	0	1	0	0	3	0	0
ame_circ_0000995	NC_007074.3	14082890	14082990	+	*	F	S	3	11	*	*	*	0	0	0	0	0	0	2	0	0	1	0	0
ame_circ_0000996	NC_007074.3	14082910	14082968	+	*	F	S	3	11	*	*	*	0	0	0	0	0	0	1	0	0	2	0	0
ame_circ_0000997	NC_007074.3	14085799	14085875	+	*	F	S	3	6	*	*	*	0	0	0	3	0	0	0	0	0	0	0	0
ame_circ_0000998	NC_007074.3	14193572	14194280	-	*	F	S	5	13	id88921	id88920	gene4927	0	141.82	0	2	14.83	0.13485	2	14.99	0.13346	1	13.44	0.0744
ame_circ_0000999	NC_007074.3	14248733	14250241	-	*	F	SC	4	8	id89011	id89010	gene4932	0	263.11	0	4	16.36	0.24449	0	12.35	0	0	25.38	0
ame_circ_0001000	NC_007074.3	1702040	1702119	+	*	F	S	36	408	*	*	*	2	0	0	13	0	0	12	0	0	9	0	0
ame_circ_0001001	NC_007074.3	1702040	1702125	+	*	F	S	121	687	*	*	*	4	0	0	113	0	0	4	0	0	0	0	0
ame_circ_0001002	NC_007074.3	1702040	1702135	+	*	F	S	160	532	*	*	*	1	0	0	124	0	0	21	0	0	14	0	0
ame_circ_0001003	NC_007074.3	1756024	1758746	-	H	NF	SC	27	73	id75971	id75966	gene4091	0	157.87	0	15	392.87	0.03818	4	121.37	0.03296	8	129.67	0.0617
ame_circ_0001004	NC_007074.3	1793674	1796131	-	*	F	SC	6	25	id75964	id75962	gene4091	0	157.87	0	0	392.87	0	4	121.37	0.03296	2	129.67	0.01542
ame_circ_0001005	NC_007074.3	1804973	1809713	-	*	F	SC	4	20	id75961	id75958	gene4091	0	157.87	0	0	392.87	0	2	121.37	0.01648	2	129.67	0.01542
ame_circ_0001006	NC_007074.3	1866719	1872463	-	*	F	SC	7	46	id75957	id75956	gene4091	0	157.87	0	5	392.87	0.01273	2	121.37	0.01648	0	129.67	0
ame_circ_0001007	NC_007074.3	1866719	1907269	-	*	F	SC	8	49	id75957	id75954	gene4091	0	157.87	0	6	392.87	0.01527	0	121.37	0	2	129.67	0.01542
ame_circ_0001008	NC_007074.3	1888717	1916976	-	*	F	SC	5	58	id75955	id75953	gene4091	0	157.87	0	0	392.87	0	4	121.37	0.03296	1	129.67	0.00771
ame_circ_0001009	NC_007074.3	1907109	1916976	-	*	F	SC	6	95	id75954	id75953	gene4091	0	157.87	0	2	392.87	0.00509	3	121.37	0.02472	1	129.67	0.00771
ame_circ_0001010	NC_007074.3	1907109	1952350	-	*	F	SC	3	47	id75954	id75951	gene4091	0	157.87	0	2	392.87	0.00509	0	121.37	0	1	129.67	0.00771
ame_circ_0001011	NC_007074.3	1911076	1916976	+	*	F	SC	4	57	*	id75953	*	0	0	0	0	0	0	2	0	0	2	0	0
ame_circ_0001012	NC_007074.3	2176725	2177219	+	*	F	S	3	8	*	*	*	0	0	0	3	0	0	0	0	0	0	0	0
ame_circ_0001013	NC_007074.3	2177275	2177822	+	*	F	S	6	16	*	*	*	0	0	0	4	0	0	2	0	0	0	0	0
ame_circ_0001014	NC_007074.3	2178016	2178102	+	*	F	S	3	6	*	*	*	0	0	0	0	0	0	0	0	0	3	0	0
ame_circ_0001015	NC_007074.3	2241286	2241780	+	H	N	SC	32	70	id76082	id76083	gene4105	0	33.86	0	25	45.34	0.55138	6	8.83	0.6793	1	3.39	0.29535
ame_circ_0001016	NC_007074.3	2515569	2530294	-	*	F	C	2	4	id76102	id76110	gene4107	0	42.99	0	1	18.32	0.05458	1	11.63	0.086	0	11.63	0
ame_circ_0001017	NC_007074.3	2682211	2685258	+	*	F	SC	6	31	id76364	id76367	gene4120	0	87.72	0	3	36.26	0.08273	2	24.92	0.08026	1	24.31	0.04113
ame_circ_0001018	NC_007074.3	3114749	3116834	+	*	F	S	4	8	id76487	id76488	gene4131	0	78.81	0	0	18.33	0	3	8.89	0.33734	1	5.06	0.19754
ame_circ_0001019	NC_007074.3	3506796	3508748	-	*	F	SC	5	32	id76594	id76593	gene4137	0	163.54	0	5	173.96	0.02874	0	46.83	0	0	43.77	0
ame_circ_0001020	NC_007074.3	3506796	3512738	-	*	F	C	2	20	id76594	id76591	gene4137	0	163.54	0	1	173.96	0.00575	1	46.83	0.02136	0	43.77	0
ame_circ_0001021	NC_007074.3	3506796	3533498	-	*	F	C	2	22	id76594	id76576	gene4137	0	163.54	0	2	173.96	0.0115	0	46.83	0	0	43.77	0
ame_circ_0001022	NC_007074.3	3526065	3533498	-	H	NF	SC	16	52	id76589	id76576	gene4137	0	163.54	0	10	173.96	0.05748	3	46.83	0.06407	3	43.77	0.06854
ame_circ_0001023	NC_007074.3	3566990	3568119	+	*	F	SC	6	14	*	*	*	0	0	0	0	0	0	5	0	0	1	0	0
ame_circ_0001024	NC_007074.3	3862638	3863031	-	*	F	SC	6	37	id76640	id76639	gene4145	1	45.15	0.02215	4	62.03	0.06449	0	32.94	0	1	28.82	0.0347
ame_circ_0001025	NC_007074.3	3862638	3865401	-	*	F	SC	8	22	id76640	id76637	gene4145	0	45.15	0	8	62.03	0.12897	0	32.94	0	0	28.82	0
ame_circ_0001026	NC_007074.3	4047379	4047672	-	*	F	SC	4	15	id76739	id76739	gene4150	0	47.2	0	3	161.45	0.01858	1	81.17	0.01232	0	62.22	0
ame_circ_0001027	NC_007074.3	4071424	4072969	-	*	F	S	5	49	id76736	id76734	gene4150	0	47.2	0	3	161.45	0.01858	1	81.17	0.01232	1	62.22	0.01607
ame_circ_0001028	NC_007074.3	4072157	4072969	-	*	F	SC	8	49	id76735	id76734	gene4150	0	47.2	0	7	161.45	0.04336	0	81.17	0	1	62.22	0.01607
ame_circ_0001029	NC_007074.3	4077744	4092589	-	*	F	C	2	21	id76733	id76716	gene4150	0	47.2	0	2	161.45	0.01239	0	81.17	0	0	62.22	0
ame_circ_0001030	NC_007074.3	4126755	4127694	+	*	F	S	3	6	*	*	*	0	0	0	2	0	0	0	0	0	1	0	0
ame_circ_0001031	NC_007074.3	4162747	4163065	+	*	F	C	2	5	*	*	*	0	0	0	2	0	0	0	0	0	0	0	0
ame_circ_0001032	NC_007074.3	4476397	4478087	+	*	F	SC	6	17	id76886	id76882	gene4158	0	95.32	0	3	20.15	0.14886	2	19.34	0.10344	1	4.9	0.204
ame_circ_0001033	NC_007074.3	4506589	4511864	-	*	F	C	2	14	id77005	id77004	gene4160	0	74.72	0	1	49.29	0.02029	0	23.51	0	1	21.47	0.04658
ame_circ_0001034	NC_007074.3	4588482	4591376	-	*	F	SC	8	28	id77000	id76999	gene4160	1	74.72	0.01338	6	49.29	0.12172	1	23.51	0.04254	0	21.47	0
ame_circ_0001035	NC_007074.3	4832650	4846042	+	*	F	S	9	23	*	*	*	0	0	0	8	0	0	1	0	0	0	0	0
ame_circ_0001036	NC_007074.3	4862495	4871039	+	*	F	C	2	6	*	id77135	*	0	0	0	2	0	0	0	0	0	0	0	0
ame_circ_0001037	NC_007074.3	5033878	5033951	+	*	F	S	4	8	*	*	*	0	0	0	0	0	0	4	0	0	0	0	0
ame_circ_0001038	NC_007074.3	5144221	5144521	-	*	F	SC	66	134	id77619	id77619	gene4201	4	10.81	0.37015	48	81.46	0.58922	11	10.39	1.05864	3	5.96	0.50358
ame_circ_0001039	NC_007074.3	5238579	5238877	-	*	F	SC	5	66	id77795	id77803	gene4206	1	65.6	0.01524	3	57.88	0.05183	0	157.36	0	1	165.8	0.00603
ame_circ_0001040	NC_007074.3	5318401	5330618	+	*	F	SC	6	12	*	id77840	*	0	0	0	1	0	0	5	0	0	0	0	0
ame_circ_0001041	NC_007074.3	5425873	5426005	+	*	F	S	30	60	*	*	*	3	0	0	0	0	0	14	0	0	13	0	0
ame_circ_0001042	NC_007074.3	5554000	5555823	+	*	F	S	4	13	id77843	id77844	gene4212	1	36.07	0.02773	1	132.03	0.00757	2	15.8	0.12662	0	11.85	0
ame_circ_0001043	NC_007074.3	5582128	5583613	+	H	N	SC	75	160	id77845	id77846	gene4212	1	36.07	0.02773	67	132.03	0.50748	5	15.8	0.31654	2	11.85	0.16882
ame_circ_0001044	NC_007074.3	5606600	5606975	+	*	F	SC	6	18	id77848	id77849	gene4212	0	36.07	0	6	132.03	0.04545	0	15.8	0	0	11.85	0
ame_circ_0001045	NC_007074.3	5610924	5612223	+	*	F	C	1	3	id77852	id77853	gene4212	0	36.07	0	1	132.03	0.00757	0	15.8	0	0	11.85	0
ame_circ_0001046	NC_007074.3	5629041	5629667	-	*	F	SC	5	39	id77896	id77895	gene4218	0	3861.82	0	5	233.87	0.02138	0	135.66	0	0	106.7	0
ame_circ_0001047	NC_007074.3	5631308	5632631	+	*	F	S	3	6	*	*	*	0	0	0	3	0	0	0	0	0	0	0	0
ame_circ_0001048	NC_007074.3	5735120	5736891	-	*	F	SC	6	19	id78377	id78374	gene4234	0	153.78	0	1	60.14	0.01663	5	58.12	0.08602	0	62.76	0
ame_circ_0001049	NC_007074.3	5750415	5757673	+	*	F	SC	6	23	*	id78370	*	0	0	0	2	0	0	1	0	0	3	0	0
ame_circ_0001050	NC_007074.3	5757197	5757673	-	*	F	S	3	10	id78371	id78370	gene4234	1	153.78	0.0065	2	60.14	0.03326	0	58.12	0	0	62.76	0
ame_circ_0001051	NC_007074.3	5802813	5810105	-	*	F	C	1	15	id78477	id78475	gene4237	0	612.49	0	0	88.11	0	1	53.89	0.01856	0	17.11	0
ame_circ_0001052	NC_007074.3	5805692	5810105	-	*	F	C	2	20	id78476	id78475	gene4237	0	612.49	0	0	88.11	0	2	53.89	0.03711	0	17.11	0
ame_circ_0001053	NC_007074.3	5809991	5818963	+	*	F	S	4	8	*	*	*	0	0	0	0	0	0	4	0	0	0	0	0
ame_circ_0001054	NC_007074.3	5831768	5832556	-	*	F	S	3	8	id78588	id78586	gene4242	0	46.24	0	3	29.03	0.10335	0	12.44	0	0	9.95	0
ame_circ_0001055	NC_007074.3	5935753	5937617	-	*	F	SC	3	10	id78622	id78619	gene4247	0	18.37	0	2	60.65	0.03298	1	21.47	0.04658	0	25.68	0
ame_circ_0001056	NC_007074.3	6137277	6140480	+	*	F	SC	6	19	*	id78892	*	0	0	0	0	0	0	5	0	0	1	0	0
ame_circ_0001057	NC_007074.3	6161477	6161655	+	*	F	S	3	6	*	*	*	0	0	0	3	0	0	0	0	0	0	0	0
ame_circ_0001058	NC_007074.3	6314644	6316168	+	*	F	SC	8	19	*	id79515	*	2	0	0	1	0	0	3	0	0	2	0	0
ame_circ_0001059	NC_007074.3	6864344	6864639	+	*	F	S	3	9	*	*	*	0	0	0	0	0	0	0	0	0	3	0	0
ame_circ_0001060	NC_007074.3	6864344	6864652	+	*	F	S	3	9	*	*	*	0	0	0	0	0	0	1	0	0	2	0	0
ame_circ_0001061	NC_007074.3	6882132	6882925	+	*	F	S	3	6	*	*	*	0	0	0	3	0	0	0	0	0	0	0	0
ame_circ_0001062	NC_007074.3	6884542	6886772	+	*	F	S	4	49	id79748	id79686	gene4307	0	596.97	0	0	159.49	0	4	294.57	0.01358	0	264.04	0
ame_circ_0001063	NC_007074.3	6885068	6885126	+	*	F	S	3	6	*	*	*	0	0	0	0	0	0	3	0	0	0	0	0
ame_circ_0001064	NC_007074.3	6901457	6901636	+	*	F	S	3	6	*	*	*	0	0	0	3	0	0	0	0	0	0	0	0
ame_circ_0001065	NC_007074.3	6928279	6931422	+	*	F	SC	7	87	id79776	*	*	1	0	0	0	0	0	1	0	0	5	0	0
ame_circ_0001066	NC_007074.3	6928279	6933852	+	H	NF	SC	67	190	id79776	id79777	gene4310	3	357.32	0.0084	26	484.52	0.05366	26	177.82	0.14621	12	89.12	0.13465
ame_circ_0001067	NC_007074.3	7077741	7078847	+	*	F	S	3	8	id80019	id80021	gene4329	0	95.01	0	2	6.84	0.29224	1	5.23	0.19108	0	8.05	0
ame_circ_0001068	NC_007074.3	7350862	7351095	+	*	F	S	3	6	*	*	*	0	0	0	3	0	0	0	0	0	0	0	0
ame_circ_0001069	NC_007074.3	7433291	7433889	-	*	F	SC	28	64	id80691	id80689	gene4370	1	26.1	0.03831	26	118.82	0.21882	1	38.15	0.02622	0	32.12	0
ame_circ_0001070	NC_007074.3	7450002	7456773	-	*	F	SC	13	39	id80688	id80687	gene4370	0	26.1	0	12	118.82	0.101	1	38.15	0.02622	0	32.12	0
ame_circ_0001071	NC_007074.3	7456559	7456773	-	*	F	SC	4	42	id80687	id80687	gene4370	0	26.1	0	3	118.82	0.02525	1	38.15	0.02622	0	32.12	0
ame_circ_0001072	NC_007074.3	7488254	7489365	-	*	F	SC	6	30	id80684	id80683	gene4370	1	26.1	0.03831	3	118.82	0.02525	1	38.15	0.02622	1	32.12	0.03113
ame_circ_0001073	NC_007074.3	7503233	7513628	-	*	F	C	1	20	id80708	id80705	gene4371	1	230.04	0.00435	0	45.97	0	0	42.19	0	0	37.08	0
ame_circ_0001074	NC_007074.3	774475	776376	+	*	F	SC	5	34	*	id75720	*	0	0	0	2	0	0	1	0	0	2	0	0
ame_circ_0001075	NC_007074.3	776314	818072	+	*	F	C	3	14	id75720	*	*	0	0	0	3	0	0	0	0	0	0	0	0
ame_circ_0001076	NC_007074.3	8754993	8755071	+	*	F	S	4	8	*	*	*	0	0	0	0	0	0	4	0	0	0	0	0
ame_circ_0001077	NC_007074.3	878413	878671	+	*	F	SC	6	19	id75721	id75721	gene4065	0	72.2	0	6	78.51	0.07642	0	56.43	0	0	56.08	0
ame_circ_0001078	NC_007074.3	878413	913146	+	*	F	C	2	17	id75721	id75722	gene4065	0	72.2	0	2	78.51	0.02547	0	56.43	0	0	56.08	0
ame_circ_0001079	NC_007074.3	8824615	8825984	+	*	F	S	5	13	id81527	id81528	gene4435	0	11.09	0	2	37.25	0.0537	2	25.79	0.07756	1	25.42	0.03935
ame_circ_0001080	NC_007074.3	8984350	8999241	-	*	F	SC	3	7	id81601	id81586	gene4446	0	17.26	0	3	20.85	0.1439	0	22.24	0	0	21.25	0
ame_circ_0001081	NC_007074.3	9277096	9278676	+	*	F	SC	7	14	id81653	id81656	gene4452	0	122.92	0	2	72.62	0.02754	5	41.99	0.11906	0	13.12	0
ame_circ_0001082	NC_007074.3	9315195	9315849	-	*	F	S	4	17	id81839	id81838	gene4460	0	74.08	0	2	111.25	0.01798	1	56.01	0.01785	1	56.01	0.01785
ame_circ_0001083	NC_007074.3	9342093	9342234	-	*	F	S	4	47	id81836	id81836	gene4460	0	74.08	0	1	111.25	0.00899	3	56.01	0.05356	0	56.01	0
ame_circ_0001084	NC_007074.3	9342093	9343145	+	*	F	SC	3	20	id81836	*	*	0	0	0	3	0	0	0	0	0	0	0	0
ame_circ_0001085	NC_007074.3	9342093	9349531	-	*	F	SC	4	23	id81836	id81835	gene4460	0	74.08	0	4	111.25	0.03595	0	56.01	0	0	56.01	0
ame_circ_0001086	NC_007074.3	9491152	9491826	-	*	F	S	4	17	id81851	id81849	gene4462	0	19.23	0	2	39.52	0.05061	0	21.63	0	2	24.57	0.08141
ame_circ_0001087	NC_007074.3	9491441	9491551	-	*	F	S	7	27	id81850	id81850	gene4462	0	19.23	0	5	39.52	0.12652	2	21.63	0.09247	0	24.57	0
ame_circ_0001088	NC_007074.3	9678957	9679792	+	*	F	S	4	9	*	*	*	1	0	0	0	0	0	1	0	0	2	0	0
ame_circ_0001089	NC_007074.3	9691935	9701143	+	*	F	C	1	89	id81865	id81867	gene4464	0	59.27	0	1	226.44	0.00442	0	101.91	0	0	89.38	0
ame_circ_0001090	NC_007074.3	9691935	9702564	+	*	F	SC	4	60	id81865	id81868	gene4464	0	59.27	0	2	226.44	0.00883	2	101.91	0.01963	0	89.38	0
ame_circ_0001091	NC_007074.3	9700874	9701143	+	H	N	SC	12	195	id81866	id81867	gene4464	0	59.27	0	5	226.44	0.02208	5	101.91	0.04906	2	89.38	0.02238
ame_circ_0001092	NC_007074.3	9700874	9702564	+	*	F	SC	22	139	id81866	id81868	gene4464	2	59.27	0.03374	9	226.44	0.03975	6	101.91	0.05888	5	89.38	0.05594
ame_circ_0001093	NC_007074.3	9700874	9709046	+	H	NF	SC	14	144	id81866	id81869	gene4464	0	59.27	0	8	226.44	0.03533	3	101.91	0.02944	3	89.38	0.03356
ame_circ_0001094	NC_007074.3	9702398	9709046	+	*	F	SC	8	158	id81868	id81869	gene4464	1	59.27	0.01687	6	226.44	0.0265	1	101.91	0.00981	0	89.38	0
ame_circ_0001095	NC_007074.3	9778032	9779074	-	*	F	C	1	4	id82024	id82021	gene4472	0	93.41	0	1	22.44	0.04456	0	4.9	0	0	5.85	0
ame_circ_0001096	NC_007074.3	9909473	9909880	+	*	F	S	6	99	id82365	id82366	gene4497	0	784.51	0	3	570.15	0.00526	1	170.91	0.00585	2	113.1	0.01768
ame_circ_0001097	NC_007074.3	9909473	9926748	+	*	F	S	3	228	id82365	id82369	gene4497	0	784.51	0	3	570.15	0.00526	0	170.91	0	0	113.1	0
ame_circ_0001098	NC_007074.3	9917124	9926748	+	*	F	SC	6	292	id82360	id82369	gene4497	0	784.51	0	3	570.15	0.00526	0	170.91	0	3	113.1	0.02653
ame_circ_0001099	NC_007074.3	9925984	9926748	+	H	NF	SC	306	810	id82368	id82369	gene4497	15	784.51	0.01912	202	570.15	0.35429	53	170.91	0.31011	36	113.1	0.31831
ame_circ_0001100	NC_007074.3	9925984	9929437	+	*	F	SC	14	326	id82368	*	*	0	0	0	11	0	0	3	0	0	0	0	0
ame_circ_0001101	NC_007074.3	9930150	9930516	+	*	F	S	3	6	*	*	*	0	0	0	3	0	0	0	0	0	0	0	0
ame_circ_0001102	NC_007074.3	9930560	9930708	+	*	F	S	3	6	*	*	*	3	0	0	0	0	0	0	0	0	0	0	0
ame_circ_0001103	NC_007074.3	9945461	9945648	+	*	F	S	5	10	*	*	*	0	0	0	5	0	0	0	0	0	0	0	0
ame_circ_0001104	NC_007074.3	9960013	9962471	-	*	F	C	1	10	id82396	id82391	gene4499	0	211.76	0	0	182.67	0	1	96.46	0.01037	0	94	0
ame_circ_0001105	NC_007074.3	9976642	9976706	+	*	F	S	4	8	*	*	*	0	0	0	0	0	0	4	0	0	0	0	0
ame_circ_0001106	NC_007075.3	10454359	10457539	+	*	F	C	1	15	id97062	id97065	gene5412	0	214.16	0	1	112.36	0.0089	0	164.56	0	0	163.2	0
ame_circ_0001107	NC_007075.3	10455436	10457539	+	*	F	SC	3	18	id97064	id97065	gene5412	0	214.16	0	3	112.36	0.0267	0	164.56	0	0	163.2	0
ame_circ_0001108	NC_007075.3	10455436	10461742	+	*	F	SC	3	42	id97064	id97072	gene5412	0	214.16	0	2	112.36	0.0178	1	164.56	0.00608	0	163.2	0
ame_circ_0001109	NC_007075.3	10458092	10459121	+	*	F	S	3	13	id97066	id97068	gene5412	0	214.16	0	3	112.36	0.0267	0	164.56	0	0	163.2	0
ame_circ_0001110	NC_007075.3	10458092	10461742	+	*	F	S	4	47	id97066	id97072	gene5412	0	214.16	0	3	112.36	0.0267	1	164.56	0.00608	0	163.2	0
ame_circ_0001111	NC_007075.3	10460648	10461742	+	*	F	SC	4	46	id97070	id97072	gene5412	0	214.16	0	2	112.36	0.0178	2	164.56	0.01215	0	163.2	0
ame_circ_0001112	NC_007075.3	10472256	10474239	+	H	NF	SC	10	64	id97088	id97089	gene5412	0	214.16	0	3	112.36	0.0267	3	164.56	0.01823	4	163.2	0.02451
ame_circ_0001113	NC_007075.3	10474109	10478227	+	*	F	C	2	15	id97089	id97092	gene5412	2	214.16	0.00934	0	112.36	0	0	164.56	0	0	163.2	0
ame_circ_0001114	NC_007075.3	10474109	10478236	+	*	F	SC	4	21	id97089	*	*	0	0	0	4	0	0	0	0	0	0	0	0
ame_circ_0001115	NC_007075.3	10510156	10511283	+	*	F	S	4	8	*	*	*	0	0	0	0	0	0	3	0	0	1	0	0
ame_circ_0001116	NC_007075.3	10538864	10541782	+	*	F	SC	3	27	id97098	id97099	gene5412	0	214.16	0	3	112.36	0.0267	0	164.56	0	0	163.2	0
ame_circ_0001117	NC_007075.3	10538864	10545324	+	*	F	SC	7	23	id97098	id97100	gene5412	0	214.16	0	7	112.36	0.0623	0	164.56	0	0	163.2	0
ame_circ_0001118	NC_007075.3	10551642	10552131	+	*	F	S	3	7	id97103	id97105	gene5412	0	214.16	0	3	112.36	0.0267	0	164.56	0	0	163.2	0
ame_circ_0001119	NC_007075.3	10570546	10571885	-	*	F	SC	72	158	id97126	id97124	gene5417	3	265.22	0.01131	31	722.82	0.04289	24	140.01	0.17141	14	95.05	0.14729
ame_circ_0001120	NC_007075.3	10770492	10771803	+	H	NF	SC	129	281	id97188	id97189	gene5422	6	293.04	0.02047	79	370.21	0.2134	23	87.87	0.26176	21	59.77	0.35136
ame_circ_0001121	NC_007075.3	11198062	11200681	+	*	F	SC	7	15	id97220	id97222	gene5424	0	24.51	0	5	26.69	0.18735	2	9.97	0.20063	0	7.27	0
ame_circ_0001122	NC_007075.3	12209868	12210200	-	*	F	S	3	15	id97451	id97451	gene5440	0	53.54	0	2	107.93	0.01853	1	46.98	0.02129	0	39.71	0
ame_circ_0001123	NC_007075.3	12274065	12275879	-	*	F	SC	21	102	id97450	id97443	gene5440	1	53.54	0.01868	8	107.93	0.07412	6	46.98	0.12773	6	39.71	0.15109
ame_circ_0001124	NC_007075.3	1241315	1241689	+	*	F	S	8	25	id90151	id90152	gene4981	0	136.51	0	6	29.85	0.20103	2	30.97	0.06457	0	36.62	0
ame_circ_0001125	NC_007075.3	12447208	12447541	-	*	F	S	3	8	id97731	id97731	gene5452	0	34.52	0	0	15.43	0	2	10.98	0.18222	1	14.24	0.07024
ame_circ_0001126	NC_007075.3	12510932	12513357	-	*	F	SC	3	15	id97738	id97737	gene5452	1	34.52	0.02897	1	15.43	0.06481	1	10.98	0.09111	0	14.24	0
ame_circ_0001127	NC_007075.3	12913357	12915330	+	*	F	S	3	25	id97981	id97984	gene5469	1	475.73	0.0021	0	18.46	0	2	21.87	0.09144	0	16.4	0
ame_circ_0001128	NC_007075.3	13278264	13279244	+	*	F	SC	30	82	id98137	id98138	gene5475	2	246.16	0.00812	25	75.35	0.3318	2	59.97	0.03335	1	63.66	0.01571
ame_circ_0001129	NC_007075.3	13586381	13586661	+	*	F	S	6	44	id98178	id98178	gene5475	0	246.16	0	4	75.35	0.05309	0	59.97	0	2	63.66	0.03142
ame_circ_0001130	NC_007075.3	14228858	14231170	+	*	F	SC	6	19	id98414	id98410	gene5502	1	162.55	0.00615	5	73.4	0.06812	0	10.74	0	0	18.62	0
ame_circ_0001131	NC_007075.3	14651294	14651804	+	*	F	S	8	16	*	*	*	8	0	0	0	0	0	0	0	0	0	0	0
ame_circ_0001132	NC_007075.3	14818140	14820194	+	*	F	SC	3	35	id99041	id99043	gene5521	0	52.49	0	0	33.07	0	0	45.98	0	3	46.04	0.06517
ame_circ_0001133	NC_007075.3	14855031	14856509	+	*	F	SC	4	26	id99047	id99048	gene5521	0	52.49	0	1	33.07	0.03024	3	45.98	0.06525	0	46.04	0
ame_circ_0001134	NC_007075.3	14855031	14858314	+	*	F	SC	8	29	id99047	id99049	gene5521	0	52.49	0	2	33.07	0.06048	3	45.98	0.06525	3	46.04	0.06517
ame_circ_0001135	NC_007075.3	14875819	14876390	+	*	F	S	4	8	id99062	id99064	gene5521	0	52.49	0	1	33.07	0.03024	2	45.98	0.0435	1	46.04	0.02172
ame_circ_0001136	NC_007075.3	14890884	14892209	+	*	F	S	3	6	id99223	*	*	0	0	0	3	0	0	0	0	0	0	0	0
ame_circ_0001137	NC_007075.3	15365033	15367902	+	*	F	C	1	69	id99630	id99631	gene5560	0	117.29	0	1	341.7	0.00293	0	55.94	0	0	45.77	0
ame_circ_0001138	NC_007075.3	15365033	15369892	+	H	N	SC	24	122	id99630	id99632	gene5560	0	117.29	0	18	341.7	0.05268	5	55.94	0.08937	1	45.77	0.02185
ame_circ_0001139	NC_007075.3	15367775	15369892	+	H	N	SC	46	196	id99631	id99632	gene5560	1	117.29	0.00853	41	341.7	0.11999	3	55.94	0.05362	1	45.77	0.02185
ame_circ_0001140	NC_007075.3	15407264	15407909	+	*	F	S	3	756	*	id99692	*	3	0	0	0	0	0	0	0	0	0	0	0
ame_circ_0001141	NC_007075.3	15407268	15408055	+	*	F	S	3	14	*	*	*	1	0	0	2	0	0	0	0	0	0	0	0
ame_circ_0001142	NC_007075.3	15439371	15440522	-	*	F	S	5	29	id99807	id99806	gene5572	0	211.27	0	1	34.7	0.02882	1	32.24	0.03101	3	15.81	0.1897
ame_circ_0001143	NC_007075.3	15439371	15442015	-	*	F	SC	6	26	id99807	id99804	gene5572	0	211.27	0	0	34.7	0	6	32.24	0.18609	0	15.81	0
ame_circ_0001144	NC_007075.3	15489499	15490560	+	*	F	SC	11	26	*	*	*	2	0	0	0	0	0	5	0	0	4	0	0
ame_circ_0001145	NC_007075.3	15489499	15498463	+	*	F	S	3	20	*	id99976	*	0	0	0	0	0	0	2	0	0	1	0	0
ame_circ_0001146	NC_007075.3	15499117	15499291	+	*	F	S	4	8	*	*	*	0	0	0	4	0	0	0	0	0	0	0	0
ame_circ_0001147	NC_007075.3	15541082	15541441	+	*	F	S	4	9	*	*	*	0	0	0	0	0	0	0	0	0	4	0	0
ame_circ_0001148	NC_007075.3	15845247	15850213	-	*	F	SC	5	10	id100125	id100124	gene5589	0	58.05	0	5	7.11	0.70286	0	6.73	0	0	5.08	0
ame_circ_0001149	NC_007075.3	15921153	15923168	+	*	F	SC	3	6	id100204	id100205	gene5593	0	14.08	0	2	5.44	0.36753	0	2.24	0	1	3.52	0.284
ame_circ_0001150	NC_007075.3	16004544	16004621	+	*	F	S	3	10	*	id100305	*	3	0	0	0	0	0	0	0	0	0	0	0
ame_circ_0001151	NC_007075.3	16021097	16021311	+	*	F	S	3	6	*	*	*	3	0	0	0	0	0	0	0	0	0	0	0
ame_circ_0001152	NC_007075.3	16295263	16301709	+	*	F	SC	5	31	*	id100566	*	1	0	0	2	0	0	2	0	0	0	0	0
ame_circ_0001153	NC_007075.3	16348862	16350111	+	*	F	S	3	12	id100628	id100631	gene5636	0	123.15	0	2	30.9	0.06472	1	16.13	0.06199	0	6.13	0
ame_circ_0001154	NC_007075.3	16370582	16370857	+	*	F	S	3	7	*	*	*	0	0	0	0	0	0	3	0	0	0	0	0
ame_circ_0001155	NC_007075.3	16370966	16371085	+	*	F	S	3	8	*	*	*	3	0	0	0	0	0	0	0	0	0	0	0
ame_circ_0001156	NC_007075.3	16371550	16371700	+	*	F	S	4	9	*	*	*	0	0	0	0	0	0	4	0	0	0	0	0
ame_circ_0001157	NC_007075.3	16371712	16371778	+	*	F	S	3	6	*	*	*	0	0	0	0	0	0	3	0	0	0	0	0
ame_circ_0001158	NC_007075.3	16371714	16390882	+	*	F	S	4	8	*	*	*	0	0	0	4	0	0	0	0	0	0	0	0
ame_circ_0001159	NC_007075.3	16390820	16390967	+	*	F	S	3	369	id100673	*	*	2	0	0	1	0	0	0	0	0	0	0	0
ame_circ_0001160	NC_007075.3	16608025	16609267	+	*	F	S	3	6	*	*	*	0	0	0	3	0	0	0	0	0	0	0	0
ame_circ_0001161	NC_007075.3	16652400	16653290	-	*	F	C	1	2	id101184	id101183	gene5678	0	69.43	0	0	11.65	0	1	6.99	0.14307	0	0.93	0
ame_circ_0001162	NC_007075.3	16974476	16975189	+	*	F	SC	7	38	id101851	id101851	gene5737	0	191.55	0	3	102.45	0.02928	3	37.43	0.08014	1	22.55	0.04435
ame_circ_0001163	NC_007075.3	16974476	16977289	+	*	F	SC	6	30	id101851	id101852	gene5737	0	191.55	0	3	102.45	0.02928	3	37.43	0.08014	0	22.55	0
ame_circ_0001164	NC_007075.3	16976562	16977289	+	*	F	SC	11	46	id101852	id101852	gene5737	0	191.55	0	8	102.45	0.07809	1	37.43	0.02671	2	22.55	0.0887
ame_circ_0001165	NC_007075.3	17096990	17097047	+	*	F	S	3	6	*	*	*	0	0	0	0	0	0	0	0	0	3	0	0
ame_circ_0001166	NC_007075.3	17248170	17250033	+	H	NF	SC	37	85	id102035	id102036	gene5762	1	69.18	0.01445	27	38.6	0.69943	5	15.04	0.33244	4	12.87	0.31086
ame_circ_0001167	NC_007075.3	17423390	17426636	+	H	NF	SC	23	133	id102101	id102103	gene5769	0	237.58	0	13	340.78	0.03815	7	158.96	0.04404	3	104.59	0.02868
ame_circ_0001168	NC_007075.3	17423390	17434639	+	*	F	SC	3	51	id102101	id102104	gene5769	0	237.58	0	0	340.78	0	3	158.96	0.01887	0	104.59	0
ame_circ_0001169	NC_007075.3	17423390	17437411	+	*	F	SC	4	86	id102101	id102106	gene5769	0	237.58	0	1	340.78	0.00293	2	158.96	0.01258	1	104.59	0.00956
ame_circ_0001170	NC_007075.3	17424954	17426636	+	H	NF	SC	16	142	id102102	id102103	gene5769	1	237.58	0.00421	8	340.78	0.02348	4	158.96	0.02516	3	104.59	0.02868
ame_circ_0001171	NC_007075.3	17434565	17437411	+	*	F	SC	8	48	id102104	id102106	gene5769	0	237.58	0	4	340.78	0.01174	4	158.96	0.02516	0	104.59	0
ame_circ_0001172	NC_007075.3	17434583	17437411	+	*	F	SC	3	16	*	id102106	*	0	0	0	3	0	0	0	0	0	0	0	0
ame_circ_0001173	NC_007075.3	17450543	17458286	+	*	F	SC	7	46	id102113	id102120	gene5769	0	237.58	0	1	340.78	0.00293	6	158.96	0.03775	0	104.59	0
ame_circ_0001174	NC_007075.3	17450543	17459516	+	*	F	SC	6	24	id102113	id102121	gene5769	0	237.58	0	0	340.78	0	6	158.96	0.03775	0	104.59	0
ame_circ_0001175	NC_007075.3	17450555	17458286	+	*	F	SC	3	31	*	id102120	*	0	0	0	2	0	0	0	0	0	1	0	0
ame_circ_0001176	NC_007075.3	17450555	17459516	+	*	F	C	2	15	*	id102121	*	0	0	0	1	0	0	0	0	0	1	0	0
ame_circ_0001177	NC_007075.3	17471884	17480213	-	*	F	SC	9	20	id102254	id102252	gene5776	0	197.03	0	9	32.77	0.2746	0	9.91	0	0	7.62	0
ame_circ_0001178	NC_007075.3	18236745	18237139	+	*	F	S	4	10	*	*	*	0	0	0	0	0	0	0	0	0	4	0	0
ame_circ_0001179	NC_007075.3	18237101	18238210	+	*	F	S	8	16	*	*	*	0	0	0	0	0	0	0	0	0	8	0	0
ame_circ_0001180	NC_007075.3	18242422	18242617	+	*	F	S	3	9	*	*	*	0	0	0	0	0	0	1	0	0	2	0	0
ame_circ_0001181	NC_007075.3	18284104	18292710	+	*	F	SC	3	79	id102650	id102665	gene5810	0	38.58	0	1	153.4	0.00652	1	153.53	0.00651	1	138.28	0.00723
ame_circ_0001182	NC_007075.3	18292392	18292710	+	*	F	SC	47	170	id102665	id102665	gene5810	2	38.58	0.05184	24	153.4	0.15646	17	153.53	0.11073	4	138.28	0.02893
ame_circ_0001183	NC_007075.3	18292392	18295689	+	*	F	SC	22	158	id102665	id102666	gene5810	1	38.58	0.02592	3	153.4	0.01956	8	153.53	0.05211	10	138.28	0.07232
ame_circ_0001184	NC_007075.3	18294418	18295689	+	*	F	SC	38	128	id102666	id102666	gene5810	1	38.58	0.02592	7	153.4	0.04563	12	153.53	0.07816	18	138.28	0.13017
ame_circ_0001185	NC_007075.3	1912295	1913551	-	*	F	S	9	22	id90477	id90476	gene5003	0	76.3	0	7	95.24	0.0735	1	15.15	0.066	1	8.39	0.11923
ame_circ_0001186	NC_007075.3	236273	243693	+	H	NF	SC	29	112	id89393	id89394	gene4954	3	216.23	0.01387	15	155.71	0.09633	5	131.46	0.03803	6	138.03	0.04347
ame_circ_0001187	NC_007075.3	2522217	2530260	+	*	F	SC	7	51	*	*	*	1	0	0	3	0	0	3	0	0	0	0	0
ame_circ_0001188	NC_007075.3	2522217	2538710	+	*	F	SC	6	30	*	id90582	*	0	0	0	2	0	0	4	0	0	0	0	0
ame_circ_0001189	NC_007075.3	2528793	2530260	+	*	F	C	2	31	*	*	*	0	0	0	1	0	0	0	0	0	1	0	0
ame_circ_0001190	NC_007075.3	2879334	2884343	+	H	NF	SC	10	30	id90659	id90663	gene5023	0	342.37	0	4	74.04	0.05403	3	37.51	0.07998	3	32.45	0.09244
ame_circ_0001191	NC_007075.3	2952404	2958277	+	*	F	SC	4	15	id90670	id90671	gene5026	0	14.59	0	0	5.43	0	2	7.14	0.28003	2	7.75	0.25798
ame_circ_0001192	NC_007075.3	3519910	3526003	+	*	F	C	4	18	*	id90973	*	0	0	0	4	0	0	0	0	0	0	0	0
ame_circ_0001193	NC_007075.3	3519910	3538735	+	*	F	SC	6	38	*	id90930	*	3	0	0	1	0	0	2	0	0	0	0	0
ame_circ_0001194	NC_007075.3	3546053	3547961	-	*	F	SC	10	63	id90965	id90963	gene5056	1	223.36	0.00448	5	169.16	0.02956	2	67.16	0.02978	2	49.32	0.04055
ame_circ_0001195	NC_007075.3	3546645	3547010	+	*	F	S	3	6	*	*	*	0	0	0	0	0	0	3	0	0	0	0	0
ame_circ_0001196	NC_007075.3	4057963	4059101	+	*	F	SC	12	99	id91175	id91177	gene5066	0	324.57	0	2	59.13	0.03382	5	99.56	0.05022	5	88.19	0.0567
ame_circ_0001197	NC_007075.3	4065648	4067175	+	*	F	S	3	26	id91178	id91180	gene5066	0	324.57	0	1	59.13	0.01691	0	99.56	0	2	88.19	0.02268
ame_circ_0001198	NC_007075.3	4327724	4330981	-	*	F	SC	4	30	id91363	id91362	gene5082	0	203.53	0	0	123.46	0	2	76.94	0.02599	2	49.65	0.04028
ame_circ_0001199	NC_007075.3	4348983	4356072	-	*	F	S	6	43	id91361	id91360	gene5082	0	203.53	0	5	123.46	0.0405	1	76.94	0.013	0	49.65	0
ame_circ_0001200	NC_007075.3	4588968	4589029	+	*	F	S	3	6	*	*	*	0	0	0	0	0	0	3	0	0	0	0	0
ame_circ_0001201	NC_007075.3	4737369	4743709	+	*	F	S	4	9	*	*	*	0	0	0	4	0	0	0	0	0	0	0	0
ame_circ_0001202	NC_007075.3	475636	476142	+	*	F	S	3	6	*	*	*	0	0	0	3	0	0	0	0	0	0	0	0
ame_circ_0001203	NC_007075.3	4777243	4779917	-	*	F	SC	9	19	id91933	id91932	gene5110	0	233.21	0	7	43.83	0.15972	1	22.11	0.04522	1	25.33	0.03948
ame_circ_0001204	NC_007075.3	4818561	4818689	+	*	F	S	4	9	*	*	*	4	0	0	0	0	0	0	0	0	0	0	0
ame_circ_0001205	NC_007075.3	4825233	4825745	+	*	F	S	3	10	*	*	*	0	0	0	0	0	0	1	0	0	2	0	0
ame_circ_0001206	NC_007075.3	5026012	5027257	-	*	F	C	1	4	id92487	id92486	gene5128	0	102.6	0	1	76.22	0.01312	0	341.67	0	0	389.58	0
ame_circ_0001207	NC_007075.3	5032070	5034326	-	*	F	SC	4	210	id92484	id92483	gene5128	0	102.6	0	0	76.22	0	2	341.67	0.00585	2	389.58	0.00513
ame_circ_0001208	NC_007075.3	5170422	5173645	-	*	F	SC	8	45	id92555	id92553	gene5129	0	134.48	0	3	41.62	0.07207	4	38.92	0.10278	1	45.92	0.02178
ame_circ_0001209	NC_007075.3	545867	550793	+	*	F	SC	6	26	id89631	id89634	gene4963	0	34.94	0	3	41.57	0.07217	0	27.35	0	3	22.89	0.13104
ame_circ_0001210	NC_007075.3	5940238	5945885	+	*	F	S	3	24	*	*	*	0	0	0	1	0	0	2	0	0	0	0	0
ame_circ_0001211	NC_007075.3	5940238	5945954	+	*	F	SC	18	55	*	id92712	*	0	0	0	4	0	0	4	0	0	10	0	0
ame_circ_0001212	NC_007075.3	6140725	6141015	+	*	F	S	3	6	*	*	*	0	0	0	3	0	0	0	0	0	0	0	0
ame_circ_0001213	NC_007075.3	6209048	6209111	+	*	F	S	3	6	*	id93499	*	0	0	0	0	0	0	3	0	0	0	0	0
ame_circ_0001214	NC_007075.3	6283311	6284042	+	*	F	S	3	6	*	*	*	0	0	0	3	0	0	0	0	0	0	0	0
ame_circ_0001215	NC_007075.3	6295505	6295574	+	*	F	S	3	6	*	*	*	0	0	0	3	0	0	0	0	0	0	0	0
ame_circ_0001216	NC_007075.3	6295637	6295987	+	*	F	S	4	8	*	*	*	0	0	0	4	0	0	0	0	0	0	0	0
ame_circ_0001217	NC_007075.3	6296795	6296847	+	*	F	S	4	8	*	*	*	0	0	0	0	0	0	0	0	0	4	0	0
ame_circ_0001218	NC_007075.3	6341732	6341805	+	*	F	S	3	6	*	*	*	0	0	0	0	0	0	0	0	0	3	0	0
ame_circ_0001219	NC_007075.3	6569062	6583456	+	H	NF	SC	41	113	id93887	id93890	gene5219	0	105.31	0	30	42.58	0.70455	5	70.27	0.07115	6	59.06	0.1016
ame_circ_0001220	NC_007075.3	6572618	6583456	+	*	F	S	4	73	id93888	id93890	gene5219	1	105.31	0.0095	2	42.58	0.04697	1	70.27	0.01423	0	59.06	0
ame_circ_0001221	NC_007075.3	6589791	6602621	+	*	F	C	2	24	id93891	id93893	gene5219	0	105.31	0	1	42.58	0.02348	1	70.27	0.01423	0	59.06	0
ame_circ_0001222	NC_007075.3	6748554	6749193	+	H	N	SC	19	54	id93927	id93928	gene5223	0	212.76	0	11	76.79	0.14326	6	49.74	0.12062	2	34.44	0.05807
ame_circ_0001223	NC_007075.3	6748554	6755109	+	*	F	SC	6	38	id93927	*	*	0	0	0	2	0	0	1	0	0	3	0	0
ame_circ_0001224	NC_007075.3	6792492	6793146	-	H	N	SC	58	133	id94090	id94089	gene5229	2	206.74	0.00967	52	237.44	0.21901	4	60.58	0.06603	0	45.91	0
ame_circ_0001225	NC_007075.3	6792500	6793146	+	*	F	C	3	28	*	id94089	*	0	0	0	3	0	0	0	0	0	0	0	0
ame_circ_0001226	NC_007075.3	6827662	6829245	-	*	F	S	3	33	id94074	id94088	gene5229	0	206.74	0	3	237.44	0.01264	0	60.58	0	0	45.91	0
ame_circ_0001227	NC_007075.3	6827662	6829699	-	H	N	SC	13	58	id94074	id94086	gene5229	1	206.74	0.00484	8	237.44	0.03369	4	60.58	0.06603	0	45.91	0
ame_circ_0001228	NC_007075.3	6829472	6829699	-	*	F	SC	3	39	id94087	id94086	gene5229	0	206.74	0	3	237.44	0.01264	0	60.58	0	0	45.91	0
ame_circ_0001229	NC_007075.3	6848089	6866984	-	*	F	C	3	12	id94084	id94082	gene5229	0	206.74	0	3	237.44	0.01264	0	60.58	0	0	45.91	0
ame_circ_0001230	NC_007075.3	7254096	7258488	+	*	F	C	2	5	*	id94505	*	0	0	0	2	0	0	0	0	0	0	0	0
ame_circ_0001231	NC_007075.3	7352413	7352526	+	*	F	S	3	6	*	*	*	3	0	0	0	0	0	0	0	0	0	0	0
ame_circ_0001232	NC_007075.3	7376663	7378787	-	*	F	S	6	14	id94503	id94503	gene5263	0	74.13	0	0	34.17	0	4	30.17	0.13258	2	36.36	0.055
ame_circ_0001233	NC_007075.3	7500462	7500627	+	*	F	S	3	29	*	*	*	0	0	0	0	0	0	3	0	0	0	0	0
ame_circ_0001234	NC_007075.3	7500477	7500608	+	*	F	S	23	76	*	*	*	5	0	0	10	0	0	7	0	0	1	0	0
ame_circ_0001235	NC_007075.3	7500561	7500654	+	*	F	S	3	22	*	*	*	0	0	0	0	0	0	2	0	0	1	0	0
ame_circ_0001236	NC_007075.3	7500570	7500654	+	*	F	S	9	22	*	*	*	0	0	0	0	0	0	9	0	0	0	0	0
ame_circ_0001237	NC_007075.3	7500577	7500654	+	*	F	S	4	13	*	*	*	0	0	0	0	0	0	0	0	0	4	0	0
ame_circ_0001238	NC_007075.3	7500592	7500711	+	*	F	S	13	271	*	*	*	3	0	0	0	0	0	8	0	0	2	0	0
ame_circ_0001239	NC_007075.3	7584921	7584975	+	*	F	S	3	15	*	*	*	0	0	0	0	0	0	2	0	0	1	0	0
ame_circ_0001240	NC_007075.3	767627	767795	+	*	F	SC	8	23	id89812	id89812	gene4975	0	974.9	0	6	39.09	0.15347	2	32.1	0.06231	0	26.34	0
ame_circ_0001241	NC_007075.3	7765115	7766288	-	*	F	S	5	34	id95041	id95040	gene5298	0	245.07	0	3	180.01	0.01667	2	130.47	0.01533	0	77.97	0
ame_circ_0001242	NC_007075.3	7766119	7769073	-	*	F	S	5	23	id95040	id95039	gene5298	0	245.07	0	1	180.01	0.00556	2	130.47	0.01533	2	77.97	0.02565
ame_circ_0001243	NC_007075.3	7781724	7781824	+	*	F	S	4	8	*	*	*	0	0	0	0	0	0	4	0	0	0	0	0
ame_circ_0001244	NC_007075.3	7815801	7825699	+	*	F	SC	49	173	*	id95034	*	2	0	0	17	0	0	16	0	0	14	0	0
ame_circ_0001245	NC_007075.3	7815801	7847252	+	*	F	C	2	25	*	*	*	0	0	0	2	0	0	0	0	0	0	0	0
ame_circ_0001246	NC_007075.3	7874478	7874531	+	*	F	S	4	9	*	*	*	0	0	0	0	0	0	4	0	0	0	0	0
ame_circ_0001247	NC_007075.3	8307012	8308273	+	*	F	SC	7	15	*	*	*	1	0	0	1	0	0	2	0	0	3	0	0
ame_circ_0001248	NC_007075.3	8619715	8621428	-	*	F	C	2	8	id95376	id95375	gene5320	0	63.28	0	2	62.75	0.03187	0	14.42	0	0	11.21	0
ame_circ_0001249	NC_007075.3	8637768	8649480	-	*	F	C	3	6	id95372	id95369	gene5320	0	63.28	0	3	62.75	0.04781	0	14.42	0	0	11.21	0
ame_circ_0001250	NC_007075.3	8647052	8649480	-	*	F	C	1	4	id95370	id95369	gene5320	1	63.28	0.0158	0	62.75	0	0	14.42	0	0	11.21	0
ame_circ_0001251	NC_007075.3	8689752	8689827	+	*	F	S	3	6	*	*	*	0	0	0	0	0	0	3	0	0	0	0	0
ame_circ_0001252	NC_007075.3	8977456	8979403	-	H	N	SC	20	57	id96001	id95999	gene5344	1	125.03	0.008	11	120.29	0.09145	6	39.46	0.15204	2	36.34	0.05503
ame_circ_0001253	NC_007075.3	9014298	9015520	+	*	F	SC	6	34	*	id95994	*	2	0	0	2	0	0	1	0	0	1	0	0
ame_circ_0001254	NC_007075.3	9015304	9016596	-	*	F	SC	7	41	id95994	id95993	gene5344	1	125.03	0.008	5	120.29	0.04157	1	39.46	0.02534	0	36.34	0
ame_circ_0001255	NC_007075.3	9025071	9026373	-	*	F	SC	3	8	id95992	id95989	gene5344	0	125.03	0	3	120.29	0.02494	0	39.46	0	0	36.34	0
ame_circ_0001256	NC_007075.3	9059767	9062027	-	*	F	SC	6	35	id96089	id96088	gene5351	0	89.38	0	3	175.99	0.01705	3	58.53	0.05125	0	48.84	0
ame_circ_0001257	NC_007075.3	9067699	9068918	-	*	F	SC	23	79	id96087	id96086	gene5351	4	89.38	0.04475	16	175.99	0.09091	3	58.53	0.05125	0	48.84	0
ame_circ_0001258	NC_007075.3	9076771	9077498	-	*	F	SC	6	16	id96084	id96083	gene5351	1	89.38	0.01119	5	175.99	0.02841	0	58.53	0	0	48.84	0
ame_circ_0001259	NC_007075.3	9087553	9087859	-	*	F	S	6	17	id96082	id96082	gene5351	0	89.38	0	6	175.99	0.03409	0	58.53	0	0	48.84	0
ame_circ_0001260	NC_007075.3	9220484	9220535	+	*	F	S	3	7	*	*	*	0	0	0	0	0	0	3	0	0	0	0	0
ame_circ_0001261	NC_007075.3	9288509	9289810	+	*	F	SC	4	10	id96338	id96341	gene5378	0	268.77	0	0	8.71	0	0	11.97	0	4	25.03	0.15983
ame_circ_0001262	NC_007075.3	9301936	9302588	+	*	F	SC	5	13	id96377	id96378	gene5380	0	52.49	0	3	9.94	0.3018	2	7.95	0.2515	0	2.78	0
ame_circ_0001263	NC_007075.3	9319459	9320134	+	*	F	SC	48	108	id96549	id96552	gene5382	5	274.91	0.01819	3	108.73	0.02759	25	75.62	0.33058	15	46.41	0.32318
ame_circ_0001264	NC_007075.3	9349273	9349620	+	*	F	S	4	8	*	*	*	0	0	0	0	0	0	0	0	0	4	0	0
ame_circ_0001265	NC_007075.3	9838322	9839068	+	*	F	SC	5	12	id96954	id96954	gene5401	0	14.27	0	2	17.81	0.11232	2	7.43	0.26921	1	6.72	0.14877
ame_circ_0001266	NC_007075.3	9884929	9887114	+	*	F	S	3	7	*	*	*	0	0	0	0	0	0	1	0	0	2	0	0
ame_circ_0001267	NC_007075.3	9886412	9886530	+	*	F	S	3	6	*	*	*	0	0	0	3	0	0	0	0	0	0	0	0
ame_circ_0001268	NC_007075.3	9937940	9939132	+	*	F	SC	5	12	id96981	*	*	0	0	0	1	0	0	0	0	0	4	0	0
ame_circ_0001269	NC_007075.3	9962250	9962721	+	H	N	SC	11	42	id97020	id97020	gene5408	1	55.48	0.01802	5	32.06	0.15596	4	8.64	0.46295	1	11.37	0.08796
ame_circ_0001270	NC_007076.3	10216838	10221881	+	*	F	C	3	8	*	id110298	*	0	0	0	3	0	0	0	0	0	0	0	0
ame_circ_0001271	NC_007076.3	10383928	10384113	+	*	F	S	3	6	*	*	*	0	0	0	2	0	0	1	0	0	0	0	0
ame_circ_0001272	NC_007076.3	10498243	10498528	+	*	F	S	3	6	*	*	*	0	0	0	0	0	0	3	0	0	0	0	0
ame_circ_0001273	NC_007076.3	10617934	10619198	+	*	F	S	3	8	*	*	*	0	0	0	1	0	0	1	0	0	1	0	0
ame_circ_0001274	NC_007076.3	10672496	10678839	+	*	F	C	1	13	id110495	id110496	gene6266	0	62.79	0	1	70.36	0.01421	0	60.38	0	0	49.72	0
ame_circ_0001275	NC_007076.3	10678608	10678839	+	*	F	C	3	46	id110496	id110496	gene6266	0	62.79	0	3	70.36	0.04264	0	60.38	0	0	49.72	0
ame_circ_0001276	NC_007076.3	10865635	10871370	+	*	F	C	1	2	id110586	id110587	gene6268	0	53.17	0	1	180.08	0.00555	0	73.22	0	0	78.1	0
ame_circ_0001277	NC_007076.3	10883667	10883898	+	*	F	SC	19	51	id110602	id110602	gene6268	0	53.17	0	19	180.08	0.10551	0	73.22	0	0	78.1	0
ame_circ_0001278	NC_007076.3	10883667	10894891	+	*	F	SC	6	61	id110602	id110603	gene6268	0	53.17	0	5	180.08	0.02777	0	73.22	0	1	78.1	0.0128
ame_circ_0001279	NC_007076.3	10894644	10894891	+	*	F	S	9	31	*	id110603	*	0	0	0	9	0	0	0	0	0	0	0	0
ame_circ_0001280	NC_007076.3	10894744	10895734	+	*	F	SC	10	55	id110603	id110604	gene6268	0	53.17	0	7	180.08	0.03887	2	73.22	0.02732	1	78.1	0.0128
ame_circ_0001281	NC_007076.3	10894744	10906907	+	*	F	C	3	58	id110603	id110605	gene6268	0	53.17	0	3	180.08	0.01666	0	73.22	0	0	78.1	0
ame_circ_0001282	NC_007076.3	10918484	10930152	+	*	F	C	1	4	id110607	id110612	gene6268	0	53.17	0	1	180.08	0.00555	0	73.22	0	0	78.1	0
ame_circ_0001283	NC_007076.3	10923458	10925923	+	*	F	SC	9	47	id110609	id110610	gene6268	0	53.17	0	7	180.08	0.03887	2	73.22	0.02732	0	78.1	0
ame_circ_0001284	NC_007076.3	11032911	11037686	-	*	F	SC	6	14	id110931	id110942	gene6285	0	161.43	0	4	21.4	0.18691	2	13.72	0.14573	0	10	0
ame_circ_0001285	NC_007076.3	11060804	11061005	+	*	F	SC	9	23	id110975	id110975	gene6288	0	226.18	0	5	34.49	0.14498	4	33.53	0.11931	0	27.59	0
ame_circ_0001286	NC_007076.3	11101345	11102169	-	H	NF	S	63	141	id111080	id111078	gene6294	2	166.05	0.01204	43	38.4	1.11977	8	17.89	0.44729	10	15.96	0.6267
ame_circ_0001287	NC_007076.3	11173044	11177391	-	*	F	S	3	9	id111115	id111111	gene6296	0	82.71	0	0	29.14	0	1	13.63	0.07338	2	8.46	0.23644
ame_circ_0001288	NC_007076.3	11244404	11244467	+	*	F	S	8	16	*	*	*	0	0	0	0	0	0	0	0	0	8	0	0
ame_circ_0001289	NC_007076.3	11316329	11316399	+	*	F	S	3	7	*	*	*	0	0	0	3	0	0	0	0	0	0	0	0
ame_circ_0001290	NC_007076.3	11317645	11318109	+	*	F	S	3	7	*	*	*	0	0	0	0	0	0	3	0	0	0	0	0
ame_circ_0001291	NC_007076.3	11357252	11357346	+	*	F	S	3	6	*	*	*	0	0	0	0	0	0	3	0	0	0	0	0
ame_circ_0001292	NC_007076.3	11465439	11487178	+	*	F	SC	4	173	*	id111711	*	0	0	0	2	0	0	1	0	0	1	0	0
ame_circ_0001293	NC_007076.3	11487037	11489535	-	*	F	SC	51	137	id111711	id111710	gene6343	3	111.44	0.02692	16	202.61	0.07897	18	124.27	0.14485	14	108.51	0.12902
ame_circ_0001294	NC_007076.3	11487037	11502795	-	*	F	C	8	40	id111711	id111709	gene6343	0	111.44	0	8	202.61	0.03948	0	124.27	0	0	108.51	0
ame_circ_0001295	NC_007076.3	11489473	11502795	-	*	F	C	1	123	id111710	id111709	gene6343	0	111.44	0	1	202.61	0.00494	0	124.27	0	0	108.51	0
ame_circ_0001296	NC_007076.3	11495057	11495257	+	*	F	S	3	6	*	*	*	1	0	0	0	0	0	2	0	0	0	0	0
ame_circ_0001297	NC_007076.3	11528058	11528186	+	*	F	S	3	6	*	*	*	0	0	0	0	0	0	2	0	0	1	0	0
ame_circ_0001298	NC_007076.3	11545788	11545838	+	*	F	S	3	6	*	*	*	0	0	0	0	0	0	0	0	0	3	0	0
ame_circ_0001299	NC_007076.3	11548612	11549789	+	*	F	S	4	8	id111767	*	*	0	0	0	2	0	0	0	0	0	2	0	0
ame_circ_0001300	NC_007076.3	11581539	11581969	+	*	F	S	3	6	*	*	*	0	0	0	0	0	0	1	0	0	2	0	0
ame_circ_0001301	NC_007076.3	11649037	11652107	+	*	F	S	3	6	*	id112006	*	0	0	0	0	0	0	3	0	0	0	0	0
ame_circ_0001302	NC_007076.3	11792040	11796491	-	H	NF	SC	25	92	id112030	id112029	gene6359	1	254.86	0.00392	9	153.06	0.0588	8	68.95	0.11603	7	42.58	0.16442
ame_circ_0001303	NC_007076.3	11795904	11796491	-	*	F	SC	7	41	id112029	id112029	gene6359	0	254.86	0	7	153.06	0.04573	0	68.95	0	0	42.58	0
ame_circ_0001304	NC_007076.3	1183966	1185648	+	*	F	S	5	25	id103526	id103527	gene5876	0	129.55	0	4	36.36	0.11	1	54.55	0.01833	0	36.36	0
ame_circ_0001305	NC_007076.3	11995345	11998029	+	*	F	S	3	17	*	id112094	*	0	0	0	1	0	0	1	0	0	1	0	0
ame_circ_0001306	NC_007076.3	11997638	11998029	-	*	F	S	3	13	id112095	id112094	gene6361	0	23.88	0	1	21.4	0.04672	0	12.52	0	2	4.66	0.42925
ame_circ_0001307	NC_007076.3	11997638	12002044	-	*	F	S	3	14	id112095	id112093	gene6361	0	23.88	0	1	21.4	0.04672	2	12.52	0.15972	0	4.66	0
ame_circ_0001308	NC_007076.3	1204943	1205285	+	*	F	S	3	7	*	*	*	0	0	0	3	0	0	0	0	0	0	0	0
ame_circ_0001309	NC_007076.3	12169301	12169774	+	*	F	SC	3	9	id112174	id112174	gene6363	0	46.92	0	1	93.21	0.01073	2	38.94	0.05136	0	27.52	0
ame_circ_0001310	NC_007076.3	12249938	12251677	+	*	F	S	3	34	id112193	id112194	gene6363	2	46.92	0.04263	1	93.21	0.01073	0	38.94	0	0	27.52	0
ame_circ_0001311	NC_007076.3	12249938	12277674	+	H	N	SC	16	50	id112193	id112197	gene6363	0	46.92	0	9	93.21	0.09656	5	38.94	0.1284	2	27.52	0.07266
ame_circ_0001312	NC_007076.3	12256034	12258758	+	H	NF	SC	29	126	id112195	id112196	gene6363	0	46.92	0	17	93.21	0.18239	9	38.94	0.23113	3	27.52	0.109
ame_circ_0001313	NC_007076.3	12256034	12277674	+	*	F	C	2	75	id112195	id112197	gene6363	0	46.92	0	1	93.21	0.01073	1	38.94	0.02568	0	27.52	0
ame_circ_0001314	NC_007076.3	1255332	1257078	+	*	F	SC	11	48	*	id103591	*	0	0	0	0	0	0	0	0	0	11	0	0
ame_circ_0001315	NC_007076.3	1255353	1257078	+	*	F	C	113	410	*	id103591	*	0	0	0	38	0	0	52	0	0	23	0	0
ame_circ_0001316	NC_007076.3	1255356	1257078	+	*	F	S	143	404	*	id103591	*	12	0	0	49	0	0	63	0	0	19	0	0
ame_circ_0001317	NC_007076.3	12569005	12572019	+	*	F	C	2	13	*	id112736	*	0	0	0	2	0	0	0	0	0	0	0	0
ame_circ_0001318	NC_007076.3	12571609	12572019	-	*	F	SC	21	55	id112753	id112736	gene6401	3	58.46	0.05132	9	113.47	0.07931	9	48.14	0.18695	0	18.76	0
ame_circ_0001319	NC_007076.3	12575831	12576681	-	*	F	SC	8	29	id112752	id112752	gene6401	1	58.46	0.01711	3	113.47	0.02644	3	48.14	0.06232	1	18.76	0.05332
ame_circ_0001320	NC_007076.3	12646688	12649135	+	*	F	SC	5	15	id112822	*	*	1	0	0	0	0	0	2	0	0	2	0	0
ame_circ_0001321	NC_007076.3	12652809	12652882	+	*	F	S	3	6	*	*	*	0	0	0	0	0	0	0	0	0	3	0	0
ame_circ_0001322	NC_007076.3	12665892	12666506	-	*	F	S	3	25	id112942	id112941	gene6407	0	494.69	0	2	83.22	0.02403	0	100.04	0	1	73.3	0.01364
ame_circ_0001323	NC_007076.3	12841556	12841615	+	*	F	S	3	6	*	*	*	0	0	0	0	0	0	0	0	0	3	0	0
ame_circ_0001324	NC_007076.3	13023873	13027698	+	*	F	S	3	6	id113447	id113449	gene6438	0	10.82	0	3	11.48	0.26134	0	2.13	0	0	3.94	0
ame_circ_0001325	NC_007076.3	13063511	13064038	+	*	F	SC	11	23	id113455	id113455	gene6439	0	31.79	0	11	9.22	1.1935	0	7.9	0	0	6.58	0
ame_circ_0001326	NC_007076.3	1509112	1510341	+	*	F	SC	8	60	id103720	id103720	gene5891	0	86.75	0	4	114.02	0.03508	3	32.85	0.09133	1	22.8	0.04385
ame_circ_0001327	NC_007076.3	1509112	1511144	+	*	F	SC	8	35	id103720	id103721	gene5891	0	86.75	0	6	114.02	0.05262	0	32.85	0	2	22.8	0.08771
ame_circ_0001328	NC_007076.3	1510914	1511169	+	H	N	S	14	31	id103721	id103716	gene5891	1	86.75	0.01153	9	114.02	0.07894	4	32.85	0.12177	0	22.8	0
ame_circ_0001329	NC_007076.3	1622296	1622820	+	*	F	SC	4	20	id103742	id103742	gene5894	0	80.97	0	3	26.16	0.11467	1	28.35	0.03527	0	15.64	0
ame_circ_0001330	NC_007076.3	1659542	1659603	+	*	F	S	3	6	*	*	*	0	0	0	0	0	0	3	0	0	0	0	0
ame_circ_0001331	NC_007076.3	1775763	1776442	+	H	NF	SC	19	40	id103930	id103931	gene5901	0	78.61	0	3	14.82	0.20239	12	9.73	1.23273	4	4.5	0.88918
ame_circ_0001332	NC_007076.3	1903920	1906462	-	*	F	SC	5	40	id104336	id104348	gene5917	1	124.9	0.00801	1	26.07	0.03836	3	33.95	0.08836	0	25.67	0
ame_circ_0001333	NC_007076.3	1903920	1906462	-	*	F	SC	5	40	id104336	id104348	gene5917	1	124.9	0.00801	1	26.07	0.03836	3	33.95	0.08836	0	25.67	0
ame_circ_0001334	NC_007076.3	1906298	1906390	+	*	F	S	3	6	*	*	*	3	0	0	0	0	0	0	0	0	0	0	0
ame_circ_0001335	NC_007076.3	2085808	2085899	+	*	F	S	3	6	*	*	*	0	0	0	0	0	0	3	0	0	0	0	0
ame_circ_0001336	NC_007076.3	2112600	2112948	-	*	F	C	2	4	id104450	id104449	gene5929	0	43.86	0	2	3.75	0.53361	0	5	0	0	5.13	0
ame_circ_0001337	NC_007076.3	2121818	2123887	-	*	F	S	3	6	id104444	id104442	gene5929	0	43.86	0	3	3.75	0.80042	0	5	0	0	5.13	0
ame_circ_0001338	NC_007076.3	2138711	2139349	-	H	NF	SC	17	37	id104495	id104494	gene5930	0	116.98	0	9	24.01	0.37483	4	9.03	0.44306	4	10.76	0.37186
ame_circ_0001339	NC_007076.3	2233929	2234319	+	*	F	S	3	6	*	*	*	0	0	0	3	0	0	0	0	0	0	0	0
ame_circ_0001340	NC_007076.3	2575248	2575634	-	H	NF	SC	109	252	id104970	id104969	gene5958	4	77.43	0.05166	79	221.29	0.35699	18	22.66	0.79445	8	14.3	0.55951
ame_circ_0001341	NC_007076.3	2575248	2602043	-	*	F	SC	10	146	id104970	id104968	gene5958	1	77.43	0.01291	5	221.29	0.02259	1	22.66	0.04414	3	14.3	0.20982
ame_circ_0001342	NC_007076.3	2601824	2602043	-	*	F	SC	3	35	id104968	id104968	gene5958	1	77.43	0.01291	2	221.29	0.00904	0	22.66	0	0	14.3	0
ame_circ_0001343	NC_007076.3	2670598	2675550	-	*	F	SC	5	17	id105151	id105148	gene5973	0	420.99	0	1	35.54	0.02814	2	24.46	0.08178	2	21.32	0.0938
ame_circ_0001344	NC_007076.3	286700	288015	-	*	F	S	3	10	id103099	id103099	gene5845	0	65.74	0	0	30.91	0	0	15.67	0	3	23.07	0.13002
ame_circ_0001345	NC_007076.3	3001515	3006262	+	*	F	C	1	6	id105440	*	*	0	0	0	1	0	0	0	0	0	0	0	0
ame_circ_0001346	NC_007076.3	3102760	3103766	-	*	F	SC	15	52	id105504	id105502	gene6001	2	184.17	0.01086	11	100.41	0.10956	2	31.66	0.06316	0	33.29	0
ame_circ_0001347	NC_007076.3	3107248	3108328	-	*	F	SC	18	74	id105508	id105464	gene6001	1	184.17	0.00543	14	100.41	0.13943	2	31.66	0.06316	1	33.29	0.03004
ame_circ_0001348	NC_007076.3	3107248	3108694	-	*	F	SC	7	75	id105508	id105491	gene6001	1	184.17	0.00543	5	100.41	0.0498	1	31.66	0.03158	0	33.29	0
ame_circ_0001349	NC_007076.3	3108085	3108328	-	*	F	SC	6	74	id105507	id105464	gene6001	1	184.17	0.00543	5	100.41	0.0498	0	31.66	0	0	33.29	0
ame_circ_0001350	NC_007076.3	3190630	3196043	+	*	F	SC	4	109	id105514	id105518	gene6003	0	55.2	0	1	275.75	0.00363	1	375.59	0.00266	2	321.98	0.00621
ame_circ_0001351	NC_007076.3	3195114	3196043	+	*	F	SC	28	170	id105516	id105518	gene6003	4	55.2	0.07246	17	275.75	0.06165	6	375.59	0.01597	1	321.98	0.00311
ame_circ_0001352	NC_007076.3	3195679	3196043	+	*	F	S	3	61	id105517	id105518	gene6003	0	55.2	0	3	275.75	0.01088	0	375.59	0	0	321.98	0
ame_circ_0001353	NC_007076.3	3210796	3238883	+	*	F	C	2	12	id105519	*	*	0	0	0	2	0	0	0	0	0	0	0	0
ame_circ_0001354	NC_007076.3	3290114	3290351	+	*	F	S	5	14	*	*	*	0	0	0	0	0	0	3	0	0	2	0	0
ame_circ_0001355	NC_007076.3	3290483	3293087	+	*	F	SC	21	111	id105520	id105538	*	0	0	0	0	0	0	12	0	0	9	0	0
ame_circ_0001356	NC_007076.3	3357438	3357585	+	*	F	C	1	5	id105550	id105550	gene6006	0	67.62	0	1	39.62	0.02524	0	78.36	0	0	76.58	0
ame_circ_0001357	NC_007076.3	3384557	3386023	+	H	NF	S	24	101	id105553	id105555	gene6006	1	67.62	0.01479	10	39.62	0.25238	7	78.36	0.08933	6	76.58	0.07835
ame_circ_0001358	NC_007076.3	3394640	3395438	+	H	N	SC	40	83	id105561	id105563	gene6007	0	195.22	0	24	116.66	0.20572	16	39.11	0.40909	0	13.71	0
ame_circ_0001359	NC_007076.3	3430761	3430821	+	*	F	S	3	8	id105618	*	*	0	0	0	3	0	0	0	0	0	0	0	0
ame_circ_0001360	NC_007076.3	3553290	3597719	+	*	F	S	3	14	*	id105784	*	0	0	0	1	0	0	2	0	0	0	0	0
ame_circ_0001361	NC_007076.3	3789300	3790742	+	*	F	SC	3	35	id105952	id105952	gene6039	0	74.27	0	0	45.35	0	1	76.99	0.01299	2	66.73	0.02997
ame_circ_0001362	NC_007076.3	4052419	4057366	+	*	F	S	5	12	id105953	id105961	gene6039	1	74.27	0.01346	2	45.35	0.0441	2	76.99	0.02598	0	66.73	0
ame_circ_0001363	NC_007076.3	4107302	4109764	+	*	F	SC	4	68	*	id106095	*	0	0	0	0	0	0	4	0	0	0	0	0
ame_circ_0001364	NC_007076.3	4108566	4109764	-	H	N	SC	18	200	id106098	id106095	gene6055	0	120.13	0	7	194.57	0.03598	9	326.69	0.02755	2	295.52	0.00677
ame_circ_0001365	NC_007076.3	4132534	4132785	+	*	F	SC	5	130	*	id106094	*	0	0	0	1	0	0	3	0	0	1	0	0
ame_circ_0001366	NC_007076.3	4173892	4183580	-	*	F	SC	19	101	id106093	id106084	gene6055	2	120.13	0.01665	12	194.57	0.06167	5	326.69	0.01531	0	295.52	0
ame_circ_0001367	NC_007076.3	4182385	4183580	-	*	F	S	5	81	id106092	id106084	gene6055	1	120.13	0.00832	1	194.57	0.00514	3	326.69	0.00918	0	295.52	0
ame_circ_0001368	NC_007076.3	4287906	4289804	+	*	F	S	3	6	*	*	*	3	0	0	0	0	0	0	0	0	0	0	0
ame_circ_0001369	NC_007076.3	4328948	4329645	+	*	F	SC	16	33	*	*	*	6	0	0	2	0	0	3	0	0	5	0	0
ame_circ_0001370	NC_007076.3	4334111	4334181	+	*	F	S	6	14	*	*	*	0	0	0	0	0	0	1	0	0	5	0	0
ame_circ_0001371	NC_007076.3	4336539	4336626	+	*	F	S	4	8	*	*	*	0	0	0	4	0	0	0	0	0	0	0	0
ame_circ_0001372	NC_007076.3	4498997	4510865	-	*	F	S	3	20	id106331	id106330	gene6078	0	34.88	0	1	7.24	0.13814	1	13.82	0.07236	1	16.45	0.06078
ame_circ_0001373	NC_007076.3	5470292	5470366	+	*	F	S	3	6	*	*	*	0	0	0	0	0	0	0	0	0	3	0	0
ame_circ_0001374	NC_007076.3	5475879	5475959	+	*	F	S	3	6	*	*	*	0	0	0	0	0	0	0	0	0	3	0	0
ame_circ_0001375	NC_007076.3	556227	560071	-	H	F	SC	11	37	id103260	id103259	gene5854	2	118.79	0.01684	5	50.56	0.0989	1	18.84	0.05309	3	15.37	0.19517
ame_circ_0001376	NC_007076.3	558716	560071	-	*	F	S	6	21	id103259	id103259	gene5854	0	118.79	0	6	50.56	0.11868	0	18.84	0	0	15.37	0
ame_circ_0001377	NC_007076.3	5927654	5930622	-	*	F	SC	7	18	id106744	id106740	gene6113	0	149.84	0	3	31.32	0.09577	3	17.4	0.17239	1	13.01	0.07689
ame_circ_0001378	NC_007076.3	6060171	6060434	+	*	F	S	3	7	*	*	*	3	0	0	0	0	0	0	0	0	0	0	0
ame_circ_0001379	NC_007076.3	6067821	6067886	+	*	F	S	3	7	*	*	*	0	0	0	3	0	0	0	0	0	0	0	0
ame_circ_0001380	NC_007076.3	6067894	6069236	+	*	F	S	3	7	*	*	*	0	0	0	3	0	0	0	0	0	0	0	0
ame_circ_0001381	NC_007076.3	6155580	6178147	-	*	F	SC	8	47	id106923	id106921	gene6121	1	73.08	0.01368	3	159.4	0.01882	3	26.77	0.11208	1	16.24	0.06157
ame_circ_0001382	NC_007076.3	6176709	6178147	-	*	F	SC	12	64	id106922	id106921	gene6121	0	73.08	0	11	159.4	0.06901	1	26.77	0.03736	0	16.24	0
ame_circ_0001383	NC_007076.3	640673	648915	-	*	F	C	2	7	id103318	id103315	gene5861	1	4.11	0.24347	1	14.79	0.06763	0	1.64	0	0	1.37	0
ame_circ_0001384	NC_007076.3	6820548	6822469	+	*	F	S	3	9	*	*	*	1	0	0	0	0	0	2	0	0	0	0	0
ame_circ_0001385	NC_007076.3	6957871	6958270	+	*	F	SC	8	22	id106987	id106988	gene6130	0	73.89	0	3	60.91	0.04925	4	17.47	0.22891	1	12.48	0.08012
ame_circ_0001386	NC_007076.3	7297530	7298764	+	*	F	S	3	6	*	*	*	0	0	0	3	0	0	0	0	0	0	0	0
ame_circ_0001387	NC_007076.3	7554457	7559851	+	*	F	C	2	4	id108813	id108826	gene6155	0	43.25	0	2	5.36	0.37329	0	0	0	0	1.53	0
ame_circ_0001388	NC_007076.3	7735945	7738936	-	*	F	SC	5	27	id108966	id108964	gene6162	0	217.39	0	2	176.53	0.01133	2	111.58	0.01792	1	71.77	0.01393
ame_circ_0001389	NC_007076.3	7738373	7738936	-	*	F	SC	7	43	id108965	id108964	gene6162	0	217.39	0	4	176.53	0.02266	3	111.58	0.02689	0	71.77	0
ame_circ_0001390	NC_007076.3	7738373	7738957	+	*	F	SC	4	28	id108965	*	*	0	0	0	4	0	0	0	0	0	0	0	0
ame_circ_0001391	NC_007076.3	7738373	7743809	-	*	F	SC	5	36	id108965	id108957	gene6162	0	217.39	0	0	176.53	0	4	111.58	0.03585	1	71.77	0.01393
ame_circ_0001392	NC_007076.3	7748458	7749282	+	*	F	S	3	154	id108956	*	*	0	0	0	1	0	0	0	0	0	2	0	0
ame_circ_0001393	NC_007076.3	7773385	7773501	+	*	F	S	3	6	*	*	*	0	0	0	3	0	0	0	0	0	0	0	0
ame_circ_0001394	NC_007076.3	7777454	7777614	+	*	F	S	3	10	*	*	*	3	0	0	0	0	0	0	0	0	0	0	0
ame_circ_0001395	NC_007076.3	7778367	7778457	+	*	F	S	5	11	*	*	*	3	0	0	0	0	0	2	0	0	0	0	0
ame_circ_0001396	NC_007076.3	7778511	7778561	+	*	F	S	11	34	*	*	*	11	0	0	0	0	0	0	0	0	0	0	0
ame_circ_0001397	NC_007076.3	7795605	7797102	-	*	F	SC	24	190	id109153	id109152	gene6167	1	83.47	0.01198	13	526.64	0.02468	6	268.35	0.02236	4	233.01	0.01717
ame_circ_0001398	NC_007076.3	7796954	7797705	-	H	N	SC	14	120	id109152	id109151	gene6167	0	83.47	0	10	526.64	0.01899	3	268.35	0.01118	1	233.01	0.00429
ame_circ_0001399	NC_007076.3	7796954	7800066	-	*	F	S	3	33	id109152	id109129	gene6167	2	83.47	0.02396	0	526.64	0	1	268.35	0.00373	0	233.01	0
ame_circ_0001400	NC_007076.3	7799929	7824278	-	*	F	C	2	5	id109129	id109147	gene6167	0	83.47	0	2	526.64	0.0038	0	268.35	0	0	233.01	0
ame_circ_0001401	NC_007076.3	7807196	7808259	-	*	F	SC	23	273	id109149	id109148	gene6167	2	83.47	0.02396	9	526.64	0.01709	8	268.35	0.02981	4	233.01	0.01717
ame_circ_0001402	NC_007076.3	7807196	7819229	-	*	F	SC	64	234	id109149	id109115	gene6167	3	83.47	0.03594	40	526.64	0.07595	14	268.35	0.05217	7	233.01	0.03004
ame_circ_0001403	NC_007076.3	7809853	7810360	+	*	F	S	3	6	*	*	*	0	0	0	0	0	0	0	0	0	3	0	0
ame_circ_0001404	NC_007076.3	7818545	7818962	+	*	F	S	3	6	*	*	*	0	0	0	3	0	0	0	0	0	0	0	0
ame_circ_0001405	NC_007076.3	7818903	7819229	+	*	F	S	7	56	*	id109115	*	0	0	0	7	0	0	0	0	0	0	0	0
ame_circ_0001406	NC_007076.3	7950487	7952400	-	*	F	SC	3	6	id109183	id109181	gene6169	0	115.46	0	3	52.46	0.05719	0	43.17	0	0	69.78	0
ame_circ_0001407	NC_007076.3	8645012	8647453	+	*	F	C	1	4	id109278	id109279	gene6178	0	33.75	0	1	46.17	0.02166	0	18.73	0	0	9.8	0
ame_circ_0001408	NC_007076.3	8854232	8858670	+	*	F	SC	3	19	id109293	id109294	gene6181	0	89.85	0	1	110.31	0.00907	1	32.94	0.03036	1	30.21	0.0331
ame_circ_0001409	NC_007076.3	8858523	8866466	+	*	F	SC	3	19	id109294	id109295	gene6181	0	89.85	0	3	110.31	0.0272	0	32.94	0	0	30.21	0
ame_circ_0001410	NC_007076.3	8866302	8868731	+	*	F	SC	4	12	id109295	id109297	gene6181	0	89.85	0	2	110.31	0.01813	1	32.94	0.03036	1	30.21	0.0331
ame_circ_0001411	NC_007076.3	8868524	8876674	+	*	F	SC	3	23	id109297	id109299	gene6181	0	89.85	0	1	110.31	0.00907	2	32.94	0.06072	0	30.21	0
ame_circ_0001412	NC_007076.3	8880024	8881415	+	*	F	SC	6	12	id109302	id109304	gene6181	0	89.85	0	6	110.31	0.05439	0	32.94	0	0	30.21	0
ame_circ_0001413	NC_007076.3	8926935	8927742	+	H	N	SC	25	51	id109317	id109318	gene6184	1	23.99	0.04169	20	73.26	0.27301	3	6.48	0.46275	1	6.16	0.16237
ame_circ_0001414	NC_007076.3	9000048	9000143	+	*	F	S	3	6	*	*	*	0	0	0	0	0	0	3	0	0	0	0	0
ame_circ_0001415	NC_007076.3	9070449	9070654	+	*	F	S	3	6	*	id109745	*	0	0	0	3	0	0	0	0	0	0	0	0
ame_circ_0001416	NC_007076.3	9075756	9076894	-	*	F	S	4	14	id109792	id109788	gene6210	1	83.64	0.01196	0	11.46	0	2	10.89	0.18374	1	1.43	0.6982
ame_circ_0001417	NC_007076.3	9420730	9420780	+	*	F	S	3	6	*	*	*	3	0	0	0	0	0	0	0	0	0	0	0
ame_circ_0001418	NC_007076.3	9476356	9479167	-	*	F	SC	5	40	id110196	id110192	gene6233	0	192.7	0	1	112	0.00893	3	40.08	0.07486	1	29.92	0.03342
ame_circ_0001419	NC_007076.3	9477918	9483056	-	H	N	SC	20	68	id110194	id110191	gene6233	0	192.7	0	7	112	0.0625	11	40.08	0.27447	2	29.92	0.06684
ame_circ_0001420	NC_007076.3	960371	960610	+	*	F	S	3	6	*	*	*	0	0	0	0	0	0	2	0	0	1	0	0
ame_circ_0001421	NC_007077.3	10016483	10018354	+	*	F	SC	9	52	id127466	id127472	gene7166	0	65.32	0	0	139.81	0	6	180.03	0.03333	3	180.16	0.01665
ame_circ_0001422	NC_007077.3	10017096	10018354	+	*	F	SC	14	134	id127467	id127472	gene7166	2	65.32	0.03062	1	139.81	0.00715	8	180.03	0.04444	3	180.16	0.01665
ame_circ_0001423	NC_007077.3	10095515	10095623	+	*	F	S	3	6	*	*	*	0	0	0	0	0	0	0	0	0	3	0	0
ame_circ_0001424	NC_007077.3	10110445	10110537	+	*	F	S	3	6	*	*	*	3	0	0	0	0	0	0	0	0	0	0	0
ame_circ_0001425	NC_007077.3	10676536	10676797	+	*	F	S	3	6	*	*	*	0	0	0	3	0	0	0	0	0	0	0	0
ame_circ_0001426	NC_007077.3	106939	108473	-	*	F	SC	83	213	id113704	id113703	gene6451	8	102.19	0.07829	36	174.25	0.2066	23	63.8	0.3605	16	66.52	0.24053
ame_circ_0001427	NC_007077.3	10697325	10697397	+	*	F	S	3	6	*	*	*	0	0	0	0	0	0	0	0	0	3	0	0
ame_circ_0001428	NC_007077.3	10700498	10703226	+	*	F	C	1	4	*	id127896	*	0	0	0	1	0	0	0	0	0	0	0	0
ame_circ_0001429	NC_007077.3	10873858	10873959	+	*	F	S	3	6	*	*	*	0	0	0	0	0	0	0	0	0	3	0	0
ame_circ_0001430	NC_007077.3	1124532	1124783	+	*	F	SC	5	17	id114291	id114291	gene6475	0	39.65	0	4	29.45	0.13584	1	7.66	0.13062	0	5.3	0
ame_circ_0001431	NC_007077.3	11351170	11352015	+	*	F	SC	4	16	id127906	*	*	0	0	0	2	0	0	1	0	0	1	0	0
ame_circ_0001432	NC_007077.3	11693026	11693158	+	*	F	S	3	6	*	*	*	0	0	0	3	0	0	0	0	0	0	0	0
ame_circ_0001433	NC_007077.3	11718932	11720765	-	*	F	SC	10	20	id128236	id128235	gene7232	0	8.85	0	8	43.72	0.18297	2	3.76	0.53257	0	2.41	0
ame_circ_0001434	NC_007077.3	11941871	11944498	+	*	F	SC	4	44	*	*	*	0	0	0	0	0	0	3	0	0	1	0	0
ame_circ_0001435	NC_007077.3	1216665	1217790	-	*	F	SC	4	9	id114352	id114344	gene6476	0	16.25	0	4	7	0.5714	0	3.46	0	0	3.62	0
ame_circ_0001436	NC_007077.3	12212718	12250701	+	*	F	SC	10	105	id128407	id128422	gene7238	0	211.08	0	8	123.31	0.06488	2	82.41	0.02427	0	62.58	0
ame_circ_0001437	NC_007077.3	12216310	12250701	+	*	F	SC	4	80	id128409	id128422	gene7238	0	211.08	0	0	123.31	0	3	82.41	0.0364	1	62.58	0.01598
ame_circ_0001438	NC_007077.3	12240542	12240631	+	*	F	S	6	22	*	*	*	1	0	0	0	0	0	1	0	0	4	0	0
ame_circ_0001439	NC_007077.3	12240542	12240645	+	*	F	S	3	15	*	*	*	0	0	0	0	0	0	3	0	0	0	0	0
ame_circ_0001440	NC_007077.3	12240563	12240645	+	*	F	S	5	18	id128419	*	*	0	0	0	0	0	0	5	0	0	0	0	0
ame_circ_0001441	NC_007077.3	12240563	12240726	+	*	F	S	4	14	id128419	*	*	0	0	0	0	0	0	4	0	0	0	0	0
ame_circ_0001442	NC_007077.3	12247837	12250701	+	H	N	SC	35	197	id128420	id128422	gene7238	0	211.08	0	26	123.31	0.21085	7	82.41	0.08494	2	62.58	0.03196
ame_circ_0001443	NC_007077.3	12282023	12284672	+	*	F	S	3	98	id128430	id128431	gene7238	0	211.08	0	1	123.31	0.00811	1	82.41	0.01213	1	62.58	0.01598
ame_circ_0001444	NC_007077.3	12339075	12339302	-	*	F	SC	18	51	id128463	id128463	gene7244	1	77.33	0.01293	12	326.45	0.03676	4	31.88	0.12548	1	28.93	0.03457
ame_circ_0001445	NC_007077.3	12344499	12346908	+	*	F	SC	9	34	id128462	*	*	1	0	0	6	0	0	1	0	0	1	0	0
ame_circ_0001446	NC_007077.3	12346496	12346908	+	*	F	S	3	25	id128461	*	*	0	0	0	2	0	0	1	0	0	0	0	0
ame_circ_0001447	NC_007077.3	12612707	12612774	+	*	F	S	3	7	*	*	*	0	0	0	0	0	0	3	0	0	0	0	0
ame_circ_0001448	NC_007077.3	12613497	12613592	+	*	F	S	3	7	*	*	*	0	0	0	0	0	0	0	0	0	3	0	0
ame_circ_0001449	NC_007077.3	12756251	12758405	+	*	F	S	3	6	id128814	id128820	gene7272	0	100.63	0	0	23.88	0	3	14.78	0.20296	0	6.82	0
ame_circ_0001450	NC_007077.3	12808163	12812252	+	*	F	S	3	53	*	*	*	0	0	0	0	0	0	0	0	0	3	0	0
ame_circ_0001451	NC_007077.3	12808163	12819336	+	*	F	C	4	14	*	*	*	0	0	0	4	0	0	0	0	0	0	0	0
ame_circ_0001452	NC_007077.3	12808250	12819336	+	*	F	SC	8	22	*	*	*	1	0	0	4	0	0	2	0	0	1	0	0
ame_circ_0001453	NC_007077.3	13109993	13112187	-	*	F	SC	3	9	id129361	id129359	gene7308	0	113.65	0	2	84.75	0.0236	0	36.01	0	1	30.19	0.03312
ame_circ_0001454	NC_007077.3	13211785	13212945	+	*	F	S	16	32	*	*	*	14	0	0	2	0	0	0	0	0	0	0	0
ame_circ_0001455	NC_007077.3	13268025	13278863	+	*	F	C	2	26	id129604	id129606	gene7328	0	33.53	0	1	42.69	0.02343	0	70	0	1	62.74	0.01594
ame_circ_0001456	NC_007077.3	13276028	13278863	+	*	F	SC	10	34	id129605	id129606	gene7328	2	33.53	0.05965	6	42.69	0.14055	0	70	0	2	62.74	0.03188
ame_circ_0001457	NC_007077.3	13311558	13318624	+	*	F	SC	8	19	*	id129618	*	1	0	0	2	0	0	2	0	0	3	0	0
ame_circ_0001458	NC_007077.3	13318548	13320747	+	H	NF	SC	12	83	id129618	id129620	gene7330	2	400.06	0.005	4	123.92	0.03228	3	38.13	0.07868	3	34.85	0.08608
ame_circ_0001459	NC_007077.3	13323045	13324823	+	*	F	S	4	10	id129621	id129624	gene7330	0	400.06	0	4	123.92	0.03228	0	38.13	0	0	34.85	0
ame_circ_0001460	NC_007077.3	13324632	13325642	+	H	F	SC	11	44	id129624	id129626	gene7330	1	400.06	0.0025	7	123.92	0.05649	0	38.13	0	3	34.85	0.08608
ame_circ_0001461	NC_007077.3	13360771	13361307	+	*	F	S	3	8	id129686	*	*	3	0	0	0	0	0	0	0	0	0	0	0
ame_circ_0001462	NC_007077.3	13415091	13422383	-	*	F	S	3	6	id130488	id130484	gene7341	0	33.25	0	3	14.81	0.20263	0	14.93	0	0	17.06	0
ame_circ_0001463	NC_007077.3	13497491	13497545	+	*	F	S	3	8	*	*	*	0	0	0	0	0	0	0	0	0	3	0	0
ame_circ_0001464	NC_007077.3	13504906	13510415	-	*	F	SC	7	39	id130667	id130656	gene7353	0	417.62	0	5	128.76	0.03883	0	210.03	0	2	214.4	0.00933
ame_circ_0001465	NC_007077.3	13505472	13507067	-	*	F	SC	8	115	id130666	id130662	gene7353	0	417.62	0	5	128.76	0.03883	1	210.03	0.00476	2	214.4	0.00933
ame_circ_0001466	NC_007077.3	13539757	13539829	+	*	F	S	3	6	id130684	*	*	0	0	0	0	0	0	3	0	0	0	0	0
ame_circ_0001467	NC_007077.3	1381956	1383527	+	*	F	S	13	60	id114475	id114477	gene6479	1	45.82	0.02183	11	75.17	0.14634	1	67.6	0.01479	0	58.57	0
ame_circ_0001468	NC_007077.3	1498263	1504246	+	*	F	SC	3	6	id114491	id114492	gene6484	0	7.88	0	3	16.19	0.18529	0	3.2	0	0	4.26	0
ame_circ_0001469	NC_007077.3	1561295	1561370	+	*	F	S	3	6	*	*	*	0	0	0	0	0	0	3	0	0	0	0	0
ame_circ_0001470	NC_007077.3	1566185	1566337	+	*	F	S	3	6	*	*	*	0	0	0	3	0	0	0	0	0	0	0	0
ame_circ_0001471	NC_007077.3	162009	162424	-	H	N	SC	39	148	id113700	id113700	gene6451	2	102.19	0.01957	34	174.25	0.19512	3	63.8	0.04702	0	66.52	0
ame_circ_0001472	NC_007077.3	2262356	2262773	+	*	F	SC	3	10	id116037	id116037	gene6583	0	442.57	0	3	51.05	0.05877	0	14.41	0	0	13.59	0
ame_circ_0001473	NC_007077.3	2351937	2352184	+	*	F	S	3	6	*	*	*	0	0	0	3	0	0	0	0	0	0	0	0
ame_circ_0001474	NC_007077.3	2436292	2437212	-	*	F	SC	3	7	id116810	id116809	gene6611	0	83.99	0	3	14.71	0.20389	0	23.91	0	0	20.76	0
ame_circ_0001475	NC_007077.3	257077	257665	+	*	F	SC	33	143	id113538	id113716	*	1	0	0	24	0	0	6	0	0	2	0	0
ame_circ_0001476	NC_007077.3	2594564	2594660	+	*	F	S	3	6	*	*	*	0	0	0	0	0	0	3	0	0	0	0	0
ame_circ_0001477	NC_007077.3	2639713	2645167	-	*	F	SC	3	7	id117374	id117368	gene6637	0	66.98	0	0	7.6	0	0	7.72	0	3	9.37	0.32019
ame_circ_0001478	NC_007077.3	2766003	2766528	+	*	F	S	3	6	*	*	*	0	0	0	3	0	0	0	0	0	0	0	0
ame_circ_0001479	NC_007077.3	2854680	2856348	+	H	NF	SC	147	311	id117841	id117776	gene6666	6	263.86	0.02274	93	222.46	0.41806	24	88.77	0.27036	24	72.8	0.32965
ame_circ_0001480	NC_007077.3	2856011	2857282	+	*	F	S	4	140	id117843	*	*	0	0	0	3	0	0	1	0	0	0	0	0
ame_circ_0001481	NC_007077.3	2896496	2897310	+	*	F	S	3	10	id117899	id117901	gene6673	0	278.35	0	2	28.53	0.0701	1	22.31	0.04482	0	22.31	0
ame_circ_0001482	NC_007077.3	3080908	3082397	+	*	F	S	3	6	*	*	*	0	0	0	3	0	0	0	0	0	0	0	0
ame_circ_0001483	NC_007077.3	3101298	3102764	+	*	F	SC	6	22	id118339	id118339	gene6688	0	18.06	0	5	60.07	0.08323	0	21.13	0	1	22.67	0.04411
ame_circ_0001484	NC_007077.3	3285879	3295182	+	*	F	S	9	19	id118361	id118353	gene6689	0	84.02	0	7	65.19	0.10738	0	26.28	0	2	28.77	0.06953
ame_circ_0001485	NC_007077.3	3294949	3310144	+	*	F	S	3	18	id118353	id118364	gene6689	0	84.02	0	3	65.19	0.04602	0	26.28	0	0	28.77	0
ame_circ_0001486	NC_007077.3	3307843	3308174	+	*	F	SC	4	16	id118362	id118362	gene6689	0	84.02	0	4	65.19	0.06136	0	26.28	0	0	28.77	0
ame_circ_0001487	NC_007077.3	3309349	3310144	+	*	F	S	3	19	id118363	id118364	gene6689	0	84.02	0	1	65.19	0.01534	2	26.28	0.07609	0	28.77	0
ame_circ_0001488	NC_007077.3	3854110	3854529	-	*	F	S	4	36	id119229	id119229	gene6739	0	488.27	0	3	35.92	0.08352	0	53.15	0	1	44.19	0.02263
ame_circ_0001489	NC_007077.3	3869351	3870548	-	*	F	SC	8	41	id119228	id119227	gene6739	0	488.27	0	7	35.92	0.19488	0	53.15	0	1	44.19	0.02263
ame_circ_0001490	NC_007077.3	3869351	3874642	-	*	F	SC	4	18	id119228	id119226	gene6739	0	488.27	0	0	35.92	0	4	53.15	0.07526	0	44.19	0
ame_circ_0001491	NC_007077.3	4028735	4029695	+	H	NF	SC	30	68	id119411	id119417	gene6756	1	76.56	0.01306	13	92.55	0.14046	3	26.9	0.11152	13	25.77	0.50444
ame_circ_0001492	NC_007077.3	4603350	4605089	+	*	F	S	3	74	*	id119835	*	0	0	0	1	0	0	1	0	0	1	0	0
ame_circ_0001493	NC_007077.3	4861866	4866621	+	*	F	S	6	17	*	*	*	0	0	0	0	0	0	3	0	0	3	0	0
ame_circ_0001494	NC_007077.3	4866150	4866621	+	*	F	SC	5	18	*	*	*	0	0	0	0	0	0	3	0	0	2	0	0
ame_circ_0001495	NC_007077.3	49890	49940	+	*	F	S	4	8	*	*	*	2	0	0	0	0	0	2	0	0	0	0	0
ame_circ_0001496	NC_007077.3	5158598	5160300	-	*	F	SC	10	111	id120331	id120329	gene6790	3	1945.75	0.00154	4	268.02	0.01492	2	230.97	0.00866	1	332.29	0.00301
ame_circ_0001497	NC_007077.3	5158766	5159712	+	*	F	S	4	8	*	*	*	4	0	0	0	0	0	0	0	0	0	0	0
ame_circ_0001498	NC_007077.3	5160130	5160213	+	*	F	S	4	8	*	*	*	0	0	0	0	0	0	4	0	0	0	0	0
ame_circ_0001499	NC_007077.3	5165279	5165354	+	*	F	S	3	32	id120321	*	*	0	0	0	0	0	0	0	0	0	3	0	0
ame_circ_0001500	NC_007077.3	5168759	5168883	+	*	F	S	3	8	*	*	*	0	0	0	3	0	0	0	0	0	0	0	0
ame_circ_0001501	NC_007077.3	5172171	5172221	+	*	F	S	4	9	*	*	*	0	0	0	0	0	0	4	0	0	0	0	0
ame_circ_0001502	NC_007077.3	527586	528193	+	*	F	SC	92	192	id113807	id113808	gene6457	8	56.41	0.14182	57	88.36	0.64512	17	36.02	0.47194	10	14.73	0.67908
ame_circ_0001503	NC_007077.3	5303801	5304165	+	H	N	SC	31	66	id120409	id120410	gene6798	0	12.41	0	22	81.75	0.26911	7	26.28	0.26639	2	10.95	0.18267
ame_circ_0001504	NC_007077.3	5717983	5718596	+	*	F	SC	5	11	id120461	id120461	gene6804	0	22.45	0	2	23.59	0.08478	0	20.16	0	3	25.02	0.1199
ame_circ_0001505	NC_007077.3	5915138	5927283	-	*	F	C	2	13	id120771	id120768	gene6814	0	46.72	0	1	40.75	0.02454	1	35.39	0.02826	0	29.87	0
ame_circ_0001506	NC_007077.3	6090851	6091561	+	*	F	S	4	8	*	id120797	*	0	0	0	4	0	0	0	0	0	0	0	0
ame_circ_0001507	NC_007077.3	6396940	6417998	-	*	F	SC	6	63	id121259	id121258	gene6847	0	347.06	0	4	140.22	0.02853	2	101.57	0.01969	0	98.66	0
ame_circ_0001508	NC_007077.3	6405200	6417998	+	*	F	S	3	46	*	id121258	*	0	0	0	3	0	0	0	0	0	0	0	0
ame_circ_0001509	NC_007077.3	6405615	6405688	+	*	F	S	3	8	*	*	*	0	0	0	0	0	0	3	0	0	0	0	0
ame_circ_0001510	NC_007077.3	6410249	6417998	+	*	F	SC	6	79	*	id121258	*	1	0	0	4	0	0	1	0	0	0	0	0
ame_circ_0001511	NC_007077.3	6414735	6417998	+	*	F	SC	26	108	*	id121258	*	4	0	0	12	0	0	8	0	0	2	0	0
ame_circ_0001512	NC_007077.3	6417866	6417998	-	*	F	S	6	104	id121258	id121258	gene6847	0	347.06	0	4	140.22	0.02853	2	101.57	0.01969	0	98.66	0
ame_circ_0001513	NC_007077.3	6423281	6426683	-	*	F	C	4	10	id121256	id121253	gene6847	0	347.06	0	4	140.22	0.02853	0	101.57	0	0	98.66	0
ame_circ_0001514	NC_007077.3	6480297	6480624	-	*	F	SC	7	40	id121674	id121637	gene6853	1	471.73	0.00212	4	113.52	0.03523	2	115.67	0.01729	0	73.75	0
ame_circ_0001515	NC_007077.3	6480297	6484717	-	*	F	C	2	34	id121674	id121668	gene6853	1	471.73	0.00212	1	113.52	0.00881	0	115.67	0	0	73.75	0
ame_circ_0001516	NC_007077.3	6484119	6487336	-	*	F	SC	5	31	id121670	id121663	gene6853	0	471.73	0	0	113.52	0	5	115.67	0.04322	0	73.75	0
ame_circ_0001517	NC_007077.3	6484125	6487336	-	*	F	C	5	84	id121599	id121663	gene6853	0	471.73	0	0	113.52	0	3	115.67	0.02593	2	73.75	0.02712
ame_circ_0001518	NC_007077.3	6486368	6490780	-	*	F	C	2	34	id121667	id121643	gene6853	0	471.73	0	0	113.52	0	2	115.67	0.01729	0	73.75	0
ame_circ_0001519	NC_007077.3	6522961	6523047	+	*	F	S	3	7	*	*	*	0	0	0	0	0	0	0	0	0	3	0	0
ame_circ_0001520	NC_007077.3	6543294	6543351	+	*	F	S	3	6	*	*	*	0	0	0	0	0	0	0	0	0	3	0	0
ame_circ_0001521	NC_007077.3	6575381	6575536	+	*	F	S	3	6	*	*	*	0	0	0	3	0	0	0	0	0	0	0	0
ame_circ_0001522	NC_007077.3	6608008	6610025	+	H	NF	SC	27	72	id121955	id121956	gene6880	1	108.19	0.00924	9	45	0.19998	4	17.27	0.23166	13	11.02	1.17953
ame_circ_0001523	NC_007077.3	6608008	6614452	+	*	F	S	3	34	id121955	id121966	gene6880	0	108.19	0	1	45	0.02222	1	17.27	0.05791	1	11.02	0.09073
ame_circ_0001524	NC_007077.3	6631929	6633751	+	*	F	SC	4	15	id122023	id122026	gene6885	2	89.51	0.02235	2	22.69	0.08814	0	19.22	0	0	12.29	0
ame_circ_0001525	NC_007077.3	6819102	6822979	-	*	F	SC	7	34	id122242	id122241	gene6913	0	149.16	0	4	57.69	0.06934	3	18.51	0.16207	0	10.03	0
ame_circ_0001526	NC_007077.3	6819102	6833537	-	*	F	SC	10	48	id122242	id122240	gene6913	2	149.16	0.01341	4	57.69	0.06934	2	18.51	0.10805	2	10.03	0.19948
ame_circ_0001527	NC_007077.3	6878812	6881763	-	*	F	SC	8	21	id122227	id122226	gene6913	0	149.16	0	1	57.69	0.01733	6	18.51	0.32415	1	10.03	0.09974
ame_circ_0001528	NC_007077.3	6957486	6958133	-	*	F	SC	9	19	id122287	id122286	gene6918	0	31.94	0	9	27.79	0.32387	0	3.73	0	0	0.83	0
ame_circ_0001529	NC_007077.3	699050	702213	+	*	F	SC	29	113	*	id113850	*	0	0	0	14	0	0	10	0	0	5	0	0
ame_circ_0001530	NC_007077.3	7071337	7071520	+	*	F	S	3	6	*	*	*	0	0	0	3	0	0	0	0	0	0	0	0
ame_circ_0001531	NC_007077.3	7078976	7079531	-	H	NF	SC	16	33	id122475	id122474	gene6937	0	103.54	0	10	33.94	0.29467	3	17.58	0.17067	3	11.29	0.2657
ame_circ_0001532	NC_007077.3	7220522	7220740	-	*	F	SC	6	12	id122567	id122567	gene6943	0	60	0	3	21.14	0.14189	0	1.14	0	3	7.43	0.40385
ame_circ_0001533	NC_007077.3	7231924	7232083	+	*	F	S	3	116	*	*	*	0	0	0	2	0	0	1	0	0	0	0	0
ame_circ_0001534	NC_007077.3	7231994	7232083	+	*	F	S	4	14	*	*	*	0	0	0	4	0	0	0	0	0	0	0	0
ame_circ_0001535	NC_007077.3	7318721	7320675	-	*	F	S	3	6	id122695	id122693	gene6949	0	70.49	0	3	39.05	0.07683	0	48.06	0	0	34.81	0
ame_circ_0001536	NC_007077.3	7322640	7323596	+	*	F	S	6	13	*	*	*	0	0	0	0	0	0	1	0	0	5	0	0
ame_circ_0001537	NC_007077.3	7327054	7327959	+	*	F	S	4	8	*	*	*	0	0	0	0	0	0	3	0	0	1	0	0
ame_circ_0001538	NC_007077.3	7432889	7435204	+	*	F	S	10	21	*	id122728	*	0	0	0	3	0	0	5	0	0	2	0	0
ame_circ_0001539	NC_007077.3	7538738	7542056	-	*	F	S	3	11	id123596	id123620	gene6978	0	191.35	0	0	147.48	0	1	55.97	0.01787	2	68.08	0.02938
ame_circ_0001540	NC_007077.3	7540606	7542056	-	*	F	SC	9	50	id123621	id123620	gene6978	0	191.35	0	7	147.48	0.04746	1	55.97	0.01787	1	68.08	0.01469
ame_circ_0001541	NC_007077.3	7540606	7546437	-	*	F	SC	5	33	id123621	id123465	gene6978	0	191.35	0	3	147.48	0.02034	0	55.97	0	2	68.08	0.02938
ame_circ_0001542	NC_007077.3	7559679	7561486	-	*	F	SC	8	28	id123605	id123601	gene6978	0	191.35	0	6	147.48	0.04068	2	55.97	0.03573	0	68.08	0
ame_circ_0001543	NC_007077.3	7641829	7644064	-	H	N	SC	17	56	id123987	id123986	gene6986	0	29.21	0	9	68.16	0.13205	6	46.11	0.13014	2	48.25	0.04145
ame_circ_0001544	NC_007077.3	7674162	7675790	-	*	F	SC	6	34	id124639	id124635	gene6992	0	75.32	0	6	240.92	0.0249	0	105.87	0	0	83.53	0
ame_circ_0001545	NC_007077.3	7674162	7678424	-	*	F	SC	3	48	id124639	id124633	gene6992	0	75.32	0	1	240.92	0.00415	2	105.87	0.01889	0	83.53	0
ame_circ_0001546	NC_007077.3	7674162	7680778	-	*	F	SC	9	59	id124639	id124630	gene6992	1	75.32	0.01328	3	240.92	0.01245	5	105.87	0.04723	0	83.53	0
ame_circ_0001547	NC_007077.3	7674162	7684427	-	*	F	S	4	38	id124639	id124580	gene6992	0	75.32	0	3	240.92	0.01245	1	105.87	0.00945	0	83.53	0
ame_circ_0001548	NC_007077.3	7680633	7683173	-	*	F	C	2	37	id124630	id124628	gene6992	0	75.32	0	1	240.92	0.00415	1	105.87	0.00945	0	83.53	0
ame_circ_0001549	NC_007077.3	7686666	7711395	-	*	F	SC	3	15	id124626	id124621	gene6992	0	75.32	0	3	240.92	0.01245	0	105.87	0	0	83.53	0
ame_circ_0001550	NC_007077.3	7707994	7711395	-	*	F	SC	20	119	id124625	id124621	gene6992	1	75.32	0.01328	4	240.92	0.0166	3	105.87	0.02834	12	83.53	0.14366
ame_circ_0001551	NC_007077.3	7746350	7750503	-	*	F	S	3	10	id124619	id124619	gene6992	0	75.32	0	1	240.92	0.00415	2	105.87	0.01889	0	83.53	0
ame_circ_0001552	NC_007077.3	7884246	7884315	+	*	F	S	3	6	*	*	*	0	0	0	0	0	0	0	0	0	3	0	0
ame_circ_0001553	NC_007077.3	7891675	7892622	-	*	F	SC	6	12	id124885	id124878	gene7016	0	209.79	0	0	24.75	0	4	19.12	0.20918	2	9.56	0.20918
ame_circ_0001554	NC_007077.3	810699	813105	+	*	F	S	4	26	id113853	id113854	gene6460	0	64.4	0	0	82.95	0	1	90.65	0.01103	3	73.85	0.04062
ame_circ_0001555	NC_007077.3	8334577	8334800	+	*	F	S	3	6	*	*	*	0	0	0	3	0	0	0	0	0	0	0	0
ame_circ_0001556	NC_007077.3	8350155	8350291	+	*	F	S	4	8	*	*	*	0	0	0	0	0	0	0	0	0	4	0	0
ame_circ_0001557	NC_007077.3	8372438	8372492	+	*	F	S	3	6	id125624	*	*	0	0	0	0	0	0	0	0	0	3	0	0
ame_circ_0001558	NC_007077.3	8385464	8385516	+	*	F	S	3	7	id125649	*	*	0	0	0	3	0	0	0	0	0	0	0	0
ame_circ_0001559	NC_007077.3	8404795	8405164	+	*	F	S	3	21	id125723	id125723	gene7060	0	328.83	0	1	115.95	0.00862	2	39.28	0.05091	0	27.88	0
ame_circ_0001560	NC_007077.3	8404795	8405921	+	*	F	S	3	13	id125723	id125716	gene7060	0	328.83	0	2	115.95	0.01725	1	39.28	0.02546	0	27.88	0
ame_circ_0001561	NC_007077.3	8461032	8461718	+	*	F	SC	11	38	*	*	*	2	0	0	7	0	0	2	0	0	0	0	0
ame_circ_0001562	NC_007077.3	8461032	8462226	+	*	F	S	4	19	*	*	*	1	0	0	1	0	0	0	0	0	2	0	0
ame_circ_0001563	NC_007077.3	8500293	8500832	+	H	NF	SC	82	208	id125985	id125987	gene7074	8	336.87	0.02375	38	163.98	0.23173	32	49.73	0.64345	4	27.75	0.14417
ame_circ_0001564	NC_007077.3	8533843	8533970	+	*	F	S	10	21	*	*	*	2	0	0	0	0	0	6	0	0	2	0	0
ame_circ_0001565	NC_007077.3	8535335	8535386	+	*	F	S	3	6	*	*	*	0	0	0	0	0	0	3	0	0	0	0	0
ame_circ_0001566	NC_007077.3	8545258	8545351	+	*	F	S	5	16	*	*	*	0	0	0	0	0	0	1	0	0	4	0	0
ame_circ_0001567	NC_007077.3	8546046	8554151	+	*	F	SC	3	89	*	id126012	*	0	0	0	1	0	0	2	0	0	0	0	0
ame_circ_0001568	NC_007077.3	8549471	8554151	-	*	F	SC	6	155	id126013	id126012	gene7076	0	500.85	0	4	120.11	0.0333	2	214.35	0.00933	0	225.4	0
ame_circ_0001569	NC_007077.3	8553988	8600528	-	*	F	S	3	55	id126012	id126010	gene7076	0	500.85	0	3	120.11	0.02498	0	214.35	0	0	225.4	0
ame_circ_0001570	NC_007077.3	8567896	8600528	-	H	N	S	18	206	id126011	id126010	gene7076	1	500.85	0.002	12	120.11	0.0999	5	214.35	0.02333	0	225.4	0
ame_circ_0001571	NC_007077.3	8775392	8776091	+	*	F	S	6	13	id126115	*	*	0	0	0	5	0	0	1	0	0	0	0	0
ame_circ_0001572	NC_007077.3	905126	919226	+	*	F	S	3	16	id113870	*	*	1	0	0	0	0	0	1	0	0	1	0	0
ame_circ_0001573	NC_007077.3	905126	928448	+	*	F	C	3	12	id113870	id113956	*	0	0	0	0	0	0	0	0	0	3	0	0
ame_circ_0001574	NC_007077.3	9108094	9108153	+	*	F	S	3	7	*	*	*	0	0	0	0	0	0	3	0	0	0	0	0
ame_circ_0001575	NC_007077.3	91447	91720	+	*	F	S	3	7	*	*	*	0	0	0	1	0	0	2	0	0	0	0	0
ame_circ_0001576	NC_007077.3	9222889	9222940	+	*	F	S	4	8	*	*	*	0	0	0	0	0	0	4	0	0	0	0	0
ame_circ_0001577	NC_007077.3	9235371	9237533	-	H	N	SC	25	75	id126906	id126904	gene7122	0	139.37	0	17	200.24	0.0849	6	63.05	0.09517	2	62.05	0.03223
ame_circ_0001578	NC_007077.3	9283947	9284736	-	*	F	SC	12	32	id126899	id126899	gene7122	2	139.37	0.01435	9	200.24	0.04495	0	63.05	0	1	62.05	0.01612
ame_circ_0001579	NC_007077.3	9406853	9419720	-	*	F	SC	7	25	id127011	id127008	gene7135	2	40.78	0.04905	4	117.55	0.03403	1	15.93	0.06278	0	16.25	0
ame_circ_0001580	NC_007077.3	9408148	9412586	-	*	F	SC	7	31	id127010	id127009	gene7135	0	40.78	0	4	117.55	0.03403	0	15.93	0	3	16.25	0.18465
ame_circ_0001581	NC_007077.3	9427379	9429195	+	*	F	C	2	4	id127006	*	*	0	0	0	2	0	0	0	0	0	0	0	0
ame_circ_0001582	NC_007077.3	9474339	9474945	-	*	F	S	3	11	id127004	id127002	gene7135	0	40.78	0	2	117.55	0.01701	1	15.93	0.06278	0	16.25	0
ame_circ_0001583	NC_007077.3	9699814	9704960	-	*	F	SC	3	27	id127195	id127194	gene7147	0	58.43	0	2	41.25	0.04849	1	44.42	0.02251	0	51.03	0
ame_circ_0001584	NC_007077.3	9704433	9704960	-	*	F	SC	10	29	id127194	id127194	gene7147	2	58.43	0.03423	4	41.25	0.09697	0	44.42	0	4	51.03	0.07838
ame_circ_0001585	NC_007077.3	9765772	9766322	+	*	F	S	3	6	*	*	*	0	0	0	3	0	0	0	0	0	0	0	0
ame_circ_0001586	NC_007077.3	994522	996204	+	H	N	SC	45	128	id114172	id114173	gene6467	2	50.4	0.03968	29	71.25	0.40704	12	30.44	0.39426	2	21.73	0.09205
ame_circ_0001587	NC_007077.3	994635	995934	+	*	F	S	3	6	*	*	*	0	0	0	3	0	0	0	0	0	0	0	0
ame_circ_0001588	NC_007077.3	9961851	9963552	+	*	F	S	11	83	*	id127460	*	0	0	0	2	0	0	3	0	0	6	0	0
ame_circ_0001589	NC_007077.3	9964607	9964677	+	*	F	S	3	6	*	*	*	0	0	0	0	0	0	0	0	0	3	0	0
ame_circ_0001590	NC_007078.3	1025104	1029398	-	*	F	SC	6	16	id131031	id131028	gene7386	0	226.23	0	6	532.19	0.01127	0	180.94	0	0	126.01	0
ame_circ_0001591	NC_007078.3	1026986	1029398	-	*	F	SC	8	52	id131030	id131028	gene7386	0	226.23	0	2	532.19	0.00376	5	180.94	0.02763	1	126.01	0.00794
ame_circ_0001592	NC_007078.3	10299771	10302059	+	*	F	C	2	4	id140160	id140161	gene7893	0	50.67	0	1	16.89	0.0592	1	4.57	0.21905	0	8.67	0
ame_circ_0001593	NC_007078.3	10561686	10563649	-	H	NF	SC	148	355	id140603	id140598	gene7916	11	597.96	0.0184	116	795.02	0.14591	17	143.62	0.11836	4	79.45	0.05035
ame_circ_0001594	NC_007078.3	10610117	10610580	-	*	F	S	4	90	id140696	id140695	gene7920	1	323.2	0.00309	2	83.91	0.02383	1	322.58	0.0031	0	326.98	0
ame_circ_0001595	NC_007078.3	10617634	10619231	-	*	F	S	3	42	id140692	id140688	gene7920	0	323.2	0	1	83.91	0.01192	0	322.58	0	2	326.98	0.00612
ame_circ_0001596	NC_007078.3	10617979	10618786	-	*	F	S	3	47	id140691	id140689	gene7920	0	323.2	0	0	83.91	0	3	322.58	0.0093	0	326.98	0
ame_circ_0001597	NC_007078.3	10620301	10622205	-	*	F	S	8	76	id140687	id140683	gene7920	1	323.2	0.00309	3	83.91	0.03575	1	322.58	0.0031	3	326.98	0.00917
ame_circ_0001598	NC_007078.3	10734504	10736747	+	*	F	SC	40	255	id141297	id141300	gene7938	3	145.89	0.02056	3	90.1	0.0333	16	73.82	0.21673	18	68.74	0.26187
ame_circ_0001599	NC_007078.3	10734504	10739283	+	*	F	SC	15	167	id141297	id141301	gene7938	1	145.89	0.00685	0	90.1	0	7	73.82	0.09482	7	68.74	0.10184
ame_circ_0001600	NC_007078.3	1074811	1085731	-	*	F	C	2	7	id131178	id131177	gene7391	0	496.55	0	2	62.67	0.03192	0	56.29	0	0	12.75	0
ame_circ_0001601	NC_007078.3	10792764	10795779	+	*	F	S	3	6	id141162	*	*	0	0	0	0	0	0	3	0	0	0	0	0
ame_circ_0001602	NC_007078.3	10797233	10797697	+	*	F	S	4	8	*	*	*	0	0	0	4	0	0	0	0	0	0	0	0
ame_circ_0001603	NC_007078.3	10800557	10801426	+	*	F	SC	10	22	id141141	*	*	6	0	0	0	0	0	3	0	0	1	0	0
ame_circ_0001604	NC_007078.3	10802440	10803612	+	*	F	S	5	16	*	*	*	0	0	0	0	0	0	5	0	0	0	0	0
ame_circ_0001605	NC_007078.3	10802440	10803656	+	*	F	C	8	110	*	*	*	0	0	0	8	0	0	0	0	0	0	0	0
ame_circ_0001606	NC_007078.3	10802440	10803659	+	*	F	S	51	108	*	*	*	2	0	0	32	0	0	6	0	0	11	0	0
ame_circ_0001607	NC_007078.3	10803408	10807094	+	*	F	C	2	22	id141134	*	*	0	0	0	2	0	0	0	0	0	0	0	0
ame_circ_0001608	NC_007078.3	10803408	10807218	+	*	F	C	2	23	id141134	id141112	gene7938	0	145.89	0	2	90.1	0.0222	0	73.82	0	0	68.74	0
ame_circ_0001609	NC_007078.3	10810707	10812002	+	*	F	S	9	27	*	*	*	0	0	0	0	0	0	6	0	0	3	0	0
ame_circ_0001610	NC_007078.3	10817189	10817607	+	*	F	S	5	10	*	*	*	0	0	0	0	0	0	4	0	0	1	0	0
ame_circ_0001611	NC_007078.3	10817191	10817617	+	*	F	C	2	5	*	*	*	0	0	0	2	0	0	0	0	0	0	0	0
ame_circ_0001612	NC_007078.3	10824549	10824871	+	*	F	SC	19	40	*	*	*	0	0	0	14	0	0	5	0	0	0	0	0
ame_circ_0001613	NC_007078.3	10929911	10931210	+	*	F	SC	7	30	id141328	*	*	0	0	0	3	0	0	1	0	0	3	0	0
ame_circ_0001614	NC_007078.3	10979271	10985724	-	*	F	S	5	18	id141365	id141364	gene7953	0	181.05	0	3	26.27	0.11421	0	17.59	0	2	20.4	0.09802
ame_circ_0001615	NC_007078.3	1108631	1108724	+	*	F	S	340	740	*	*	*	134	0	0	49	0	0	109	0	0	48	0	0
ame_circ_0001616	NC_007078.3	1108631	1108748	+	*	F	S	36	446	*	*	*	8	0	0	18	0	0	9	0	0	1	0	0
ame_circ_0001617	NC_007078.3	1111124	1111238	+	*	F	S	8	166	*	*	*	0	0	0	5	0	0	2	0	0	1	0	0
ame_circ_0001618	NC_007078.3	1111135	1111239	+	*	F	S	5	90	*	*	*	0	0	0	0	0	0	5	0	0	0	0	0
ame_circ_0001619	NC_007078.3	1111146	1111239	+	*	F	S	60	256	*	*	*	1	0	0	0	0	0	35	0	0	24	0	0
ame_circ_0001620	NC_007078.3	1111185	1111238	+	*	F	S	7	164	*	*	*	0	0	0	3	0	0	2	0	0	2	0	0
ame_circ_0001621	NC_007078.3	1160783	1160845	+	*	F	S	3	7	*	*	*	3	0	0	0	0	0	0	0	0	0	0	0
ame_circ_0001622	NC_007078.3	1260297	1271028	-	*	F	S	3	9	id131240	id131238	gene7395	0	44.68	0	3	63.56	0.0472	0	10.7	0	0	4.41	0
ame_circ_0001623	NC_007078.3	1447423	1447841	-	H	NF	SC	22	126	id131288	id131287	gene7396	1	358.11	0.00279	9	96.27	0.09348	8	45.28	0.17669	4	46.88	0.08533
ame_circ_0001624	NC_007078.3	1447423	1448619	-	*	F	SC	8	67	id131288	id131284	gene7396	0	358.11	0	4	96.27	0.04155	1	45.28	0.02209	3	46.88	0.064
ame_circ_0001625	NC_007078.3	1447423	1449228	-	*	F	SC	6	90	id131288	id131282	gene7396	2	358.11	0.00558	0	96.27	0	1	45.28	0.02209	3	46.88	0.064
ame_circ_0001626	NC_007078.3	1448181	1448344	-	*	F	S	7	33	id131285	id131285	gene7396	0	358.11	0	3	96.27	0.03116	0	45.28	0	4	46.88	0.08533
ame_circ_0001627	NC_007078.3	1475695	1475835	+	*	F	S	3	6	*	*	*	0	0	0	3	0	0	0	0	0	0	0	0
ame_circ_0001628	NC_007078.3	1512293	1512367	+	*	F	S	3	48	*	*	*	0	0	0	0	0	0	0	0	0	3	0	0
ame_circ_0001629	NC_007078.3	1603794	1610144	+	*	F	S	3	38	*	id131413	*	0	0	0	0	0	0	0	0	0	3	0	0
ame_circ_0001630	NC_007078.3	1653882	1653952	+	*	F	S	3	6	*	*	*	0	0	0	0	0	0	0	0	0	3	0	0
ame_circ_0001631	NC_007078.3	1745695	1753486	-	*	F	C	1	6	id131491	id131489	gene7414	0	144.15	0	1	106.57	0.00938	0	18.55	0	0	12.84	0
ame_circ_0001632	NC_007078.3	1748131	1753486	-	*	F	SC	5	20	id131490	id131489	gene7414	1	144.15	0.00694	3	106.57	0.02815	0	18.55	0	1	12.84	0.07785
ame_circ_0001633	NC_007078.3	2570354	2590929	-	*	F	SC	3	22	id131738	id131737	gene7425	0	82.01	0	2	49.44	0.04045	0	9.75	0	1	13.55	0.07381
ame_circ_0001634	NC_007078.3	2738358	2738562	+	*	F	SC	7	14	*	*	*	1	0	0	0	0	0	6	0	0	0	0	0
ame_circ_0001635	NC_007078.3	3234050	3254230	-	*	F	C	2	46	id132163	id132159	gene7437	0	174.34	0	0	196.64	0	2	75.07	0.02664	0	54.12	0
ame_circ_0001636	NC_007078.3	3238696	3254230	-	*	F	S	4	194	id132162	id132159	gene7437	0	174.34	0	2	196.64	0.01017	1	75.07	0.01332	1	54.12	0.01848
ame_circ_0001637	NC_007078.3	3252502	3254230	-	*	F	C	12	158	id132161	id132159	gene7437	2	174.34	0.01147	8	196.64	0.04068	0	75.07	0	2	54.12	0.03696
ame_circ_0001638	NC_007078.3	3252508	3254230	-	H	NF	SC	159	389	id132129	id132159	gene7437	10	174.34	0.05736	106	196.64	0.53906	26	75.07	0.34634	17	54.12	0.31413
ame_circ_0001639	NC_007078.3	3253485	3254230	-	*	F	SC	7	215	id132160	id132159	gene7437	1	174.34	0.00574	6	196.64	0.03051	0	75.07	0	0	54.12	0
ame_circ_0001640	NC_007078.3	3325950	3326323	+	*	F	SC	3	7	*	*	*	0	0	0	3	0	0	0	0	0	0	0	0
ame_circ_0001641	NC_007078.3	3425466	3435937	-	*	F	C	2	12	id132140	id132137	gene7437	0	174.34	0	2	196.64	0.01017	0	75.07	0	0	54.12	0
ame_circ_0001642	NC_007078.3	3673582	3673645	+	*	F	S	3	6	*	*	*	0	0	0	0	0	0	3	0	0	0	0	0
ame_circ_0001643	NC_007078.3	3915332	3925231	-	*	F	SC	42	120	id132411	id132434	gene7449	2	138.1	0.01448	2	29.73	0.06726	21	60.92	0.3447	17	42.82	0.39703
ame_circ_0001644	NC_007078.3	3923641	3925231	-	*	F	SC	15	135	id132440	id132434	gene7449	3	138.1	0.02172	0	29.73	0	9	60.92	0.14773	3	42.82	0.07006
ame_circ_0001645	NC_007078.3	4061860	4065291	-	*	F	SC	4	33	id132484	id132504	gene7455	0	135.79	0	3	49.73	0.06032	1	65.29	0.01532	0	82.41	0
ame_circ_0001646	NC_007078.3	4061860	4067014	-	*	F	SC	4	66	id132484	id132503	gene7455	0	135.79	0	1	49.73	0.02011	1	65.29	0.01532	2	82.41	0.02427
ame_circ_0001647	NC_007078.3	4086176	4087161	+	*	F	SC	15	36	id132556	id132559	gene7459	2	32.6	0.06135	4	73.35	0.05454	5	18.52	0.26995	4	13.89	0.28795
ame_circ_0001648	NC_007078.3	4285029	4286285	+	*	F	SC	12	29	id132583	id132584	gene7459	1	32.6	0.03068	1	73.35	0.01363	7	18.52	0.37793	3	13.89	0.21596
ame_circ_0001649	NC_007078.3	4421936	4425522	+	*	F	SC	5	11	*	id132697	*	0	0	0	1	0	0	2	0	0	2	0	0
ame_circ_0001650	NC_007078.3	4784116	4784813	+	*	F	S	4	11	id133205	id133206	gene7498	0	128.86	0	4	106.79	0.03746	0	254.97	0	0	223.19	0
ame_circ_0001651	NC_007078.3	4802757	4818350	+	*	F	SC	4	53	id133215	id133219	gene7498	0	128.86	0	0	106.79	0	3	254.97	0.01177	1	223.19	0.00448
ame_circ_0001652	NC_007078.3	4813918	4815055	+	H	NF	SC	27	175	id133217	id133217	gene7498	0	128.86	0	7	106.79	0.06555	14	254.97	0.05491	6	223.19	0.02688
ame_circ_0001653	NC_007078.3	4813918	4818350	+	*	F	SC	9	151	id133217	id133219	gene7498	0	128.86	0	4	106.79	0.03746	3	254.97	0.01177	2	223.19	0.00896
ame_circ_0001654	NC_007078.3	4826969	4831342	+	*	F	SC	3	83	id133220	id133221	gene7498	0	128.86	0	0	106.79	0	1	254.97	0.00392	2	223.19	0.00896
ame_circ_0001655	NC_007078.3	5039133	5039944	+	*	F	SC	6	13	id133352	*	*	0	0	0	4	0	0	1	0	0	1	0	0
ame_circ_0001656	NC_007078.3	5065821	5065893	+	*	F	S	3	6	*	*	*	0	0	0	0	0	0	3	0	0	0	0	0
ame_circ_0001657	NC_007078.3	5072042	5073328	-	*	F	S	3	21	id134864	id134861	gene7510	0	199.01	0	1	63.8	0.01567	1	164.84	0.00607	1	145.88	0.00686
ame_circ_0001658	NC_007078.3	5086423	5087182	-	*	F	SC	4	139	id134850	id134848	gene7510	0	199.01	0	0	63.8	0	2	164.84	0.01213	2	145.88	0.01371
ame_circ_0001659	NC_007078.3	5086423	5088183	-	*	F	SC	4	45	id134850	id134847	gene7510	0	199.01	0	2	63.8	0.03135	2	164.84	0.01213	0	145.88	0
ame_circ_0001660	NC_007078.3	5089891	5099414	-	*	F	S	4	127	id134846	id134871	gene7510	0	199.01	0	0	63.8	0	1	164.84	0.00607	3	145.88	0.02057
ame_circ_0001661	NC_007078.3	5095877	5099414	-	*	F	SC	5	69	id134873	id134871	gene7510	2	199.01	0.01005	1	63.8	0.01567	2	164.84	0.01213	0	145.88	0
ame_circ_0001662	NC_007078.3	5098394	5099414	-	*	F	S	5	55	id134872	id134871	gene7510	0	199.01	0	3	63.8	0.04702	0	164.84	0	2	145.88	0.01371
ame_circ_0001663	NC_007078.3	523447	525224	+	*	F	SC	6	14	id130977	*	*	2	0	0	0	0	0	3	0	0	1	0	0
ame_circ_0001664	NC_007078.3	5329125	5336353	+	*	F	SC	9	21	id135152	id135155	gene7539	0	45.07	0	2	68.63	0.02914	2	19.73	0.10134	5	23.27	0.21487
ame_circ_0001665	NC_007078.3	5610781	5629742	+	*	F	SC	3	6	id135496	*	*	0	0	0	3	0	0	0	0	0	0	0	0
ame_circ_0001666	NC_007078.3	5647311	5648414	+	H	N	SC	17	38	id135595	id135596	gene7570	0	245.33	0	7	142.52	0.04911	8	44.39	0.18021	2	16.94	0.11807
ame_circ_0001667	NC_007078.3	5653830	5653949	+	*	F	S	3	6	*	*	*	0	0	0	3	0	0	0	0	0	0	0	0
ame_circ_0001668	NC_007078.3	5953527	5954192	+	*	F	S	5	11	*	*	*	0	0	0	2	0	0	3	0	0	0	0	0
ame_circ_0001669	NC_007078.3	5997179	6002034	+	*	F	C	1	25	id135691	id135692	gene7575	0	28.18	0	1	51.89	0.01927	0	25.44	0	0	20.67	0
ame_circ_0001670	NC_007078.3	6001597	6003102	+	*	F	C	2	18	id135692	id135703	gene7575	0	28.18	0	0	51.89	0	2	25.44	0.07863	0	20.67	0
ame_circ_0001671	NC_007078.3	6002813	6003102	+	*	F	SC	4	34	id135693	id135703	gene7575	0	28.18	0	4	51.89	0.07709	0	25.44	0	0	20.67	0
ame_circ_0001672	NC_007078.3	6057181	6057953	-	*	F	SC	8	31	id135789	id135788	gene7579	0	172.8	0	0	34.56	0	5	69.93	0.0715	3	49.72	0.06034
ame_circ_0001673	NC_007078.3	6238888	6242116	-	*	F	SC	7	28	id136215	id136214	gene7618	0	131.28	0	5	98.1	0.05097	2	45.39	0.04406	0	15.13	0
ame_circ_0001674	NC_007078.3	6264928	6265557	+	*	F	SC	12	41	*	*	*	1	0	0	9	0	0	2	0	0	0	0	0
ame_circ_0001675	NC_007078.3	6264928	6266416	+	*	F	SC	21	58	*	*	*	6	0	0	2	0	0	5	0	0	8	0	0
ame_circ_0001676	NC_007078.3	6265117	6265178	+	*	F	S	4	8	*	*	*	1	0	0	2	0	0	1	0	0	0	0	0
ame_circ_0001677	NC_007078.3	6702780	6703055	+	*	F	SC	13	53	*	id136850	*	0	0	0	11	0	0	0	0	0	2	0	0
ame_circ_0001678	NC_007078.3	6702780	6738755	+	*	F	SC	3	18	*	id136852	*	0	0	0	3	0	0	0	0	0	0	0	0
ame_circ_0001679	NC_007078.3	7098312	7099464	+	*	F	SC	3	28	id137177	id137181	*	0	0	0	0	0	0	0	0	0	3	0	0
ame_circ_0001680	NC_007078.3	7099847	7100750	+	*	F	S	3	29	id137182	id137184	gene7691	0	86.19	0	3	167.55	0.01791	0	42.41	0	0	42.64	0
ame_circ_0001681	NC_007078.3	7099847	7105230	+	*	F	SC	6	33	id137182	id137186	gene7691	1	86.19	0.0116	2	167.55	0.01194	0	42.41	0	3	42.64	0.07036
ame_circ_0001682	NC_007078.3	7100326	7100750	+	*	F	SC	8	48	id137183	id137184	gene7691	0	86.19	0	7	167.55	0.04178	1	42.41	0.02358	0	42.64	0
ame_circ_0001683	NC_007078.3	7100628	7105230	+	*	F	SC	7	45	id137184	id137186	gene7691	0	86.19	0	3	167.55	0.01791	2	42.41	0.04716	2	42.64	0.04691
ame_circ_0001684	NC_007078.3	7228935	7254551	+	*	F	S	3	37	id137408	id137412	gene7706	0	63.41	0	1	103.33	0.00968	0	155.16	0	2	164.38	0.01217
ame_circ_0001685	NC_007078.3	7233570	7254551	+	*	F	SC	7	74	id137393	id137412	gene7706	1	63.41	0.01577	2	103.33	0.01936	2	155.16	0.01289	2	164.38	0.01217
ame_circ_0001686	NC_007078.3	7253554	7254551	+	H	N	SC	13	64	id137411	id137412	gene7706	1	63.41	0.01577	9	103.33	0.0871	3	155.16	0.01933	0	164.38	0
ame_circ_0001687	NC_007078.3	7263568	7264236	+	*	F	SC	23	62	id137420	id137422	gene7706	1	63.41	0.01577	4	103.33	0.03871	14	155.16	0.09023	4	164.38	0.02433
ame_circ_0001688	NC_007078.3	7263568	7264495	+	*	F	C	2	8	id137420	*	*	0	0	0	2	0	0	0	0	0	0	0	0
ame_circ_0001689	NC_007078.3	7263583	7264236	+	*	F	S	4	12	*	id137422	*	0	0	0	0	0	0	0	0	0	4	0	0
ame_circ_0001690	NC_007078.3	7263592	7264236	+	*	F	C	2	12	*	id137422	*	0	0	0	2	0	0	0	0	0	0	0	0
ame_circ_0001691	NC_007078.3	7366317	7385909	+	*	F	SC	5	102	id137653	id137656	gene7719	1	83.2	0.01202	3	331.87	0.00904	0	168.25	0	1	184.65	0.00542
ame_circ_0001692	NC_007078.3	7379769	7381787	+	*	F	SC	3	106	id137654	id137655	gene7719	0	83.2	0	1	331.87	0.00301	2	168.25	0.01189	0	184.65	0
ame_circ_0001693	NC_007078.3	7381731	7385909	+	*	F	SC	4	31	id137655	id137656	gene7719	0	83.2	0	4	331.87	0.01205	0	168.25	0	0	184.65	0
ame_circ_0001694	NC_007078.3	7392762	7393874	+	*	F	SC	147	432	id137657	id137658	gene7719	7	83.2	0.08414	115	331.87	0.34652	15	168.25	0.08916	10	184.65	0.05416
ame_circ_0001695	NC_007078.3	741597	744279	+	*	F	SC	32	82	id130962	id130963	gene7380	3	56.26	0.05332	19	125.81	0.15102	5	29.21	0.17116	5	21.95	0.22782
ame_circ_0001696	NC_007078.3	741597	754029	+	*	F	SC	3	34	id130962	id130964	gene7380	1	56.26	0.01777	2	125.81	0.0159	0	29.21	0	0	21.95	0
ame_circ_0001697	NC_007078.3	7445245	7446410	-	*	F	SC	41	92	id137720	id137712	gene7725	4	53.12	0.07531	23	165.62	0.13887	12	28.62	0.41934	2	18.42	0.10855
ame_circ_0001698	NC_007078.3	7472874	7474386	-	*	F	SC	5	22	id137761	id137759	gene7726	0	262.34	0	5	92.21	0.05423	0	29.25	0	0	21.76	0
ame_circ_0001699	NC_007078.3	7473557	7474386	-	*	F	SC	7	41	id137760	id137759	gene7726	0	262.34	0	4	92.21	0.04338	1	29.25	0.03418	2	21.76	0.09189
ame_circ_0001700	NC_007078.3	7510596	7510946	-	*	F	SC	29	65	id137803	id137802	gene7730	3	83.55	0.03591	16	140.84	0.11361	6	30.69	0.1955	4	25.75	0.15536
ame_circ_0001701	NC_007078.3	7543438	7552283	-	*	F	SC	17	56	id137797	id137796	gene7730	5	83.55	0.05985	6	140.84	0.0426	5	30.69	0.16292	1	25.75	0.03884
ame_circ_0001702	NC_007078.3	7903555	7907910	+	*	F	SC	4	50	id137910	id137923	gene7733	0	89.91	0	1	293.44	0.00341	2	77.96	0.02565	1	56.53	0.01769
ame_circ_0001703	NC_007078.3	8018540	8018896	+	*	F	C	1	8	id137924	id137924	gene7733	0	89.91	0	1	293.44	0.00341	0	77.96	0	0	56.53	0
ame_circ_0001704	NC_007078.3	8018540	8024812	+	*	F	C	2	11	id137924	id137927	gene7733	1	89.91	0.01112	1	293.44	0.00341	0	77.96	0	0	56.53	0
ame_circ_0001705	NC_007078.3	8022021	8023225	+	*	F	SC	54	126	id137925	id137926	gene7733	2	89.91	0.02224	28	293.44	0.09542	15	77.96	0.19241	9	56.53	0.15922
ame_circ_0001706	NC_007078.3	8309756	8330898	-	*	F	SC	4	11	id138243	id138241	gene7754	0	35.09	0	2	22.79	0.08776	2	32.63	0.0613	0	24.76	0
ame_circ_0001707	NC_007078.3	8394205	8394694	+	*	F	SC	3	9	id138262	id138263	gene7758	0	299.59	0	1	37.42	0.02672	1	28.01	0.0357	1	22.04	0.04538
ame_circ_0001708	NC_007078.3	8514185	8516400	+	*	F	SC	40	82	id138410	*	*	0	0	0	3	0	0	34	0	0	3	0	0
ame_circ_0001709	NC_007078.3	8536001	8537004	-	H	N	SC	12	30	id138440	id138439	gene7768	0	120.91	0	9	39.31	0.22897	3	54.16	0.0554	0	41.18	0
ame_circ_0001710	NC_007078.3	8538469	8538705	+	*	F	S	4	8	*	*	*	2	0	0	0	0	0	1	0	0	1	0	0
ame_circ_0001711	NC_007078.3	85746	88839	+	*	F	S	4	12	*	id130757	*	0	0	0	2	0	0	0	0	0	2	0	0
ame_circ_0001712	NC_007078.3	8807016	8807581	-	H	NF	SC	169	384	id138557	id138555	gene7789	9	360.76	0.02495	111	700.63	0.15843	35	133.97	0.26126	14	80.59	0.17372
ame_circ_0001713	NC_007078.3	8809892	8810158	-	*	F	S	4	16	id138551	id138551	gene7789	0	360.76	0	4	700.63	0.00571	0	133.97	0	0	80.59	0
ame_circ_0001714	NC_007078.3	8847925	8852063	-	*	F	SC	3	12	id138614	id138613	gene7792	2	73.03	0.02739	0	94.55	0	1	41.89	0.02387	0	33.59	0
ame_circ_0001715	NC_007078.3	8847925	8856591	-	*	F	SC	4	20	id138614	id138611	gene7792	0	73.03	0	3	94.55	0.03173	0	41.89	0	1	33.59	0.02977
ame_circ_0001716	NC_007078.3	8974260	8975295	-	*	F	SC	5	16	id138610	id138610	gene7792	0	73.03	0	4	94.55	0.04231	0	41.89	0	1	33.59	0.02977
ame_circ_0001717	NC_007078.3	934342	934569	+	*	F	S	3	6	*	*	*	0	0	0	3	0	0	0	0	0	0	0	0
ame_circ_0001718	NC_007078.3	936560	936610	+	*	F	S	5	10	*	*	*	5	0	0	0	0	0	0	0	0	0	0	0
ame_circ_0001719	NC_007078.3	9423401	9425981	-	*	F	SC	4	20	id139024	id139023	gene7812	0	168.01	0	3	76.21	0.03937	0	20.26	0	1	12.55	0.07967
ame_circ_0001720	NC_007078.3	9425426	9425981	-	*	F	SC	10	39	id139023	id139023	gene7812	2	168.01	0.0119	8	76.21	0.10498	0	20.26	0	0	12.55	0
ame_circ_0001721	NC_007078.3	950018	955473	-	H	NF	SC	59	377	id131046	id131044	gene7386	2	226.23	0.00884	35	532.19	0.06577	11	180.94	0.06079	11	126.01	0.0873
ame_circ_0001722	NC_007078.3	950018	960156	-	H	NF	SC	63	287	id131046	id131043	gene7386	1	226.23	0.00442	15	532.19	0.02819	32	180.94	0.17685	15	126.01	0.11904
ame_circ_0001723	NC_007078.3	950018	973612	-	*	F	SC	18	130	id131046	id131038	gene7386	1	226.23	0.00442	0	532.19	0	10	180.94	0.05527	7	126.01	0.05555
ame_circ_0001724	NC_007078.3	950018	987950	-	*	F	C	1	66	id131046	id131035	gene7386	0	226.23	0	0	532.19	0	1	180.94	0.00553	0	126.01	0
ame_circ_0001725	NC_007078.3	9568205	9586914	+	*	F	SC	5	28	id139133	id139185	gene7815	0	217.3	0	0	61.98	0	4	43.85	0.09122	1	31.97	0.03128
ame_circ_0001726	NC_007078.3	9586494	9586914	+	*	F	SC	4	40	id139184	id139185	gene7815	0	217.3	0	3	61.98	0.0484	1	43.85	0.0228	0	31.97	0
ame_circ_0001727	NC_007078.3	969133	987950	-	*	F	C	4	26	id131040	id131035	gene7386	0	226.23	0	4	532.19	0.00752	0	180.94	0	0	126.01	0
ame_circ_0001728	NC_007078.3	972875	1001512	-	*	F	C	1	57	id131039	id131032	gene7386	0	226.23	0	1	532.19	0.00188	0	180.94	0	0	126.01	0
ame_circ_0001729	NC_007078.3	9730213	9734835	+	H	NF	SC	12	47	id139248	id139249	gene7824	0	60.15	0	5	49.1	0.10183	4	35.05	0.11413	3	40.1	0.07481
ame_circ_0001730	NC_007078.3	9765241	9767537	-	*	F	SC	4	75	id139335	id139331	gene7828	1	577.15	0.00173	0	38.97	0	2	34.13	0.05859	1	23.53	0.04249
ame_circ_0001731	NC_007079.3	10084220	10084289	+	*	F	S	3	6	*	*	*	0	0	0	0	0	0	3	0	0	0	0	0
ame_circ_0001732	NC_007079.3	10481071	10483616	+	H	N	SC	15	31	id151260	id151264	gene8562	0	12.6	0	8	31.5	0.254	6	7.63	0.78619	1	8.48	0.11793
ame_circ_0001733	NC_007079.3	10651078	10651445	-	*	F	SC	81	175	id151629	id151628	gene8586	14	14.78	0.94749	62	57.15	1.08487	4	19.42	0.20601	1	14.78	0.06768
ame_circ_0001734	NC_007079.3	10652118	10653212	-	*	F	C	2	6	id151627	id151602	gene8586	0	14.78	0	1	57.15	0.0175	0	19.42	0	1	14.78	0.06768
ame_circ_0001735	NC_007079.3	10694162	10695565	-	*	F	SC	8	28	id151705	id151704	gene8587	1	64.47	0.01551	7	67.12	0.10429	0	20.09	0	0	22.47	0
ame_circ_0001736	NC_007079.3	10696055	10696768	+	*	F	S	3	6	*	*	*	0	0	0	3	0	0	0	0	0	0	0	0
ame_circ_0001737	NC_007079.3	10770486	10770907	-	*	F	S	5	10	id151751	id151750	gene8592	0	16.94	0	2	21.18	0.09444	3	4.71	0.6375	0	0.94	0
ame_circ_0001738	NC_007079.3	10788323	10789171	-	*	F	SC	3	6	id151810	id151809	gene8596	0	18.58	0	0	21.49	0	3	35.25	0.08511	0	31.43	0
ame_circ_0001739	NC_007079.3	10826260	10866608	-	*	F	C	1	6	id151816	id151814	gene8596	0	18.58	0	1	21.49	0.04653	0	35.25	0	0	31.43	0
ame_circ_0001740	NC_007079.3	10866446	10866608	-	*	F	C	1	7	id151814	id151814	gene8596	0	18.58	0	1	21.49	0.04653	0	35.25	0	0	31.43	0
ame_circ_0001741	NC_007079.3	1093837	1095421	+	*	F	C	2	8	id141573	id141618	gene7968	0	35.62	0	2	29.08	0.06877	0	8.22	0	0	4.85	0
ame_circ_0001742	NC_007079.3	11158943	11159183	-	*	F	S	3	8	id151925	id151925	gene8603	0	91.51	0	3	75.65	0.03966	0	59.57	0	0	51.87	0
ame_circ_0001743	NC_007079.3	11159282	11159779	-	*	F	SC	4	16	id151924	id151923	gene8603	0	91.51	0	3	75.65	0.03966	1	59.57	0.01679	0	51.87	0
ame_circ_0001744	NC_007079.3	11198612	11201355	-	H	N	SC	11	54	id151920	id151917	gene8603	0	91.51	0	4	75.65	0.05287	6	59.57	0.10071	1	51.87	0.01928
ame_circ_0001745	NC_007079.3	11222577	11222639	+	*	F	S	4	8	*	*	*	0	0	0	0	0	0	0	0	0	4	0	0
ame_circ_0001746	NC_007079.3	11271512	11271994	-	*	F	SC	6	159	id152030	id152029	gene8614	0	209.27	0	2	201.06	0.00995	3	46.85	0.06404	1	47.36	0.02112
ame_circ_0001747	NC_007079.3	11271512	11272401	-	H	NF	SC	67	160	id152030	id152028	gene8614	3	209.27	0.01434	49	201.06	0.24371	9	46.85	0.19212	6	47.36	0.12669
ame_circ_0001748	NC_007079.3	11271512	11278499	-	*	F	SC	3	78	id152030	id152027	gene8614	0	209.27	0	2	201.06	0.00995	1	46.85	0.02135	0	47.36	0
ame_circ_0001749	NC_007079.3	11340445	11341623	-	*	F	SC	11	53	id152026	id152026	gene8614	1	209.27	0.00478	6	201.06	0.02984	2	46.85	0.04269	2	47.36	0.04223
ame_circ_0001750	NC_007079.3	11718817	11746817	-	*	F	C	1	4	id152476	id152465	gene8640	0	16.33	0	1	22.7	0.04404	0	8.93	0	0	7.02	0
ame_circ_0001751	NC_007079.3	11733205	11733312	+	*	F	S	13	26	*	*	*	13	0	0	0	0	0	0	0	0	0	0	0
ame_circ_0001752	NC_007079.3	11787151	11787235	+	*	F	S	10	22	*	*	*	0	0	0	0	0	0	4	0	0	6	0	0
ame_circ_0001753	NC_007079.3	11888018	11889190	+	*	F	SC	9	97	id152641	id152647	gene8652	0	101.59	0	6	129.41	0.04636	2	74.76	0.02675	1	64.08	0.0156
ame_circ_0001754	NC_007079.3	11888884	11899271	+	*	F	S	3	11	id152647	id152652	gene8652	0	101.59	0	0	129.41	0	2	74.76	0.02675	1	64.08	0.0156
ame_circ_0001755	NC_007079.3	123222	124872	-	*	F	SC	169	404	id141391	id141391	gene7956	10	291.78	0.03427	120	1050.02	0.11428	22	137.37	0.16016	17	106.96	0.15893
ame_circ_0001756	NC_007079.3	124202	124273	+	*	F	S	3	8	*	*	*	0	0	0	2	0	0	1	0	0	0	0	0
ame_circ_0001757	NC_007079.3	12513307	12513569	+	*	F	S	3	6	*	id153610	*	0	0	0	3	0	0	0	0	0	0	0	0
ame_circ_0001758	NC_007079.3	12645424	12646130	+	*	F	SC	7	35	id154100	id154102	gene8725	0	317.7	0	6	77.55	0.07736	1	67.73	0.01476	0	72.86	0
ame_circ_0001759	NC_007079.3	12645424	12648334	+	*	F	SC	3	35	id154100	id154106	gene8725	0	317.7	0	2	77.55	0.02579	0	67.73	0	1	72.86	0.01372
ame_circ_0001760	NC_007079.3	12891370	12892788	+	H	NF	SC	12	52	id154167	id154168	gene8727	0	64.21	0	3	100.96	0.02972	5	30.51	0.1639	4	27.6	0.14493
ame_circ_0001761	NC_007079.3	12891370	12898111	+	*	F	SC	6	47	id154167	id154170	gene8727	0	64.21	0	3	100.96	0.02972	2	30.51	0.06556	1	27.6	0.03623
ame_circ_0001762	NC_007079.3	12897763	12898111	+	*	F	SC	16	58	id154169	id154170	gene8727	0	64.21	0	13	100.96	0.12877	2	30.51	0.06556	1	27.6	0.03623
ame_circ_0001763	NC_007079.3	2271921	2272225	+	*	F	S	4	8	*	*	*	0	0	0	2	0	0	1	0	0	1	0	0
ame_circ_0001764	NC_007079.3	2406753	2407275	+	*	F	S	3	7	*	*	*	2	0	0	0	0	0	0	0	0	1	0	0
ame_circ_0001765	NC_007079.3	2406753	2407277	+	*	F	S	3	7	*	*	*	0	0	0	0	0	0	3	0	0	0	0	0
ame_circ_0001766	NC_007079.3	2563843	2564099	+	*	F	SC	19	42	*	*	*	5	0	0	7	0	0	3	0	0	4	0	0
ame_circ_0001767	NC_007079.3	2707682	2709616	+	*	F	S	4	8	*	*	*	0	0	0	0	0	0	4	0	0	0	0	0
ame_circ_0001768	NC_007079.3	2709571	2710588	-	H	N	SC	35	94	id142443	id142441	gene8012	0	255.31	0	27	129.65	0.20825	7	83.42	0.08391	1	71.2	0.01404
ame_circ_0001769	NC_007079.3	2713220	2714967	-	H	NF	SC	37	115	id142437	id142435	gene8012	2	255.31	0.00783	13	129.65	0.10027	14	83.42	0.16782	8	71.2	0.11236
ame_circ_0001770	NC_007079.3	29218	32765	-	*	F	SC	8	21	id141406	id141405	gene7956	1	291.78	0.00343	7	1050.02	0.00667	0	137.37	0	0	106.96	0
ame_circ_0001771	NC_007079.3	3136842	3139796	-	H	NF	SC	15	30	id142599	id142577	gene8025	0	21.65	0	4	79.2	0.0505	6	27.92	0.2149	5	15.38	0.325
ame_circ_0001772	NC_007079.3	3180088	3180574	-	*	F	SC	13	45	id142727	id142726	gene8030	0	33.53	0	10	28.47	0.35124	1	39.53	0.0253	2	36.94	0.05414
ame_circ_0001773	NC_007079.3	3752336	3752788	+	*	F	SC	17	37	id142949	id142949	gene8052	0	14.54	0	13	15.84	0.8206	2	10.78	0.18557	2	8.7	0.22988
ame_circ_0001774	NC_007079.3	3820312	3821431	+	*	F	S	3	6	*	*	*	3	0	0	0	0	0	0	0	0	0	0	0
ame_circ_0001775	NC_007079.3	3878043	3878529	+	*	F	SC	84	219	*	id143112	*	5	0	0	48	0	0	16	0	0	15	0	0
ame_circ_0001776	NC_007079.3	3878043	3893999	+	*	F	SC	9	158	*	id143104	*	0	0	0	4	0	0	4	0	0	1	0	0
ame_circ_0001777	NC_007079.3	3878043	3919784	+	*	F	SC	6	220	*	id143096	*	0	0	0	0	0	0	1	0	0	5	0	0
ame_circ_0001778	NC_007079.3	3890656	3893999	-	*	F	SC	5	69	id143105	id143104	gene8056	0	398.54	0	0	1267.39	0	4	328.55	0.01217	1	520.2	0.00192
ame_circ_0001779	NC_007079.3	3890656	3919784	-	*	F	SC	5	200	id143105	id143096	gene8056	0	398.54	0	0	1267.39	0	1	328.55	0.00304	4	520.2	0.00769
ame_circ_0001780	NC_007079.3	3914376	3919784	-	H	NF	SC	91	318	id143103	id143096	gene8056	0	398.54	0	11	1267.39	0.00868	22	328.55	0.06696	58	520.2	0.11149
ame_circ_0001781	NC_007079.3	3914376	3922699	-	*	F	SC	7	150	id143103	id143075	gene8056	0	398.54	0	2	1267.39	0.00158	1	328.55	0.00304	4	520.2	0.00769
ame_circ_0001782	NC_007079.3	4176979	4181687	-	*	F	C	2	5	id143549	id143548	gene8062	0	142.65	0	2	20.06	0.09968	0	77.17	0	0	80.59	0
ame_circ_0001783	NC_007079.3	4421183	4434769	+	*	F	S	5	11	id143714	id143746	*	4	0	0	0	0	0	0	0	0	1	0	0
ame_circ_0001784	NC_007079.3	4423101	4436300	+	*	F	S	3	10	id143712	id143743	*	3	0	0	0	0	0	0	0	0	0	0	0
ame_circ_0001785	NC_007079.3	4446417	4448578	-	*	F	S	4	22	id143739	id143736	gene8079	0	77.38	0	0	59.83	0	2	47.07	0.04249	2	32.71	0.06115
ame_circ_0001786	NC_007079.3	4481138	4481573	+	*	F	C	2	4	id143726	*	*	0	0	0	2	0	0	0	0	0	0	0	0
ame_circ_0001787	NC_007079.3	4585102	4585772	+	*	F	SC	4	26	id143782	id143783	gene8082	2	257.49	0.00777	0	26.78	0	2	20.88	0.09576	0	18.43	0
ame_circ_0001788	NC_007079.3	4768579	4779056	-	*	F	C	2	13	id143867	id143878	gene8092	0	49.25	0	1	32	0.03125	1	5.25	0.19048	0	6.5	0
ame_circ_0001789	NC_007079.3	4873813	4873924	+	*	F	S	10	20	*	*	*	10	0	0	0	0	0	0	0	0	0	0	0
ame_circ_0001790	NC_007079.3	544118	545785	+	*	F	SC	34	83	id141428	id141440	gene7958	4	83.04	0.04817	27	187.57	0.14394	1	12.2	0.082	2	15.39	0.12996
ame_circ_0001791	NC_007079.3	544118	551429	+	*	F	C	4	16	id141428	id141443	gene7958	0	83.04	0	4	187.57	0.02133	0	12.2	0	0	15.39	0
ame_circ_0001792	NC_007079.3	545572	551429	+	*	F	S	3	29	id141429	id141443	gene7958	0	83.04	0	1	187.57	0.00533	0	12.2	0	2	15.39	0.12996
ame_circ_0001793	NC_007079.3	5812700	5813999	+	*	F	S	3	6	*	*	*	0	0	0	1	0	0	2	0	0	0	0	0
ame_circ_0001794	NC_007079.3	6061419	6061843	+	*	F	SC	5	10	*	*	*	0	0	0	4	0	0	0	0	0	1	0	0
ame_circ_0001795	NC_007079.3	6217573	6217755	-	*	F	SC	4	8	id144711	id144711	gene8161	0	42.49	0	4	119.86	0.03337	0	16.18	0	0	14.91	0
ame_circ_0001796	NC_007079.3	6245133	6246217	-	*	F	SC	60	136	id144702	id144701	gene8161	4	42.49	0.09415	40	119.86	0.33371	12	16.18	0.7417	4	14.91	0.26823
ame_circ_0001797	NC_007079.3	6436918	6437008	+	*	F	S	3	6	*	*	*	0	0	0	3	0	0	0	0	0	0	0	0
ame_circ_0001798	NC_007079.3	6526447	6526817	+	*	F	SC	9	19	*	id145362	*	1	0	0	8	0	0	0	0	0	0	0	0
ame_circ_0001799	NC_007079.3	6584699	6584811	+	*	F	S	3	6	*	*	*	0	0	0	3	0	0	0	0	0	0	0	0
ame_circ_0001800	NC_007079.3	6585671	6585906	+	*	F	S	3	6	*	*	*	0	0	0	3	0	0	0	0	0	0	0	0
ame_circ_0001801	NC_007079.3	6589277	6589523	+	*	F	S	3	6	*	*	*	0	0	0	3	0	0	0	0	0	0	0	0
ame_circ_0001802	NC_007079.3	6589353	6589550	+	*	F	S	3	7	*	*	*	0	0	0	1	0	0	2	0	0	0	0	0
ame_circ_0001803	NC_007079.3	6597947	6618978	+	*	F	SC	32	76	id145411	id145408	gene8208	2	26.81	0.07461	22	107.42	0.2048	3	17.4	0.17238	5	18.4	0.27168
ame_circ_0001804	NC_007079.3	6597947	6618988	+	*	F	C	3	12	id145411	*	*	0	0	0	3	0	0	0	0	0	0	0	0
ame_circ_0001805	NC_007079.3	6656759	6657395	+	*	F	SC	9	18	id145402	id145386	gene8208	0	26.81	0	5	107.42	0.04655	1	17.4	0.05746	3	18.4	0.16301
ame_circ_0001806	NC_007079.3	6679518	6679921	+	*	F	S	3	6	*	*	*	1	0	0	0	0	0	2	0	0	0	0	0
ame_circ_0001807	NC_007079.3	6733258	6756631	+	*	F	SC	18	41	id145417	id145427	*	0	0	0	16	0	0	2	0	0	0	0	0
ame_circ_0001808	NC_007079.3	6800894	6800955	+	*	F	S	3	6	*	*	*	0	0	0	0	0	0	0	0	0	3	0	0
ame_circ_0001809	NC_007079.3	6970869	6970928	+	*	F	S	4	8	*	*	*	0	0	0	0	0	0	4	0	0	0	0	0
ame_circ_0001810	NC_007079.3	703485	704890	+	*	F	S	6	12	id141473	*	*	0	0	0	6	0	0	0	0	0	0	0	0
ame_circ_0001811	NC_007079.3	7035299	7035815	-	*	F	SC	3	6	id145888	id145887	gene8251	0	128.53	0	3	7.66	0.39146	0	15.77	0	0	16.86	0
ame_circ_0001812	NC_007079.3	7058511	7058577	+	*	F	S	3	11	*	*	*	0	0	0	0	0	0	3	0	0	0	0	0
ame_circ_0001813	NC_007079.3	7092547	7093560	+	*	F	SC	27	171	id145980	id145981	gene8255	0	1750.04	0	25	294.99	0.08475	0	108.93	0	2	91.13	0.02195
ame_circ_0001814	NC_007079.3	7092547	7096330	+	*	F	SC	17	149	id145980	id145982	gene8255	1	1750.04	0.00057	16	294.99	0.05424	0	108.93	0	0	91.13	0
ame_circ_0001815	NC_007079.3	7092547	7100185	+	*	F	C	3	92	id145980	id145984	gene8255	0	1750.04	0	3	294.99	0.01017	0	108.93	0	0	91.13	0
ame_circ_0001816	NC_007079.3	7099303	7100185	+	H	NF	SC	76	314	id145983	id145984	gene8255	1	1750.04	0.00057	21	294.99	0.07119	31	108.93	0.28459	23	91.13	0.25239
ame_circ_0001817	NC_007079.3	7141903	7162924	-	*	F	C	1	16	id146064	id146061	gene8262	0	86.5	0	1	61.99	0.01613	0	11.83	0	0	14.37	0
ame_circ_0001818	NC_007079.3	7161517	7162924	-	H	F	SC	17	43	id146062	id146061	gene8262	0	86.5	0	14	61.99	0.22585	0	11.83	0	3	14.37	0.20876
ame_circ_0001819	NC_007079.3	7261298	7265636	-	*	F	SC	12	34	id146200	id146199	gene8271	0	100.31	0	2	191.69	0.01043	9	61.47	0.1464	1	33.85	0.02954
ame_circ_0001820	NC_007079.3	7369349	7370449	+	*	F	SC	33	131	id146827	id146828	gene8283	1	194.55	0.00514	23	1786.12	0.01288	4	311.48	0.01284	5	200.26	0.02497
ame_circ_0001821	NC_007079.3	7376364	7388842	+	*	F	SC	15	992	*	id146915	*	1	0	0	3	0	0	7	0	0	4	0	0
ame_circ_0001822	NC_007079.3	7378312	7388842	+	H	NF	SC	34	967	id146872	id146915	gene8283	0	194.55	0	18	1786.12	0.01008	13	311.48	0.04174	3	200.26	0.01498
ame_circ_0001823	NC_007079.3	7378385	7388842	+	*	F	SC	72	1095	id146893	id146915	gene8283	1	194.55	0.00514	7	1786.12	0.00392	45	311.48	0.14447	19	200.26	0.09488
ame_circ_0001824	NC_007079.3	7380534	7381620	+	*	F	SC	152	507	id146830	id146831	gene8283	4	194.55	0.02056	93	1786.12	0.05207	34	311.48	0.10916	21	200.26	0.10487
ame_circ_0001825	NC_007079.3	7380534	7388842	+	*	F	SC	44	1196	id146830	id146915	gene8283	1	194.55	0.00514	22	1786.12	0.01232	17	311.48	0.05458	4	200.26	0.01997
ame_circ_0001826	NC_007079.3	7381431	7388842	+	*	F	SC	3	790	id146831	id146915	gene8283	0	194.55	0	3	1786.12	0.00168	0	311.48	0	0	200.26	0
ame_circ_0001827	NC_007079.3	7388146	7388842	+	*	F	SC	760	2220	id146914	id146915	gene8283	41	194.55	0.21074	616	1786.12	0.34488	76	311.48	0.244	27	200.26	0.13483
ame_circ_0001828	NC_007079.3	7388146	7389687	+	*	F	SC	7	1165	id146914	id146916	gene8283	1	194.55	0.00514	5	1786.12	0.0028	1	311.48	0.00321	0	200.26	0
ame_circ_0001829	NC_007079.3	7388146	7392497	+	*	F	SC	13	1329	id146914	id146918	gene8283	2	194.55	0.01028	10	1786.12	0.0056	1	311.48	0.00321	0	200.26	0
ame_circ_0001830	NC_007079.3	7388146	7393376	+	*	F	SC	10	1077	id146914	id146919	gene8283	0	194.55	0	9	1786.12	0.00504	0	311.48	0	1	200.26	0.00499
ame_circ_0001831	NC_007079.3	7388146	7405801	+	*	F	S	5	1208	id146914	id146926	gene8283	0	194.55	0	1	1786.12	0.00056	3	311.48	0.00963	1	200.26	0.00499
ame_circ_0001832	NC_007079.3	7391572	7393376	+	H	NF	SC	32	166	id146917	id146919	gene8283	0	194.55	0	23	1786.12	0.01288	5	311.48	0.01605	4	200.26	0.01997
ame_circ_0001833	NC_007079.3	7392243	7393376	+	*	F	SC	9	170	id146918	id146919	gene8283	1	194.55	0.00514	7	1786.12	0.00392	1	311.48	0.00321	0	200.26	0
ame_circ_0001834	NC_007079.3	7399288	7400777	+	*	F	SC	22	58	id146921	id146924	gene8283	0	194.55	0	22	1786.12	0.01232	0	311.48	0	0	200.26	0
ame_circ_0001835	NC_007079.3	7400537	7400777	+	*	F	SC	5	77	id146924	id146924	gene8283	0	194.55	0	4	1786.12	0.00224	1	311.48	0.00321	0	200.26	0
ame_circ_0001836	NC_007079.3	7405622	7410214	+	*	F	S	5	52	id146926	id146928	gene8283	0	194.55	0	3	1786.12	0.00168	1	311.48	0.00321	1	200.26	0.00499
ame_circ_0001837	NC_007079.3	7410004	7410214	+	*	F	S	4	16	id146928	id146928	gene8283	0	194.55	0	0	1786.12	0	4	311.48	0.01284	0	200.26	0
ame_circ_0001838	NC_007079.3	7412454	7413379	+	*	F	SC	271	573	id146929	id146530	gene8283	11	194.55	0.05654	202	1786.12	0.11309	55	311.48	0.17658	3	200.26	0.01498
ame_circ_0001839	NC_007079.3	7674855	7675072	+	*	F	S	3	6	*	*	*	0	0	0	3	0	0	0	0	0	0	0	0
ame_circ_0001840	NC_007079.3	7677194	7678354	-	*	F	SC	69	146	id147119	id147119	gene8297	3	13.55	0.22142	44	76.94	0.57186	12	19.3	0.62186	10	18.31	0.5461
ame_circ_0001841	NC_007079.3	7677278	7678354	-	*	F	SC	7	68	id147105	id147119	gene8297	0	13.55	0	5	76.94	0.06498	0	19.3	0	2	18.31	0.10922
ame_circ_0001842	NC_007079.3	7854362	7855083	+	H	N	SC	11	43	id147282	id147284	gene8314	0	415.49	0	6	82.48	0.07275	4	25.51	0.15682	1	23.6	0.04237
ame_circ_0001843	NC_007079.3	7867779	7868385	+	*	F	SC	64	170	id147304	id147304	gene8315	3	63.42	0.0473	45	266.11	0.1691	14	74.98	0.18672	2	66.02	0.03029
ame_circ_0001844	NC_007079.3	7950543	7974298	+	*	F	S	4	11	id147313	*	*	0	0	0	4	0	0	0	0	0	0	0	0
ame_circ_0001845	NC_007079.3	7974105	7974298	+	*	F	S	3	15	*	*	*	0	0	0	3	0	0	0	0	0	0	0	0
ame_circ_0001846	NC_007079.3	8104438	8105278	+	*	F	S	4	18	id147306	*	*	0	0	0	0	0	0	2	0	0	2	0	0
ame_circ_0001847	NC_007079.3	8170517	8172026	+	*	F	SC	54	118	id147308	id147309	gene8315	6	63.42	0.09461	41	266.11	0.15407	4	74.98	0.05335	3	66.02	0.04544
ame_circ_0001848	NC_007079.3	8421672	8421766	+	*	F	S	3	8	*	*	*	0	0	0	0	0	0	0	0	0	3	0	0
ame_circ_0001849	NC_007079.3	8449560	8449841	-	*	F	S	3	28	id147723	id147723	gene8344	0	122.15	0	2	92.3	0.02167	0	105.29	0	1	106.43	0.0094
ame_circ_0001850	NC_007079.3	8531902	8541164	-	*	F	SC	5	85	id147703	id147691	gene8344	0	122.15	0	0	92.3	0	3	105.29	0.02849	2	106.43	0.01879
ame_circ_0001851	NC_007079.3	8539026	8541164	-	*	F	S	3	50	id147692	id147691	gene8344	0	122.15	0	0	92.3	0	2	105.29	0.019	1	106.43	0.0094
ame_circ_0001852	NC_007079.3	8636389	8637607	-	H	N	SC	10	320	id147904	id147893	gene8356	0	193.8	0	6	1330.71	0.00451	3	144.31	0.02079	1	66.14	0.01512
ame_circ_0001853	NC_007079.3	8636407	8637607	+	*	F	SC	5	314	*	id147893	*	0	0	0	3	0	0	1	0	0	1	0	0
ame_circ_0001854	NC_007079.3	8636875	8637607	-	*	F	SC	307	659	id147903	id147893	gene8356	17	193.8	0.08772	189	1330.71	0.14203	72	144.31	0.49892	29	66.14	0.43845
ame_circ_0001855	NC_007079.3	8687168	8691003	-	*	F	S	4	14	id148090	id148089	gene8361	0	17.67	0	0	9.47	0	3	5.44	0.55109	1	5.76	0.17363
ame_circ_0001856	NC_007079.3	8884862	8887908	+	*	F	C	1	8	id148111	id148114	gene8363	0	24.42	0	1	37	0.02703	0	16.84	0	0	11.84	0
ame_circ_0001857	NC_007079.3	8887299	8887908	+	*	F	SC	4	18	id148113	id148114	gene8363	1	24.42	0.04095	2	37	0.05405	1	16.84	0.0594	0	11.84	0
ame_circ_0001858	NC_007079.3	9091339	9123021	+	*	F	C	1	4	id148374	id148383	gene8390	0	7.76	0	1	12.84	0.07785	0	2.14	0	0	1.61	0
ame_circ_0001859	NC_007079.3	9384742	9385860	+	H	NF	SC	16	46	id149064	id149066	gene8426	0	170.49	0	7	81.33	0.08607	6	27.11	0.22132	3	21.52	0.1394
ame_circ_0001860	NC_007079.3	969451	977313	+	*	F	S	3	10	*	*	*	0	0	0	3	0	0	0	0	0	0	0	0
ame_circ_0001861	NC_007079.3	977262	977313	+	*	F	S	4	13	*	*	*	0	0	0	4	0	0	0	0	0	0	0	0
ame_circ_0001862	NC_007079.3	9826620	9826674	+	*	F	S	3	9	id149893	*	*	0	0	0	0	0	0	0	0	0	3	0	0
ame_circ_0001863	NC_007079.3	9860698	9861343	+	*	F	SC	8	16	id149995	*	*	0	0	0	2	0	0	6	0	0	0	0	0
ame_circ_0001864	NC_007080.3	10300398	10300874	+	*	F	S	3	6	id162900	*	*	0	0	0	3	0	0	0	0	0	0	0	0
ame_circ_0001865	NC_007080.3	10862575	10863286	+	*	F	SC	5	128	*	id163635	*	0	0	0	0	0	0	3	0	0	2	0	0
ame_circ_0001866	NC_007080.3	10921509	10921717	+	*	F	SC	12	48	id163657	id163657	gene9258	0	117.75	0	9	53.78	0.16735	1	55.18	0.01812	2	56.99	0.03509
ame_circ_0001867	NC_007080.3	11205600	11206086	+	*	F	C	2	5	*	*	*	0	0	0	2	0	0	0	0	0	0	0	0
ame_circ_0001868	NC_007080.3	11210569	11211966	+	*	F	SC	8	34	id163954	id163955	gene9276	1	64.57	0.01549	5	44.81	0.11158	2	41.68	0.04798	0	39.41	0
ame_circ_0001869	NC_007080.3	11212543	11212638	+	*	F	S	7	14	*	*	*	0	0	0	0	0	0	5	0	0	2	0	0
ame_circ_0001870	NC_007080.3	11325618	11325840	-	*	F	SC	11	31	id164034	id164034	gene9286	2	52.17	0.03833	9	39.81	0.22609	0	22.03	0	0	18.94	0
ame_circ_0001871	NC_007080.3	11325618	11358089	-	*	F	C	1	13	id164034	id164026	gene9286	0	52.17	0	1	39.81	0.02512	0	22.03	0	0	18.94	0
ame_circ_0001872	NC_007080.3	11394791	11395153	+	*	F	SC	3	6	*	*	*	0	0	0	2	0	0	0	0	0	1	0	0
ame_circ_0001873	NC_007080.3	11602580	11602831	-	*	F	C	2	5	id164466	id164466	gene9311	0	11.73	0	2	8.36	0.23927	0	10.45	0	0	8.6	0
ame_circ_0001874	NC_007080.3	11688079	11689671	-	H	NF	SC	10	24	id164710	id164706	gene9321	0	51.44	0	4	32.94	0.12142	3	22.38	0.13406	3	12.59	0.23833
ame_circ_0001875	NC_007080.3	11699750	11701000	+	*	F	SC	4	113	id164896	id164961	gene9323	0	1191.89	0	2	723.87	0.00276	2	354.95	0.00563	0	266.67	0
ame_circ_0001876	NC_007080.3	11699909	11700035	+	H	NF	S	47	580	id164828	id164927	gene9323	2	1191.89	0.00168	16	723.87	0.0221	20	354.95	0.05635	9	266.67	0.03375
ame_circ_0001877	NC_007080.3	11699909	11700537	+	H	NF	SC	121	481	id164828	id164960	gene9323	10	1191.89	0.00839	57	723.87	0.07874	29	354.95	0.0817	25	266.67	0.09375
ame_circ_0001878	NC_007080.3	11699909	11701000	+	H	NF	SC	88	512	id164828	id164961	gene9323	4	1191.89	0.00336	38	723.87	0.0525	31	354.95	0.08734	15	266.67	0.05625
ame_circ_0001879	NC_007080.3	11702701	11703609	+	H	F	SC	12	93	id164962	id164963	gene9323	0	1191.89	0	7	723.87	0.00967	2	354.95	0.00563	3	266.67	0.01125
ame_circ_0001880	NC_007080.3	11703379	11703609	+	*	F	SC	8	69	id164952	id164963	gene9323	3	1191.89	0.00252	0	723.87	0	4	354.95	0.01127	1	266.67	0.00375
ame_circ_0001881	NC_007080.3	11765988	11767161	+	*	F	SC	16	71	*	id165138	*	0	0	0	12	0	0	2	0	0	2	0	0
ame_circ_0001882	NC_007080.3	11765988	11767396	+	*	F	SC	8	32	*	*	*	2	0	0	2	0	0	1	0	0	3	0	0
ame_circ_0001883	NC_007080.3	11766689	11767161	-	H	N	SC	28	96	id165139	id165138	gene9333	3	107.25	0.02797	18	126.23	0.1426	6	13.43	0.44667	1	10.45	0.09571
ame_circ_0001884	NC_007080.3	11854838	11854892	+	*	F	S	4	8	*	*	*	0	0	0	0	0	0	4	0	0	0	0	0
ame_circ_0001885	NC_007080.3	12115507	12115564	+	*	F	S	3	9	*	*	*	0	0	0	0	0	0	0	0	0	3	0	0
ame_circ_0001886	NC_007080.3	12118633	12125030	+	*	F	SC	3	48	*	id165581	*	0	0	0	2	0	0	1	0	0	0	0	0
ame_circ_0001887	NC_007080.3	12124915	12125513	-	*	F	SC	16	133	id165581	id165580	gene9382	0	40.57	0	12	53.72	0.22337	2	204.86	0.00976	2	192.15	0.01041
ame_circ_0001888	NC_007080.3	12124915	12139915	+	*	F	SC	5	45	id165581	*	*	0	0	0	0	0	0	0	0	0	5	0	0
ame_circ_0001889	NC_007080.3	12211699	12216920	-	*	F	SC	4	16	id165797	id165790	gene9384	1	39.09	0.02558	3	62.46	0.04803	0	44.83	0	0	44.61	0
ame_circ_0001890	NC_007080.3	12213067	12213454	-	*	F	S	4	31	id165796	id165796	gene9384	0	39.09	0	2	62.46	0.03202	0	44.83	0	2	44.61	0.04483
ame_circ_0001891	NC_007080.3	12213067	12216920	-	*	F	S	4	33	id165796	id165790	gene9384	0	39.09	0	2	62.46	0.03202	0	44.83	0	2	44.61	0.04483
ame_circ_0001892	NC_007080.3	12213067	12218318	-	*	F	S	4	26	id165796	id165788	gene9384	0	39.09	0	0	62.46	0	3	44.83	0.06692	1	44.61	0.02241
ame_circ_0001893	NC_007080.3	12331133	12337382	+	*	F	C	2	11	id166047	id166049	gene9401	0	176.87	0	1	18.26	0.05476	1	10.38	0.09631	0	6.8	0
ame_circ_0001894	NC_007080.3	12357563	12366451	+	*	F	S	3	11	id166123	*	*	0	0	0	2	0	0	1	0	0	0	0	0
ame_circ_0001895	NC_007080.3	12373227	12379149	-	*	F	C	2	23	id166121	id166119	gene9404	0	46.1	0	1	368.09	0.00272	0	42.08	0	1	38.77	0.02579
ame_circ_0001896	NC_007080.3	12378783	12379149	-	*	F	SC	17	47	id166120	id166119	gene9404	1	46.1	0.02169	11	368.09	0.02988	4	42.08	0.09506	1	38.77	0.02579
ame_circ_0001897	NC_007080.3	12386244	12388251	-	*	F	SC	129	280	id166118	id166117	gene9404	3	46.1	0.06508	103	368.09	0.27983	17	42.08	0.40399	6	38.77	0.15476
ame_circ_0001898	NC_007080.3	12545327	12546877	+	*	F	S	3	14	id166321	id166312	gene9424	1	145.58	0.00687	0	34.78	0	2	15.08	0.13261	0	14.47	0
ame_circ_0001899	NC_007080.3	12545550	12546505	+	*	F	S	3	19	*	id166324	*	1	0	0	1	0	0	1	0	0	0	0	0
ame_circ_0001900	NC_007080.3	12545550	12546877	+	*	F	SC	5	19	*	id166312	*	1	0	0	3	0	0	0	0	0	1	0	0
ame_circ_0001901	NC_007080.3	12644557	12644771	+	*	F	SC	4	26	id166753	id166754	gene9443	0	218.63	0	4	72.14	0.05545	0	28.47	0	0	17.97	0
ame_circ_0001902	NC_007080.3	12644557	12645550	+	*	F	SC	10	55	id166753	id166755	gene9443	1	218.63	0.00457	8	72.14	0.1109	0	28.47	0	1	17.97	0.05566
ame_circ_0001903	NC_007080.3	12797448	12797912	+	*	F	S	4	8	*	*	*	0	0	0	0	0	0	2	0	0	2	0	0
ame_circ_0001904	NC_007080.3	1280903	1282289	+	*	F	SC	7	18	id156214	*	*	0	0	0	4	0	0	1	0	0	2	0	0
ame_circ_0001905	NC_007080.3	12819124	12820007	+	*	F	S	3	6	*	*	*	0	0	0	3	0	0	0	0	0	0	0	0
ame_circ_0001906	NC_007080.3	12849421	12852651	+	*	F	SC	6	33	*	*	*	1	0	0	1	0	0	4	0	0	0	0	0
ame_circ_0001907	NC_007080.3	12850984	12851059	+	*	F	S	3	9	*	*	*	0	0	0	0	0	0	3	0	0	0	0	0
ame_circ_0001908	NC_007080.3	12934220	12960180	+	*	F	SC	5	19	*	*	*	0	0	0	3	0	0	2	0	0	0	0	0
ame_circ_0001909	NC_007080.3	1298805	1321228	+	*	F	C	8	22	id156219	id156224	*	0	0	0	0	0	0	3	0	0	5	0	0
ame_circ_0001910	NC_007080.3	13116754	13116814	+	*	F	S	3	7	*	*	*	0	0	0	0	0	0	0	0	0	3	0	0
ame_circ_0001911	NC_007080.3	1312728	1321228	+	*	F	S	15	93	*	id156224	*	0	0	0	3	0	0	5	0	0	7	0	0
ame_circ_0001912	NC_007080.3	1320323	1321228	-	*	F	SC	64	196	id156225	id156224	gene8839	1	33.12	0.03019	44	607.01	0.07249	13	64.97	0.2001	6	54.78	0.10953
ame_circ_0001913	NC_007080.3	13233583	13234477	+	*	F	SC	3	7	id168062	id168063	gene9526	0	1309.58	0	3	70.4	0.04261	0	35.62	0	0	38.17	0
ame_circ_0001914	NC_007080.3	13424626	13424691	+	*	F	S	3	6	*	*	*	0	0	0	0	0	0	0	0	0	3	0	0
ame_circ_0001915	NC_007080.3	13767238	13767305	+	*	F	S	4	8	*	*	*	0	0	0	0	0	0	4	0	0	0	0	0
ame_circ_0001916	NC_007080.3	13783146	13783231	+	*	F	S	3	6	*	*	*	0	0	0	0	0	0	3	0	0	0	0	0
ame_circ_0001917	NC_007080.3	13863673	13865714	-	*	F	SC	7	63	id170289	id170284	gene9611	0	138.42	0	6	122.04	0.04916	0	109.23	0	1	101.12	0.00989
ame_circ_0001918	NC_007080.3	13864477	13865714	-	*	F	SC	6	62	id170288	id170284	gene9611	0	138.42	0	5	122.04	0.04097	1	109.23	0.00915	0	101.12	0
ame_circ_0001919	NC_007080.3	13864783	13865714	-	H	N	SC	21	100	id170287	id170284	gene9611	1	138.42	0.00722	16	122.04	0.1311	4	109.23	0.03662	0	101.12	0
ame_circ_0001920	NC_007080.3	13907198	13908344	+	*	F	SC	7	55	id170424	id170425	gene9619	0	293.68	0	6	36.19	0.1658	0	46.22	0	1	46.82	0.02136
ame_circ_0001921	NC_007080.3	13907198	13910308	+	*	F	S	4	81	id170424	id170427	gene9619	1	293.68	0.00341	0	36.19	0	2	46.22	0.04327	1	46.82	0.02136
ame_circ_0001922	NC_007080.3	13909952	13910818	+	*	F	SC	5	58	id170426	id170429	gene9619	0	293.68	0	2	36.19	0.05527	2	46.22	0.04327	1	46.82	0.02136
ame_circ_0001923	NC_007080.3	13917993	13918234	+	*	F	S	4	8	*	*	*	0	0	0	4	0	0	0	0	0	0	0	0
ame_circ_0001924	NC_007080.3	13933416	13933471	+	*	F	S	4	9	*	id170456	*	0	0	0	0	0	0	0	0	0	4	0	0
ame_circ_0001925	NC_007080.3	13942310	13942943	-	H	NF	SC	30	113	id170515	id170514	gene9624	2	339.14	0.0059	22	181.37	0.1213	3	41.5	0.07229	3	34.37	0.08728
ame_circ_0001926	NC_007080.3	13964376	13965717	+	*	F	S	3	11	id170570	id170572	gene9627	1	85.25	0.01173	2	44.55	0.0449	0	30.47	0	0	23.04	0
ame_circ_0001927	NC_007080.3	13965300	13965717	+	*	F	SC	3	14	id170571	id170572	gene9627	0	85.25	0	2	44.55	0.0449	0	30.47	0	1	23.04	0.0434
ame_circ_0001928	NC_007080.3	13968660	13969231	+	*	F	S	4	8	*	*	*	0	0	0	4	0	0	0	0	0	0	0	0
ame_circ_0001929	NC_007080.3	13974930	13980279	+	*	F	SC	9	104	*	id170608	*	0	0	0	2	0	0	4	0	0	3	0	0
ame_circ_0001930	NC_007080.3	13974930	13983227	+	*	F	SC	38	120	*	id170583	*	1	0	0	20	0	0	8	0	0	9	0	0
ame_circ_0001931	NC_007080.3	13974930	13992535	+	*	F	C	1	4	*	*	*	1	0	0	0	0	0	0	0	0	0	0	0
ame_circ_0001932	NC_007080.3	13983119	13987539	-	*	F	SC	3	64	id170583	id170605	gene9628	0	449.66	0	0	547.8	0	0	155.68	0	3	204.38	0.01468
ame_circ_0001933	NC_007080.3	13983119	13992535	+	*	F	SC	10	58	id170583	*	*	1	0	0	5	0	0	0	0	0	4	0	0
ame_circ_0001934	NC_007080.3	13985781	13987539	-	H	F	SC	24	230	id170607	id170605	gene9628	2	449.66	0.00445	16	547.8	0.02921	1	155.68	0.00642	5	204.38	0.02446
ame_circ_0001935	NC_007080.3	13987362	13987539	-	*	F	SC	10	176	id170606	id170605	gene9628	0	449.66	0	9	547.8	0.01643	0	155.68	0	1	204.38	0.00489
ame_circ_0001936	NC_007080.3	13987362	13992535	+	*	F	C	2	41	id170606	*	*	0	0	0	2	0	0	0	0	0	0	0	0
ame_circ_0001937	NC_007080.3	14070319	14071089	+	*	F	S	3	6	*	*	*	0	0	0	3	0	0	0	0	0	0	0	0
ame_circ_0001938	NC_007080.3	14100986	14103167	+	*	F	SC	4	36	id170985	id170992	gene9651	0	111.51	0	0	59.18	0	4	216.37	0.01849	0	253.85	0
ame_circ_0001939	NC_007080.3	14119028	14119277	+	*	F	S	3	6	*	*	*	0	0	0	3	0	0	0	0	0	0	0	0
ame_circ_0001940	NC_007080.3	14122896	14123267	+	*	F	S	3	7	id171011	id170996	gene9651	0	111.51	0	2	59.18	0.03379	1	216.37	0.00462	0	253.85	0
ame_circ_0001941	NC_007080.3	14145497	14146489	-	*	F	SC	4	9	id171245	id171243	gene9659	0	54.35	0	1	45.99	0.02174	3	11.76	0.25513	0	7.84	0
ame_circ_0001942	NC_007080.3	14150160	14150255	+	*	F	S	18	85	*	*	*	0	0	0	18	0	0	0	0	0	0	0	0
ame_circ_0001943	NC_007080.3	14150160	14150296	+	*	F	S	8	1252	*	*	*	2	0	0	4	0	0	0	0	0	2	0	0
ame_circ_0001944	NC_007080.3	14150183	14150296	+	*	F	S	9	1275	*	*	*	1	0	0	7	0	0	1	0	0	0	0	0
ame_circ_0001945	NC_007080.3	14150183	14150312	+	*	F	S	6	113	*	*	*	1	0	0	5	0	0	0	0	0	0	0	0
ame_circ_0001946	NC_007080.3	14150183	14151307	+	*	F	S	17	293	*	*	*	1	0	0	13	0	0	2	0	0	1	0	0
ame_circ_0001947	NC_007080.3	14150183	14151632	+	*	F	S	4	51	*	*	*	0	0	0	4	0	0	0	0	0	0	0	0
ame_circ_0001948	NC_007080.3	14150204	14150270	+	*	F	S	9	56	*	*	*	1	0	0	8	0	0	0	0	0	0	0	0
ame_circ_0001949	NC_007080.3	14150204	14150296	+	*	F	S	6	120	*	*	*	0	0	0	6	0	0	0	0	0	0	0	0
ame_circ_0001950	NC_007080.3	14150204	14150311	+	*	F	S	4	1088	*	*	*	0	0	0	2	0	0	2	0	0	0	0	0
ame_circ_0001951	NC_007080.3	14150204	14150831	+	*	F	S	5	1662	*	*	*	0	0	0	0	0	0	1	0	0	4	0	0
ame_circ_0001952	NC_007080.3	14150204	14151307	+	*	F	S	19	1739	*	*	*	2	0	0	14	0	0	1	0	0	2	0	0
ame_circ_0001953	NC_007080.3	14150221	14150296	+	*	F	S	3	43	*	*	*	0	0	0	3	0	0	0	0	0	0	0	0
ame_circ_0001954	NC_007080.3	14150222	14150311	+	*	F	S	8	278	*	*	*	0	0	0	4	0	0	4	0	0	0	0	0
ame_circ_0001955	NC_007080.3	14150237	14150312	+	*	F	S	3	70	*	*	*	0	0	0	3	0	0	0	0	0	0	0	0
ame_circ_0001956	NC_007080.3	14194027	14194506	-	H	NF	SC	72	200	id171525	id171524	gene9670	6	230.37	0.02604	55	251.03	0.21909	6	31.68	0.18939	5	19.63	0.25474
ame_circ_0001957	NC_007080.3	14198816	14199975	+	*	F	S	3	10	id171442	id171443	gene9669	0	62.13	0	2	20.17	0.09917	0	16.3	0	1	11.82	0.08464
ame_circ_0001958	NC_007080.3	14259231	14259851	+	*	F	SC	3	6	id171651	id171652	gene9676	0	15.19	0	3	4.65	0.64474	0	4.79	0	0	2.33	0
ame_circ_0001959	NC_007080.3	14278879	14279363	+	*	F	SC	8	16	*	*	*	0	0	0	5	0	0	3	0	0	0	0	0
ame_circ_0001960	NC_007080.3	14317721	14320852	-	*	F	SC	4	24	id171844	id171839	gene9688	0	174.81	0	3	95.01	0.03157	0	58.43	0	1	51.47	0.01943
ame_circ_0001961	NC_007080.3	14318167	14318305	+	*	F	S	11	22	*	*	*	0	0	0	4	0	0	5	0	0	2	0	0
ame_circ_0001962	NC_007080.3	14393421	14394067	+	*	F	SC	26	72	id171869	id171870	gene9690	4	39.77	0.10057	13	51.95	0.25024	8	13.13	0.60928	1	5.52	0.18121
ame_circ_0001963	NC_007080.3	14393903	14396112	+	*	F	SC	3	23	id171870	id171871	gene9690	0	39.77	0	2	51.95	0.0385	1	13.13	0.07616	0	5.52	0
ame_circ_0001964	NC_007080.3	1447038	1447116	+	*	F	S	3	6	*	*	*	0	0	0	0	0	0	3	0	0	0	0	0
ame_circ_0001965	NC_007080.3	14482802	14485607	+	*	F	C	2	20	id172109	id172163	gene9704	0	119.04	0	2	51.71	0.03868	0	61.77	0	0	63.36	0
ame_circ_0001966	NC_007080.3	14484708	14485607	+	H	N	SC	26	100	id172162	id172163	gene9704	2	119.04	0.0168	14	51.71	0.27073	8	61.77	0.12951	2	63.36	0.03157
ame_circ_0001967	NC_007080.3	14502832	14504544	+	*	F	S	5	12	*	*	*	1	0	0	3	0	0	1	0	0	0	0	0
ame_circ_0001968	NC_007080.3	14528856	14528913	+	*	F	S	4	8	*	*	*	0	0	0	0	0	0	4	0	0	0	0	0
ame_circ_0001969	NC_007080.3	14540687	14540755	+	*	F	S	3	6	*	*	*	0	0	0	3	0	0	0	0	0	0	0	0
ame_circ_0001970	NC_007080.3	14556717	14557296	+	H	NF	SC	432	936	id172267	id172268	gene9709	30	383.73	0.07818	335	642.85	0.52112	38	155.7	0.24406	29	131.01	0.22136
ame_circ_0001971	NC_007080.3	14560732	14562197	+	*	F	SC	6	48	id172269	id172271	gene9709	0	383.73	0	4	642.85	0.00622	2	155.7	0.01285	0	131.01	0
ame_circ_0001972	NC_007080.3	14561540	14561843	+	*	F	S	4	44	id172270	id172270	gene9709	0	383.73	0	3	642.85	0.00467	1	155.7	0.00642	0	131.01	0
ame_circ_0001973	NC_007080.3	14561910	14562197	+	*	F	SC	3	60	id172271	id172271	gene9709	0	383.73	0	2	642.85	0.00311	1	155.7	0.00642	0	131.01	0
ame_circ_0001974	NC_007080.3	14565480	14566289	+	*	F	S	3	6	*	*	*	0	0	0	3	0	0	0	0	0	0	0	0
ame_circ_0001975	NC_007080.3	1575984	1579008	-	*	F	C	2	6	id156435	id156428	gene8854	0	90.61	0	2	11.81	0.16939	0	37.22	0	0	40.04	0
ame_circ_0001976	NC_007080.3	1645512	1674296	+	*	F	C	1	21	*	id156421	*	0	0	0	0	0	0	1	0	0	0	0	0
ame_circ_0001977	NC_007080.3	1658265	1658360	+	*	F	S	4	11	*	*	*	0	0	0	0	0	0	2	0	0	2	0	0
ame_circ_0001978	NC_007080.3	1827977	1828195	-	*	F	S	24	50	id156659	id156658	gene8871	3	31.41	0.0955	15	45.11	0.33254	4	8.05	0.4966	2	9.67	0.20692
ame_circ_0001979	NC_007080.3	1870430	1871723	-	*	F	SC	6	13	id156657	id156656	gene8871	1	31.41	0.03183	4	45.11	0.08868	1	8.05	0.12415	0	9.67	0
ame_circ_0001980	NC_007080.3	2179167	2180541	+	*	F	SC	7	17	id156760	id156744	gene8882	0	5.28	0	5	63.76	0.07842	2	8.02	0.24941	0	4.3	0
ame_circ_0001981	NC_007080.3	2565043	2570523	+	*	F	S	2326	6852	id156946	id156952	*	2255	0	0	71	0	0	0	0	0	0	0	0
ame_circ_0001982	NC_007080.3	2565043	2571201	+	*	F	S	3	2718	id156946	*	*	3	0	0	0	0	0	0	0	0	0	0	0
ame_circ_0001983	NC_007080.3	2565551	2566277	+	*	F	S	3	6	*	*	*	1	0	0	0	0	0	0	0	0	2	0	0
ame_circ_0001984	NC_007080.3	2570302	2570353	+	*	F	S	6	4908	id156952	*	*	1	0	0	5	0	0	0	0	0	0	0	0
ame_circ_0001985	NC_007080.3	2571409	2571872	+	*	F	S	10	31	*	*	*	10	0	0	0	0	0	0	0	0	0	0	0
ame_circ_0001986	NC_007080.3	2571869	2572652	+	*	F	S	4	13	*	*	*	4	0	0	0	0	0	0	0	0	0	0	0
ame_circ_0001987	NC_007080.3	2572500	2572617	+	*	F	S	3	15	*	*	*	0	0	0	3	0	0	0	0	0	0	0	0
ame_circ_0001988	NC_007080.3	2572514	2572568	+	*	F	S	6	13	*	*	*	6	0	0	0	0	0	0	0	0	0	0	0
ame_circ_0001989	NC_007080.3	2572724	2572779	+	*	F	S	7	15	*	*	*	7	0	0	0	0	0	0	0	0	0	0	0
ame_circ_0001990	NC_007080.3	2597801	2605768	+	*	F	S	3	11	id157002	id157016	*	0	0	0	0	0	0	0	0	0	3	0	0
ame_circ_0001991	NC_007080.3	2598243	2606608	+	*	F	S	3	422	id157003	id157017	*	3	0	0	0	0	0	0	0	0	0	0	0
ame_circ_0001992	NC_007080.3	2607608	2613002	+	*	F	S	28	244	id157019	id157025	*	27	0	0	1	0	0	0	0	0	0	0	0
ame_circ_0001993	NC_007080.3	2787651	2788861	-	*	F	SC	9	25	id157484	id157480	gene8932	1	498.79	0.002	5	690.67	0.00724	0	467.42	0	3	368.06	0.00815
ame_circ_0001994	NC_007080.3	2789108	2790521	-	*	F	SC	8	207	id157479	id157474	gene8932	2	498.79	0.00401	0	690.67	0	5	467.42	0.0107	1	368.06	0.00272
ame_circ_0001995	NC_007080.3	2789108	2793091	-	*	F	SC	64	199	id157479	id157472	gene8932	0	498.79	0	1	690.67	0.00145	34	467.42	0.07274	29	368.06	0.07879
ame_circ_0001996	NC_007080.3	2791743	2793091	-	*	F	SC	8	169	id157473	id157472	gene8932	0	498.79	0	0	690.67	0	5	467.42	0.0107	3	368.06	0.00815
ame_circ_0001997	NC_007080.3	2821027	2821079	+	*	F	S	3	6	*	*	*	0	0	0	0	0	0	3	0	0	0	0	0
[truncated: 1,011 more rows]
