# Supplementary material for: Sequence and structural properties of circular RNAs in the brain of nurse and forager honeybees (Apis mellifera)
Source: BMC Genomics. 2019 Jan 25;20:88. doi: 10.1186/s12864-018-5402-6 (PMC6347836; doi:10.1186/s12864-018-5402-6)
Supplement: Supplementary file 4 — GO term enrichment. Excel table showing the results of a GO term enrichment analysis for the host genes of circRNAs based on homologous fruit fly genes performed with the PANTHER annotation platform. Terms with at least five-fold over-representation and a false discovery rate (FDR) below 1% were considered. From these, we limited the interpretation with a relevant p-value threshold of 10−4 which is marked in the table. (XLSX 12 kb) [file 12864_2018_5402_MOESM4_ESM.xlsx]

## Sheet: GOterms
Supplemental Table 3: Functional annotation analysis.
Functional annotation analysis
Analysis Type:	PANTHER Overrepresentation Test (Released 20171205)
Annotation Version and Release Date:	GO Ontology database Released 2018-02-02
Analyzed List:	homologs of circRNA host genes (Drosophila melanogaster)
Reference List:	Drosophila melanogaster (all genes in database)
Test Type:	FISHER
GO biological process	reference set (13757)	circRNA set (158)	expected	representation (over/under)	fold enrichment	p-value	FDR
anesthesia-resistant memory (GO:0007615)	13	4	0.15	+	26.79	3.39e-05	0.00174
regulation of synaptic vesicle cycle (GO:0098693)	14	4	0.16	+	24.88	4.33e-05	0.0021
medium-term memory (GO:0072375)	15	4	0.17	+	23.22	5.43e-05	0.00257
regulation of neuromuscular synaptic transmission (GO:1900073)	21	5	0.24	+	20.73	9.61e-06	0.000615
deactivation of rhodopsin mediated signaling (GO:0016059)	17	4	0.2	+	20.49	8.24e-05	0.00373
potassium ion transport (GO:0006813)	43	7	0.49	+	14.17	1.41e-06	0.00012
synaptic growth at neuromuscular junction (GO:0051124)	41	6	0.47	+	12.74	1.42e-05	0.000874
modulation of chemical synaptic transmission (GO:0050804)	105	13	1.21	+	10.78	7.9e-10	1.83e-07
regulation of trans-synaptic signaling (GO:0099177)	105	13	1.21	+	10.78	7.9e-10	1.78e-07
neuromuscular synaptic transmission (GO:0007274)	57	7	0.65	+	10.69	7.69e-06	0.000519
myotube differentiation (GO:0014902)	49	6	0.56	+	10.66	3.57e-05	0.00179
synapse assembly (GO:0007416)	70	7	0.8	+	8.71	2.63e-05	0.00142
striated muscle cell differentiation (GO:0051146)	103	10	1.18	+	8.45	6.1e-07	5.81e-05
memory (GO:0007613)	117	11	1.34	+	8.19	2.22e-07	2.49e-05
regulation of membrane potential (GO:0042391)	75	7	0.86	+	8.13	3.97e-05	0.00195
neuromuscular junction development (GO:0007528)	87	8	1	+	8.01	1.22e-05	0.000773
anterograde trans-synaptic signaling (GO:0098916)	198	18	2.27	+	7.92	4.27e-11	1.32e-08
chemical synaptic transmission (GO:0007268)	198	18	2.27	+	7.92	4.27e-11	1.44e-08
trans-synaptic signaling (GO:0099537)	198	18	2.27	+	7.92	4.27e-11	1.38e-08
eye photoreceptor cell development (GO:0042462)	88	8	1.01	+	7.92	1.32e-05	0.000814
synaptic signaling (GO:0099536)	199	18	2.29	+	7.88	4.61e-11	1.37e-08
muscle cell differentiation (GO:0042692)	118	10	1.36	+	7.38	1.93e-06	0.000159
regulation of neurotransmitter levels (GO:0001505)	135	11	1.55	+	7.09	8.36e-07	7.66e-05
compound eye photoreceptor development (GO:0042051)	86	7	0.99	+	7.09	8.91e-05	0.00401
cognition (GO:0050890)	173	14	1.99	+	7.05	2.72e-08	4.21e-06
learning or memory (GO:0007611)	173	14	1.99	+	7.05	2.72e-08	4.13e-06
photoreceptor cell development (GO:0042461)	104	8	1.19	+	6.7	4.05e-05	0.00198
response to light stimulus (GO:0009416)	151	11	1.73	+	6.34	2.34e-06	0.000186
synapse organization (GO:0050808)	174	12	2	+	6	1.37e-06	0.000119
developmental growth (GO:0048589)	180	12	2.07	+	5.8	1.92e-06	0.00016
growth (GO:0040007)	203	13	2.33	+	5.58	1.08e-06	9.67e-05
regulation of synapse organization (GO:0050807)	142	9	1.63	+	5.52	5.58e-05	0.00259
taxis (GO:0042330)	332	21	3.81	+	5.51	5.23e-10	1.25e-07
protein phosphorylation (GO:0006468)	279	17	3.2	+	5.31	4.36e-08	6.35e-06
locomotory behavior (GO:0007626)	186	11	2.14	+	5.15	1.52e-05	0.000904
metal ion transport (GO:0030001)	169	10	1.94	+	5.15	3.73e-05	0.00185
response to drug (GO:0042493)	205	12	2.35	+	5.1	6.81e-06	0.000477
response to radiation (GO:0009314)	188	11	2.16	+	5.09	1.67e-05	0.000963
Relevant p-value threshold
positive energy taxis (GO:0052128)	4	2	0.05	+	43.53	0.00187	0.0476
positive phototaxis (GO:0046956)	4	2	0.05	+	43.53	0.00187	0.0477
positive regulation of synaptic vesicle endocytosis (GO:1900244)	4	2	0.05	+	43.53	0.00187	0.0474
positive regulation of synaptic vesicle recycling (GO:1903423)	4	2	0.05	+	43.53	0.00187	0.0479
regulation of voltage-gated calcium channel activity (GO:1901385)	4	2	0.05	+	43.53	0.00187	0.0472
regulation of synaptic vesicle recycling (GO:1903421)	8	3	0.09	+	32.65	0.000222	0.00866
postsynapse assembly (GO:0099068)	10	3	0.11	+	26.12	0.000378	0.0136
presynapse assembly (GO:0099054)	11	3	0.13	+	23.75	0.000477	0.0164
presynaptic active zone organization (GO:1990709)	13	3	0.15	+	20.09	0.000722	0.0236
regulation of development, heterochronic (GO:0040034)	13	3	0.15	+	20.09	0.000722	0.0237
regulation of rhodopsin mediated signaling pathway (GO:0022400)	18	4	0.21	+	19.35	9.98e-05	0.00444
response to nutrient (GO:0007584)	15	3	0.17	+	17.41	0.00103	0.0306
visceral muscle development (GO:0007522)	15	3	0.17	+	17.41	0.00103	0.0305
regulation of neurotransmitter secretion (GO:0046928)	21	4	0.24	+	16.58	0.000168	0.00685
regulation of neurotransmitter transport (GO:0051588)	21	4	0.24	+	16.58	0.000168	0.00682
energy taxis (GO:0009453)	24	4	0.28	+	14.51	0.000265	0.0102
phototaxis (GO:0042331)	24	4	0.28	+	14.51	0.000265	0.0101
negative regulation of synaptic transmission (GO:0050805)	18	3	0.21	+	14.51	0.00164	0.0437
positive regulation of circadian rhythm (GO:0042753)	18	3	0.21	+	14.51	0.00164	0.0439
regulation of synaptic plasticity (GO:0048167)	25	4	0.29	+	13.93	0.000305	0.0113
regulation of terminal button organization (GO:2000331)	25	4	0.29	+	13.93	0.000305	0.0112
regulation of G-protein coupled receptor protein signaling pathway (GO:0008277)	26	4	0.3	+	13.4	0.000348	0.0127
regulation of presynapse organization (GO:0099174)	26	4	0.3	+	13.4	0.000348	0.0126
short-term memory (GO:0007614)	26	4	0.3	+	13.4	0.000348	0.0127
gravitaxis (GO:0042332)	27	4	0.31	+	12.9	0.000396	0.0141
response to gravity (GO:0009629)	27	4	0.31	+	12.9	0.000396	0.0141
drug transport (GO:0015893)	33	4	0.38	+	10.55	0.000789	0.0253
axon extension (GO:0048675)	35	4	0.4	+	9.95	0.000966	0.0291
neuron projection extension (GO:1990138)	36	4	0.41	+	9.67	0.00106	0.0311
myoblast fusion (GO:0007520)	46	5	0.53	+	9.46	0.000273	0.0103
syncytium formation (GO:0006949)	46	5	0.53	+	9.46	0.000273	0.0103
syncytium formation by plasma membrane fusion (GO:0000768)	46	5	0.53	+	9.46	0.000273	0.0104
regulation of circadian sleep/wake cycle (GO:0042749)	37	4	0.42	+	9.41	0.00117	0.0331
positive regulation of Notch signaling pathway (GO:0045747)	39	4	0.45	+	8.93	0.0014	0.039
cellular response to light stimulus (GO:0071482)	41	4	0.47	+	8.49	0.00166	0.0438
developmental cell growth (GO:0048588)	58	5	0.67	+	7.51	0.000732	0.0238
long-term memory (GO:0007616)	72	6	0.83	+	7.26	0.000255	0.00986
phototransduction (GO:0007602)	60	5	0.69	+	7.26	0.000845	0.0264
striated muscle cell development (GO:0055002)	60	5	0.69	+	7.26	0.000845	0.0265
associative learning (GO:0008306)	73	6	0.84	+	7.16	0.000274	0.0103
muscle cell development (GO:0055001)	61	5	0.7	+	7.14	0.000906	0.0278
regulation of locomotion (GO:0040012)	62	5	0.71	+	7.02	0.00097	0.0292
regulation of circadian rhythm (GO:0042752)	79	6	0.91	+	6.61	0.000407	0.0144
detection of light stimulus (GO:0009583)	67	5	0.77	+	6.5	0.00134	0.0376
cell-cell junction assembly (GO:0007043)	68	5	0.78	+	6.4	0.00143	0.0397
cellular response to abiotic stimulus (GO:0071214)	68	5	0.78	+	6.4	0.00143	0.0394
cellular response to environmental stimulus (GO:0104004)	68	5	0.78	+	6.4	0.00143	0.0396
positive regulation of cellular catabolic process (GO:0031331)	69	5	0.79	+	6.31	0.00152	0.0416
regulation of secretion by cell (GO:1903530)	85	6	0.98	+	6.15	0.000587	0.0198
circadian behavior (GO:0048512)	71	5	0.82	+	6.13	0.00171	0.0449
cell junction assembly (GO:0034329)	72	5	0.83	+	6.05	0.00181	0.0472
regulation of Wnt signaling pathway (GO:0030111)	87	6	1	+	6	0.000658	0.0219
rhythmic behavior (GO:0007622)	73	5	0.84	+	5.96	0.00192	0.0481
regulation of secretion (GO:0051046)	89	6	1.02	+	5.87	0.000737	0.0239
learning (GO:0007612)	91	6	1.05	+	5.74	0.000823	0.0262
adult locomotory behavior (GO:0008344)	92	6	1.06	+	5.68	0.000868	0.0268
presynaptic process involved in chemical synaptic transmission (GO:0099531)	93	6	1.07	+	5.62	0.000916	0.028
cell growth (GO:0016049)	94	6	1.08	+	5.56	0.000965	0.0292
positive regulation of nervous system development (GO:0051962)	111	7	1.27	+	5.49	0.000391	0.014
neurotransmitter transport (GO:0006836)	129	8	1.48	+	5.4	0.000168	0.00688
ovarian follicle cell migration (GO:0007297)	133	8	1.53	+	5.24	0.000204	0.00811
eye photoreceptor cell differentiation (GO:0001754)	154	9	1.77	+	5.09	0.000101	0.00445
border follicle cell migration (GO:0007298)	120	7	1.38	+	5.08	0.00061	0.0205
