# Supplementary material for: Sequence and structural properties of circular RNAs in the brain of nurse and forager honeybees (Apis mellifera)
Source: BMC Genomics. 2019 Jan 25;20:88. doi: 10.1186/s12864-018-5402-6 (PMC6347836; doi:10.1186/s12864-018-5402-6)
Supplement: Supplementary file 5 — List of potential miRNA targets including conservations. Excel table of all miRNA target sites found on circRNA sequences identified here. It contains detailed data on the target circRNA, the potential position of interaction and its conservation in Apis, eusocial insects, Drosophila and Bombyx. (XLSX 231 kb) [file 12864_2018_5402_MOESM5_ESM.xlsx]

## Sheet: miRNA
Supplemental Table 4: Conserved miRNA target sites in circRNAs.
						conserved in (* = not present, lowercase=not conserved, uppercase=identical)
chromosome	start	end	miRNA	conserved targets	strand	Apis (4)	Eusocial Insects (5)	Drosophila (1)	Bombyx (1)	circRNA
NC_007070.3	10418924	10418724	ame-miR-29b	9	-	A	E	*	*	ame_circ_0000032
NC_007070.3	10418897	10418697	ame-miR-305	9	-	A	E	*	*	ame_circ_0000032
NC_007070.3	10418938	10418738	ame-miR-3715	9	-	A	E	*	*	ame_circ_0000032
NC_007070.3	10419737	10419537	ame-miR-3715	8	-	A	*	*	*	ame_circ_0000032
NC_007070.3	10419780	10419580	ame-miR-3729	8	-	A	*	*	*	ame_circ_0000032
NC_007070.3	10418885	10418685	ame-miR-3770	9	-	A	e	*	*	ame_circ_0000032
NC_007070.3	10419793	10419593	ame-miR-3777	8	-	A	*	*	*	ame_circ_0000032
NC_007070.3	10419008	10418808	ame-miR-3783	8	-	A	*	*	*	ame_circ_0000032
NC_007070.3	10419750	10419550	ame-miR-3792	8	-	A	*	*	*	ame_circ_0000032
NC_007070.3	10418922	10418722	ame-miR-87	9	-	A	e	*	*	ame_circ_0000032
NC_007070.3	10418933	10418733	ame-miR-92a	9	-	A	e	*	*	ame_circ_0000032
NC_007070.3	10419798	10419598	ame-miR-9891	8	-	A	*	*	*	ame_circ_0000032
NC_007070.3	10419019	10418819	ame-miR-iab-4	8	-	A	*	*	*	ame_circ_0000032
NC_007070.3	1244362	1244162	ame-let-7	4	+	a	*	*	*	ame_circ_0000054
NC_007070.3	1244389	1244189	ame-miR-1175	4	+	A	*	*	*	ame_circ_0000054
NC_007070.3	1244382	1244182	ame-miR-263b	4	+	A	*	*	*	ame_circ_0000054
NC_007070.3	1244442	1244242	ame-miR-315	4	+	a	*	*	*	ame_circ_0000054
NC_007070.3	1244738	1244538	ame-miR-3478	4	+	A	*	*	*	ame_circ_0000054
NC_007070.3	1244773	1244573	ame-miR-3716b	4	+	a	*	*	*	ame_circ_0000054
NC_007070.3	1244798	1244598	ame-miR-3718b	4	+	A	*	*	*	ame_circ_0000054
NC_007070.3	1244428	1244228	ame-miR-3735	4	+	a	*	*	*	ame_circ_0000054
NC_007070.3	1244454	1244254	ame-miR-3770	4	+	A	*	*	*	ame_circ_0000054
NC_007070.3	1244763	1244563	ame-miR-3797	4	+	A	*	*	*	ame_circ_0000054
NC_007070.3	1244813	1244613	ame-miR-6059	4	+	A	*	*	*	ame_circ_0000054
NC_007070.3	1244781	1244581	ame-miR-6063	4	+	A	*	*	*	ame_circ_0000054
NC_007070.3	1244378	1244178	ame-miR-750	4	+	A	*	*	*	ame_circ_0000054
NC_007070.3	1244798	1244598	ame-miR-9877	4	+	A	*	*	*	ame_circ_0000054
NC_007070.3	1244775	1244575	ame-miR-989	4	+	a	*	*	*	ame_circ_0000054
NC_007070.3	15519472	15519272	ame-miR-252a	9	+	a	E	*	*	ame_circ_0000073
NC_007070.3	15519472	15519272	ame-miR-252b	9	+	a	E	*	*	ame_circ_0000073
NC_007070.3	15520388	15520188	ame-miR-315	9	+	A	e	*	*	ame_circ_0000073
NC_007070.3	15519489	15519289	ame-miR-316	8	+	A	*	*	*	ame_circ_0000073
NC_007070.3	15519460	15519260	ame-miR-317	9	+	a	e	*	*	ame_circ_0000073
NC_007070.3	15520286	15520086	ame-miR-33	9	+	A	e	*	*	ame_circ_0000073
NC_007070.3	15520383	15520183	ame-miR-3724	9	+	A	e	*	*	ame_circ_0000073
NC_007070.3	15520402	15520202	ame-miR-3735	9	+	A	e	*	*	ame_circ_0000073
NC_007070.3	15519439	15519239	ame-miR-3786	9	+	A	e	*	*	ame_circ_0000073
NC_007070.3	15519470	15519270	ame-miR-6000a-3p	9	+	a	E	*	*	ame_circ_0000073
NC_007070.3	15520358	15520158	ame-miR-6001-3p	9	+	A	E	*	*	ame_circ_0000073
NC_007070.3	15520392	15520192	ame-miR-6001-3p	9	+	A	e	*	*	ame_circ_0000073
NC_007070.3	15520272	15520072	ame-miR-6012	9	+	A	e	*	*	ame_circ_0000073
NC_007070.3	15519470	15519270	ame-miR-6040	9	+	a	E	*	*	ame_circ_0000073
NC_007070.3	15519418	15519218	ame-miR-6045	9	+	A	e	*	*	ame_circ_0000073
NC_007070.3	15520290	15520090	ame-miR-981	9	+	A	E	*	*	ame_circ_0000073
NC_007070.3	15520418	15520218	ame-miR-9880	9	+	A	e	*	*	ame_circ_0000073
NC_007070.3	17604837	17604637	ame-miR-305	6	+	A	*	*	*	ame_circ_0000114
NC_007070.3	17606966	17606766	ame-miR-305	9	+	A	E	*	*	ame_circ_0000114
NC_007070.3	17606868	17606668	ame-miR-3720	9	+	A	e	*	*	ame_circ_0000114
NC_007070.3	17606881	17606681	ame-miR-3728	9	+	A	E	*	*	ame_circ_0000114
NC_007070.3	17606850	17606650	ame-miR-3738	7	+	A	*	*	*	ame_circ_0000114
NC_007070.3	17606856	17606656	ame-miR-3756	9	+	A	e	*	*	ame_circ_0000114
NC_007070.3	17606921	17606721	ame-miR-3777	9	+	A	E	*	*	ame_circ_0000114
NC_007070.3	17604829	17604629	ame-miR-6037	6	+	A	*	*	*	ame_circ_0000114
NC_007070.3	17606943	17606743	ame-miR-6037	9	+	A	E	*	*	ame_circ_0000114
NC_007070.3	17606917	17606717	ame-miR-6054	9	+	A	E	*	*	ame_circ_0000114
NC_007070.3	17604897	17604697	ame-miR-6061	5	+	A	*	*	*	ame_circ_0000114
NC_007070.3	17604893	17604693	ame-miR-6065	5	+	A	*	*	*	ame_circ_0000114
NC_007070.3	17606922	17606722	ame-miR-965-5p	9	+	A	e	*	*	ame_circ_0000114
NC_007070.3	17606944	17606744	ame-miR-9868	9	+	A	E	*	*	ame_circ_0000114
NC_007070.3	17604864	17604664	ame-miR-9880	6	+	A	*	*	*	ame_circ_0000114
NC_007070.3	17604855	17604655	ame-miR-989	6	+	A	*	*	*	ame_circ_0000114
NC_007070.3	17604829	17604629	ame-miR-993	6	+	A	*	*	*	ame_circ_0000114
NC_007070.3	17606943	17606743	ame-miR-993	9	+	A	E	*	*	ame_circ_0000114
NC_007070.3	18840611	18840411	ame-miR-133	4	+	A	*	*	*	ame_circ_0000126
NC_007070.3	18840633	18840433	ame-miR-137	4	+	A	*	*	*	ame_circ_0000126
NC_007070.3	18840542	18840342	ame-miR-3722	4	+	a	*	*	*	ame_circ_0000126
NC_007070.3	18840572	18840372	ame-miR-3751	4	+	a	*	*	*	ame_circ_0000126
NC_007070.3	18840542	18840342	ame-miR-3761	4	+	a	*	*	*	ame_circ_0000126
NC_007070.3	18840699	18840499	ame-miR-3792	4	+	a	*	*	*	ame_circ_0000126
NC_007070.3	18840551	18840351	ame-miR-3793	4	+	A	*	*	*	ame_circ_0000126
NC_007070.3	18840696	18840496	ame-miR-3800	4	+	a	*	*	*	ame_circ_0000126
NC_007070.3	18840637	18840437	ame-miR-6001-5p	4	+	a	*	*	*	ame_circ_0000126
NC_007070.3	18840512	18840312	ame-miR-6003-3p	4	+	A	*	*	*	ame_circ_0000126
NC_007070.3	18840632	18840432	ame-miR-92b	4	+	A	*	*	*	ame_circ_0000126
NC_007070.3	18840572	18840372	ame-miR-9888	4	+	a	*	*	*	ame_circ_0000126
NC_007070.3	19321683	19321483	ame-miR-1000	5	+	A	*	*	*	ame_circ_0000132
NC_007070.3	19321804	19321604	ame-miR-133	4	+	A	*	*	*	ame_circ_0000132
NC_007070.3	19322409	19322209	ame-miR-3477	7	+	A	*	*	*	ame_circ_0000132
NC_007070.3	19321708	19321508	ame-miR-3478	5	+	a	*	*	*	ame_circ_0000132
NC_007070.3	19321793	19321593	ame-miR-3719	4	+	a	*	*	*	ame_circ_0000132
NC_007070.3	19322512	19322312	ame-miR-3724	7	+	a	*	*	*	ame_circ_0000132
NC_007070.3	19322394	19322194	ame-miR-3729	7	+	a	*	*	*	ame_circ_0000132
NC_007070.3	19321833	19321633	ame-miR-3731	4	+	a	*	*	*	ame_circ_0000132
NC_007070.3	19321758	19321558	ame-miR-3734	5	+	A	*	*	*	ame_circ_0000132
NC_007070.3	19322446	19322246	ame-miR-3745	7	+	a	*	*	*	ame_circ_0000132
NC_007070.3	19321689	19321489	ame-miR-3748	5	+	A	*	*	*	ame_circ_0000132
NC_007070.3	19321689	19321489	ame-miR-3753	5	+	A	*	*	*	ame_circ_0000132
NC_007070.3	19321757	19321557	ame-miR-3763	5	+	A	*	*	*	ame_circ_0000132
NC_007070.3	19321806	19321606	ame-miR-3789	4	+	A	*	*	*	ame_circ_0000132
NC_007070.3	19321781	19321581	ame-miR-6056	4	+	A	*	*	*	ame_circ_0000132
NC_007070.3	19321775	19321575	ame-miR-6063	5	+	A	*	*	*	ame_circ_0000132
NC_007070.3	19322554	19322354	ame-miR-87	6	+	A	*	*	*	ame_circ_0000132
NC_007070.3	19321727	19321527	ame-miR-927a	5	+	A	*	*	*	ame_circ_0000132
NC_007070.3	19321727	19321527	ame-miR-927b	5	+	A	*	*	*	ame_circ_0000132
NC_007070.3	19321677	19321477	ame-miR-932	5	+	A	*	*	*	ame_circ_0000132
NC_007070.3	19321821	19321621	ame-miR-965-3p	4	+	A	*	*	*	ame_circ_0000132
NC_007070.3	19321750	19321550	ame-miR-9868	5	+	A	*	*	*	ame_circ_0000132
NC_007070.3	19322540	19322340	ame-miR-9882	7	+	a	*	*	*	ame_circ_0000132
NC_007070.3	19322470	19322270	ame-miR-9883	7	+	a	*	*	*	ame_circ_0000132
NC_007070.3	19322476	19322276	ame-miR-9895	7	+	a	*	*	*	ame_circ_0000132
NC_007070.3	19742564	19742364	ame-miR-1	7	+	A	*	*	*	ame_circ_0000137
NC_007070.3	19751463	19751263	ame-miR-125	8	+	A	*	*	*	ame_circ_0000137
NC_007070.3	19751519	19751319	ame-miR-193	8	+	A	*	*	*	ame_circ_0000137
NC_007070.3	19742616	19742416	ame-miR-3477	7	+	A	*	*	*	ame_circ_0000137
NC_007070.3	19751464	19751264	ame-miR-3718a	8	+	A	*	*	*	ame_circ_0000137
NC_007070.3	19751469	19751269	ame-miR-3732	8	+	a	*	*	*	ame_circ_0000137
NC_007070.3	19742564	19742364	ame-miR-3749	7	+	A	*	*	*	ame_circ_0000137
NC_007070.3	19751474	19751274	ame-miR-3770	8	+	A	*	*	*	ame_circ_0000137
NC_007070.3	19751531	19751331	ame-miR-3788	6	+	A	*	*	*	ame_circ_0000137
NC_007070.3	19742564	19742364	ame-miR-3794	7	+	A	*	*	*	ame_circ_0000137
NC_007070.3	19742576	19742376	ame-miR-6001-3p	7	+	A	*	*	*	ame_circ_0000137
NC_007070.3	19742579	19742379	ame-miR-6006-3p	7	+	A	*	*	*	ame_circ_0000137
NC_007070.3	19742561	19742361	ame-miR-6038	7	+	A	*	*	*	ame_circ_0000137
NC_007070.3	19742621	19742421	ame-miR-6039	7	+	A	*	*	*	ame_circ_0000137
NC_007070.3	19742567	19742367	ame-miR-9869	7	+	A	*	*	*	ame_circ_0000137
NC_007070.3	20818596	20818396	ame-miR-184	9	-	A	E	*	*	ame_circ_0000163
NC_007070.3	20818722	20818522	ame-miR-190	8	-	*	E	*	*	ame_circ_0000163
NC_007070.3	20818780	20818580	ame-miR-278	8	-	*	E	*	*	ame_circ_0000163
NC_007070.3	20818802	20818602	ame-miR-281	8	-	*	E	*	*	ame_circ_0000163
NC_007070.3	20818570	20818370	ame-miR-375	9	-	a	E	*	*	ame_circ_0000163
NC_007070.3	20818704	20818504	ame-miR-375	7	-	*	e	*	*	ame_circ_0000163
NC_007070.3	20818822	20818622	ame-miR-3751	8	-	*	e	*	*	ame_circ_0000163
NC_007070.3	20818831	20818631	ame-miR-3751	8	-	*	e	*	*	ame_circ_0000163
NC_007070.3	20818720	20818520	ame-miR-3752	7	-	*	e	*	*	ame_circ_0000163
NC_007070.3	20818791	20818591	ame-miR-3791	8	-	*	E	*	*	ame_circ_0000163
NC_007070.3	20818651	20818451	ame-miR-6001-3p	8	-	*	e	*	*	ame_circ_0000163
NC_007070.3	20818648	20818448	ame-miR-6006-3p	8	-	*	e	*	*	ame_circ_0000163
NC_007070.3	20818657	20818457	ame-miR-6006-3p	8	-	*	e	*	*	ame_circ_0000163
NC_007070.3	20818664	20818464	ame-miR-6006-3p	9	-	a	e	*	*	ame_circ_0000163
NC_007070.3	20818684	20818484	ame-miR-6006-3p	7	-	*	e	*	*	ame_circ_0000163
NC_007070.3	20818694	20818494	ame-miR-6006-3p	7	-	*	e	*	*	ame_circ_0000163
NC_007070.3	20818726	20818526	ame-miR-6043	8	-	*	E	*	*	ame_circ_0000163
NC_007070.3	20818783	20818583	ame-miR-928	8	-	*	E	*	*	ame_circ_0000163
NC_007070.3	20818849	20818649	ame-miR-928	8	-	*	E	*	*	ame_circ_0000163
NC_007070.3	20818834	20818634	ame-miR-92c	8	-	*	e	*	*	ame_circ_0000163
NC_007070.3	20818605	20818405	ame-miR-971	9	-	a	e	*	*	ame_circ_0000163
NC_007070.3	20818581	20818381	ame-miR-9866	9	-	a	E	*	*	ame_circ_0000163
NC_007070.3	20818597	20818397	ame-miR-9867	9	-	A	E	*	*	ame_circ_0000163
NC_007070.3	20818642	20818442	ame-miR-9873	9	-	a	e	*	*	ame_circ_0000163
NC_007070.3	20818560	20818360	ame-miR-9884	9	-	A	e	*	*	ame_circ_0000163
NC_007070.3	20818822	20818622	ame-miR-9888	8	-	*	e	*	*	ame_circ_0000163
NC_007070.3	20818831	20818631	ame-miR-9888	8	-	*	e	*	*	ame_circ_0000163
NC_007070.3	20818601	20818401	ame-miR-989	9	-	a	e	*	*	ame_circ_0000163
NC_007070.3	21015299	21015099	ame-miR-1	7	-	*	E	*	*	ame_circ_0000168,ame_circ_0000169
NC_007070.3	21015299	21015099	ame-miR-3749	7	-	*	E	*	*	ame_circ_0000168,ame_circ_0000169
NC_007070.3	21015282	21015082	ame-miR-3752	7	-	*	E	*	*	ame_circ_0000168,ame_circ_0000169
NC_007070.3	21015299	21015099	ame-miR-3794	7	-	*	E	*	*	ame_circ_0000168,ame_circ_0000169
NC_007070.3	21015298	21015098	ame-miR-6065	7	-	*	E	*	*	ame_circ_0000168,ame_circ_0000169
NC_007070.3	21015452	21015252	ame-miR-1	9	-	*	e	f	*	ame_circ_0000168,ame_circ_0000169,ame_circ_0000171
NC_007070.3	21015408	21015208	ame-miR-219	9	-	*	E	F	*	ame_circ_0000168,ame_circ_0000169,ame_circ_0000171
NC_007070.3	21015371	21015171	ame-miR-2796	9	-	*	E	f	*	ame_circ_0000168,ame_circ_0000169,ame_circ_0000171
NC_007070.3	21015541	21015341	ame-miR-3715	8	-	*	e	*	*	ame_circ_0000168,ame_circ_0000169,ame_circ_0000171
NC_007070.3	21015332	21015132	ame-miR-3718c	9	-	*	e	f	*	ame_circ_0000168,ame_circ_0000169,ame_circ_0000171
NC_007070.3	21015383	21015183	ame-miR-3744	9	-	*	e	f	*	ame_circ_0000168,ame_circ_0000169,ame_circ_0000171
NC_007070.3	21015452	21015252	ame-miR-3749	9	-	*	e	f	*	ame_circ_0000168,ame_circ_0000169,ame_circ_0000171
NC_007070.3	21015534	21015334	ame-miR-3770	8	-	*	E	*	*	ame_circ_0000168,ame_circ_0000169,ame_circ_0000171
NC_007070.3	21015452	21015252	ame-miR-3794	9	-	*	e	f	*	ame_circ_0000168,ame_circ_0000169,ame_circ_0000171
NC_007070.3	21015511	21015311	ame-miR-6005-5p	8	-	*	E	*	*	ame_circ_0000168,ame_circ_0000169,ame_circ_0000171
NC_007070.3	21015424	21015224	ame-miR-9867	9	-	*	E	F	*	ame_circ_0000168,ame_circ_0000169,ame_circ_0000171
NC_007070.3	21015381	21015181	ame-miR-9871	9	-	*	e	f	*	ame_circ_0000168,ame_circ_0000169,ame_circ_0000171
NC_007070.3	21015459	21015259	ame-miR-9879	9	-	*	E	f	*	ame_circ_0000168,ame_circ_0000169,ame_circ_0000171
NC_007070.3	21015432	21015232	ame-miR-9880	9	-	*	E	f	*	ame_circ_0000168,ame_circ_0000169,ame_circ_0000171
NC_007070.3	21015318	21015118	ame-miR-9884	8	-	*	e	*	*	ame_circ_0000168,ame_circ_0000169,ame_circ_0000171
NC_007070.3	21015450	21015250	ame-miR-9890	9	-	*	E	f	*	ame_circ_0000168,ame_circ_0000169,ame_circ_0000171
NC_007070.3	21019013	21018813	ame-miR-281	9	-	A	e	*	*	ame_circ_0000169,ame_circ_0000173
NC_007070.3	21019054	21018854	ame-miR-315	9	-	A	E	*	*	ame_circ_0000169,ame_circ_0000173
NC_007070.3	21018940	21018740	ame-miR-3716b	8	-	A	*	*	*	ame_circ_0000169,ame_circ_0000173
NC_007070.3	21019001	21018801	ame-miR-3762	9	-	A	e	*	*	ame_circ_0000169,ame_circ_0000173
NC_007070.3	21019083	21018883	ame-miR-3799	9	-	a	e	*	*	ame_circ_0000169,ame_circ_0000173
NC_007070.3	21019083	21018883	ame-miR-6062	9	-	a	e	*	*	ame_circ_0000169,ame_circ_0000173
NC_007070.3	21019000	21018800	ame-miR-750	9	-	A	e	*	*	ame_circ_0000169,ame_circ_0000173
NC_007070.3	21019024	21018824	ame-miR-9885	9	-	A	e	*	*	ame_circ_0000169,ame_circ_0000173
NC_007070.3	21018938	21018738	ame-miR-989	8	-	A	*	*	*	ame_circ_0000169,ame_circ_0000173
NC_007070.3	21018965	21018765	ame-miR-989	8	-	A	*	*	*	ame_circ_0000169,ame_circ_0000173
NC_007070.3	21021263	21021063	ame-miR-1175	9	-	A	e	*	*	ame_circ_0000173
NC_007070.3	21021234	21021034	ame-miR-281	9	-	a	E	*	*	ame_circ_0000173
NC_007070.3	21021320	21021120	ame-miR-305	9	-	A	e	*	*	ame_circ_0000173
NC_007070.3	21021221	21021021	ame-miR-3477	9	-	A	E	*	*	ame_circ_0000173
NC_007070.3	21021270	21021070	ame-miR-3729	9	-	a	e	*	*	ame_circ_0000173
NC_007070.3	21021227	21021027	ame-miR-3770	9	-	a	E	*	*	ame_circ_0000173
NC_007070.3	21021337	21021137	ame-miR-3788	9	-	A	E	*	*	ame_circ_0000173
NC_007070.3	21021288	21021088	ame-miR-3800	9	-	a	e	*	*	ame_circ_0000173
NC_007070.3	21021217	21021017	ame-miR-6039	9	-	A	E	*	*	ame_circ_0000173
NC_007070.3	21021385	21021185	ame-miR-6053	9	-	A	E	*	*	ame_circ_0000173
NC_007070.3	21021211	21021011	ame-miR-6059	9	-	a	e	*	*	ame_circ_0000173
NC_007070.3	21021352	21021152	ame-miR-92a	9	-	A	e	*	*	ame_circ_0000173
NC_007070.3	21021351	21021151	ame-miR-92b	9	-	A	e	*	*	ame_circ_0000173
NC_007070.3	21215481	21215281	ame-bantam	9	-	A	e	*	*	ame_circ_0000174
NC_007070.3	21215811	21215611	ame-miR-1175	6	-	A	*	*	*	ame_circ_0000174
NC_007070.3	21215543	21215343	ame-miR-2b	9	-	A	E	*	*	ame_circ_0000174
NC_007070.3	21215855	21215655	ame-miR-375	6	-	A	*	*	*	ame_circ_0000174
NC_007070.3	21215812	21215612	ame-miR-3764	6	-	A	*	*	*	ame_circ_0000174
NC_007070.3	21215562	21215362	ame-miR-9864	9	-	A	e	*	*	ame_circ_0000174
NC_007070.3	21215563	21215363	ame-miR-9866	9	-	A	e	*	*	ame_circ_0000174
NC_007070.3	21215780	21215580	ame-miR-9875	6	-	a	*	*	*	ame_circ_0000174
NC_007070.3	21227987	21227787	ame-miR-210	9	-	A	E	*	*	ame_circ_0000175
NC_007070.3	21228563	21228363	ame-miR-316	9	-	A	E	*	*	ame_circ_0000175
NC_007070.3	21228595	21228395	ame-miR-317	9	-	A	E	*	*	ame_circ_0000175
NC_007070.3	21227981	21227781	ame-miR-3478	9	-	A	e	*	*	ame_circ_0000175
NC_007070.3	21228597	21228397	ame-miR-3478	9	-	A	E	*	*	ame_circ_0000175
NC_007070.3	21227914	21227714	ame-miR-3721	9	-	A	e	*	*	ame_circ_0000175
NC_007070.3	21228598	21228398	ame-miR-3791	9	-	A	E	*	*	ame_circ_0000175
NC_007070.3	21227941	21227741	ame-miR-6046	9	-	A	e	*	*	ame_circ_0000175
NC_007070.3	21227932	21227732	ame-miR-6057	9	-	A	E	*	*	ame_circ_0000175
NC_007070.3	21227913	21227713	ame-miR-6061	9	-	A	E	*	*	ame_circ_0000175
NC_007070.3	21227875	21227675	ame-miR-981	9	-	A	E	*	*	ame_circ_0000175
NC_007070.3	21227939	21227739	ame-miR-9870	9	-	A	E	*	*	ame_circ_0000175
NC_007070.3	21227934	21227734	ame-miR-989	9	-	A	E	*	*	ame_circ_0000175
NC_007070.3	21449168	21448968	ame-miR-10	4	+	a	*	*	*	ame_circ_0000177
NC_007070.3	21449633	21449433	ame-miR-315	5	+	A	*	*	*	ame_circ_0000177
NC_007070.3	21449255	21449055	ame-miR-3477	4	+	A	*	*	*	ame_circ_0000177
NC_007070.3	21449271	21449071	ame-miR-3478	4	+	a	*	*	*	ame_circ_0000177
NC_007070.3	21449515	21449315	ame-miR-3722	6	+	a	*	*	*	ame_circ_0000177
NC_007070.3	21449237	21449037	ame-miR-3729	4	+	a	*	*	*	ame_circ_0000177
NC_007070.3	21449146	21448946	ame-miR-375	4	+	A	*	*	*	ame_circ_0000177
NC_007070.3	21449515	21449315	ame-miR-3761	6	+	a	*	*	*	ame_circ_0000177
NC_007070.3	21449227	21449027	ame-miR-3770	4	+	A	*	*	*	ame_circ_0000177
NC_007070.3	21449544	21449344	ame-miR-3770	4	+	a	*	*	*	ame_circ_0000177
NC_007070.3	21449595	21449395	ame-miR-3778	5	+	A	*	*	*	ame_circ_0000177
NC_007070.3	21449270	21449070	ame-miR-3791	4	+	a	*	*	*	ame_circ_0000177
NC_007070.3	21449160	21448960	ame-miR-6001-3p	4	+	a	*	*	*	ame_circ_0000177
NC_007070.3	21449620	21449420	ame-miR-6003-3p	5	+	A	*	*	*	ame_circ_0000177
NC_007070.3	21449188	21448988	ame-miR-6063	4	+	a	*	*	*	ame_circ_0000177
NC_007070.3	21449298	21449098	ame-miR-6063	4	+	A	*	*	*	ame_circ_0000177
NC_007070.3	21449206	21449006	ame-miR-92a	4	+	a	*	*	*	ame_circ_0000177
NC_007070.3	21449497	21449297	ame-miR-92a	6	+	A	*	*	*	ame_circ_0000177
NC_007070.3	21449209	21449009	ame-miR-981	4	+	A	*	*	*	ame_circ_0000177
NC_007070.3	21449546	21449346	ame-miR-9874	4	+	a	*	*	*	ame_circ_0000177
NC_007070.3	21449102	21448902	ame-miR-9880	4	+	a	*	*	*	ame_circ_0000177
NC_007070.3	21449283	21449083	ame-miR-9881	4	+	a	*	*	*	ame_circ_0000177
NC_007070.3	21449309	21449109	ame-miR-9891	4	+	A	*	*	*	ame_circ_0000177
NC_007070.3	22154751	22154551	ame-miR-283	9	+	A	E	*	*	ame_circ_0000191,ame_circ_0000194
NC_007070.3	22154741	22154541	ame-miR-3718b	9	+	A	e	*	*	ame_circ_0000191,ame_circ_0000194
NC_007070.3	22154807	22154607	ame-miR-3726	8	+	a	*	*	*	ame_circ_0000191,ame_circ_0000194
NC_007070.3	22154850	22154650	ame-miR-3737	8	+	A	*	*	*	ame_circ_0000191,ame_circ_0000194
NC_007070.3	22154765	22154565	ame-miR-3748	9	+	A	E	*	*	ame_circ_0000191,ame_circ_0000194
NC_007070.3	22154765	22154565	ame-miR-3753	9	+	A	E	*	*	ame_circ_0000191,ame_circ_0000194
NC_007070.3	22155824	22155624	ame-miR-3762	4	+	A	*	*	*	ame_circ_0000191,ame_circ_0000194
NC_007070.3	22154786	22154586	ame-miR-3767	9	+	A	e	*	*	ame_circ_0000191,ame_circ_0000194
NC_007070.3	22154793	22154593	ame-miR-3796	9	+	A	E	*	*	ame_circ_0000191,ame_circ_0000194
NC_007070.3	22154891	22154691	ame-miR-6005-5p	8	+	A	*	*	*	ame_circ_0000191,ame_circ_0000194
NC_007070.3	22155817	22155617	ame-miR-6006-5p	4	+	A	*	*	*	ame_circ_0000191,ame_circ_0000194
NC_007070.3	22154825	22154625	ame-miR-6012	8	+	a	*	*	*	ame_circ_0000191,ame_circ_0000194
NC_007070.3	22154751	22154551	ame-miR-6041	9	+	A	E	*	*	ame_circ_0000191,ame_circ_0000194
NC_007070.3	22154741	22154541	ame-miR-9877	9	+	A	e	*	*	ame_circ_0000191,ame_circ_0000194
NC_007070.3	22159503	22159303	ame-miR-2788	9	+	A	E	*	*	ame_circ_0000194
NC_007070.3	22159487	22159287	ame-miR-3728	9	+	A	E	*	*	ame_circ_0000194
NC_007070.3	22159497	22159297	ame-miR-3795	9	+	A	E	*	*	ame_circ_0000194
NC_007070.3	22159495	22159295	ame-miR-6063	9	+	A	E	*	*	ame_circ_0000194
NC_007070.3	22159482	22159282	ame-miR-989	9	+	A	E	*	*	ame_circ_0000194
NC_007070.3	23672135	23671935	ame-miR-6047a	7	+	a	*	*	*	ame_circ_0000211
NC_007070.3	23672168	23671968	ame-miR-6058	7	+	A	*	*	*	ame_circ_0000211
NC_007070.3	23672148	23671948	ame-miR-981	7	+	A	*	*	*	ame_circ_0000211
NC_007070.3	23672156	23671956	ame-miR-9866	7	+	A	*	*	*	ame_circ_0000211
NC_007070.3	23976744	23976544	ame-miR-3049-3p	6	-	A	*	*	*	ame_circ_0000215
NC_007070.3	23969106	23968906	ame-miR-375	9	-	A	E	*	*	ame_circ_0000215
NC_007070.3	23976760	23976560	ame-miR-375	6	-	A	*	*	*	ame_circ_0000215
NC_007070.3	23976781	23976581	ame-miR-3786	6	-	A	*	*	*	ame_circ_0000215
NC_007070.3	23969044	23968844	ame-miR-3795	9	-	A	E	*	*	ame_circ_0000215
NC_007070.3	23969190	23968990	ame-miR-6001-3p	9	-	a	e	*	*	ame_circ_0000215
NC_007070.3	23969109	23968909	ame-miR-6045	9	-	A	E	*	*	ame_circ_0000215
NC_007070.3	23976767	23976567	ame-miR-6046	6	-	A	*	*	*	ame_circ_0000215
NC_007070.3	23976757	23976557	ame-miR-6051	6	-	A	*	*	*	ame_circ_0000215
NC_007070.3	23976716	23976516	ame-miR-6059	6	-	A	*	*	*	ame_circ_0000215
NC_007070.3	23969135	23968935	ame-miR-932	9	-	A	E	*	*	ame_circ_0000215
NC_007070.3	23969186	23968986	ame-miR-932	9	-	A	e	*	*	ame_circ_0000215
NC_007070.3	23976790	23976590	ame-miR-980	6	-	A	*	*	*	ame_circ_0000215
NC_007070.3	23976727	23976527	ame-miR-981	6	-	A	*	*	*	ame_circ_0000215
NC_007070.3	23969046	23968846	ame-miR-9866	9	-	A	E	*	*	ame_circ_0000215
NC_007070.3	23976700	23976500	ame-miR-9874	6	-	A	*	*	*	ame_circ_0000215
NC_007070.3	23976733	23976533	ame-miR-9882	6	-	A	*	*	*	ame_circ_0000215
NC_007070.3	23976807	23976607	ame-miR-9882	6	-	A	*	*	*	ame_circ_0000215
NC_007070.3	23976774	23976574	ame-miR-9884	6	-	A	*	*	*	ame_circ_0000215
NC_007070.3	23969040	23968840	ame-miR-9889	9	-	A	E	*	*	ame_circ_0000215
NC_007070.3	23976697	23976497	ame-miR-9890	6	-	A	*	*	*	ame_circ_0000215
NC_007070.3	23969082	23968882	ame-miR-9894	9	-	A	E	*	*	ame_circ_0000215
NC_007070.3	23976708	23976508	ame-miR-9895	6	-	A	*	*	*	ame_circ_0000215
NC_007070.3	23982395	23982195	ame-miR-137	7	-	A	*	*	*	ame_circ_0000217
NC_007070.3	24002581	24002381	ame-miR-219	4	-	a	*	*	*	ame_circ_0000217
NC_007070.3	23982330	23982130	ame-miR-316	7	-	A	*	*	*	ame_circ_0000217
NC_007070.3	24002544	24002344	ame-miR-3730	8	-	A	*	*	*	ame_circ_0000217
NC_007070.3	24002544	24002344	ame-miR-3768	8	-	A	*	*	*	ame_circ_0000217
NC_007070.3	23982284	23982084	ame-miR-3775	4	-	A	*	*	*	ame_circ_0000217
NC_007070.3	24002443	24002243	ame-miR-3781	8	-	A	*	*	*	ame_circ_0000217
NC_007070.3	23982390	23982190	ame-miR-3788	7	-	A	*	*	*	ame_circ_0000217
NC_007070.3	23982377	23982177	ame-miR-3793	7	-	a	*	*	*	ame_circ_0000217
NC_007070.3	23982333	23982133	ame-miR-6006-3p	7	-	A	*	*	*	ame_circ_0000217
NC_007070.3	24002478	24002278	ame-miR-981	8	-	A	*	*	*	ame_circ_0000217
NC_007070.3	24002445	24002245	ame-miR-989	8	-	A	*	*	*	ame_circ_0000217
NC_007070.3	24192704	24192504	ame-miR-3716b	9	-	A	E	*	*	ame_circ_0000219
NC_007070.3	24192866	24192666	ame-miR-3729	9	-	A	e	*	*	ame_circ_0000219
NC_007070.3	24195275	24195075	ame-miR-3735	9	-	A	e	*	*	ame_circ_0000219
NC_007070.3	24192853	24192653	ame-miR-3746	9	-	A	e	*	*	ame_circ_0000219
NC_007070.3	24195144	24194944	ame-miR-375	9	-	a	E	*	*	ame_circ_0000219
NC_007070.3	24192839	24192639	ame-miR-3776	9	-	A	E	*	*	ame_circ_0000219
NC_007070.3	24192852	24192652	ame-miR-3784	9	-	A	E	*	*	ame_circ_0000219
NC_007070.3	24192726	24192526	ame-miR-3785	9	-	A	e	*	*	ame_circ_0000219
NC_007070.3	24192814	24192614	ame-miR-3786	9	-	A	E	*	*	ame_circ_0000219
NC_007070.3	24192809	24192609	ame-miR-3797	9	-	A	E	*	*	ame_circ_0000219
NC_007070.3	24192850	24192650	ame-miR-3801	9	-	A	E	*	*	ame_circ_0000219
NC_007070.3	24195280	24195080	ame-miR-3801	9	-	A	E	*	*	ame_circ_0000219
NC_007070.3	24195197	24194997	ame-miR-6006-3p	9	-	A	E	*	*	ame_circ_0000219
NC_007070.3	24195172	24194972	ame-miR-6012	9	-	A	e	*	*	ame_circ_0000219
NC_007070.3	24192820	24192620	ame-miR-6056	9	-	A	e	*	*	ame_circ_0000219
NC_007070.3	24195265	24195065	ame-miR-928	9	-	A	e	*	*	ame_circ_0000219
NC_007070.3	24195313	24195113	ame-miR-9864	9	-	A	E	*	*	ame_circ_0000219
NC_007070.3	24195314	24195114	ame-miR-9866	9	-	A	E	*	*	ame_circ_0000219
NC_007070.3	24192698	24192498	ame-miR-9868	9	-	A	E	*	*	ame_circ_0000219
NC_007070.3	24195169	24194969	ame-miR-9881	9	-	a	e	*	*	ame_circ_0000219
NC_007070.3	24192711	24192511	ame-miR-9884	9	-	A	E	*	*	ame_circ_0000219
NC_007070.3	24192826	24192626	ame-miR-9884	9	-	A	e	*	*	ame_circ_0000219
NC_007070.3	25751219	25751019	ame-bantam	9	-	a	E	*	*	ame_circ_0000232
NC_007070.3	25751315	25751115	ame-let-7	9	-	A	e	*	*	ame_circ_0000232
NC_007070.3	25751335	25751135	ame-miR-125	9	-	A	E	*	*	ame_circ_0000232
NC_007070.3	25751366	25751166	ame-miR-125	9	-	A	e	*	*	ame_circ_0000232
NC_007070.3	25751398	25751198	ame-miR-219	9	-	A	E	*	*	ame_circ_0000232
NC_007070.3	25751285	25751085	ame-miR-263a	9	-	A	e	*	*	ame_circ_0000232
NC_007070.3	25751276	25751076	ame-miR-276	9	-	A	E	*	*	ame_circ_0000232
NC_007070.3	25751294	25751094	ame-miR-282	9	-	A	e	*	*	ame_circ_0000232
NC_007070.3	25750846	25750646	ame-miR-33	9	-	A	E	*	*	ame_circ_0000232
NC_007070.3	25750156	25749956	ame-miR-3716b	5	-	A	*	*	*	ame_circ_0000232
NC_007070.3	25751365	25751165	ame-miR-3718a	9	-	A	e	*	*	ame_circ_0000232
NC_007070.3	25751168	25750968	ame-miR-3722	9	-	a	e	*	*	ame_circ_0000232
NC_007070.3	25750200	25750000	ame-miR-3727	5	-	A	*	*	*	ame_circ_0000232
NC_007070.3	25750215	25750015	ame-miR-3728	5	-	a	*	*	*	ame_circ_0000232
NC_007070.3	25750194	25749994	ame-miR-3734	5	-	A	*	*	*	ame_circ_0000232
NC_007070.3	25750203	25750003	ame-miR-3735	5	-	A	*	*	*	ame_circ_0000232
NC_007070.3	25751375	25751175	ame-miR-3735	9	-	A	e	*	*	ame_circ_0000232
NC_007070.3	25751233	25751033	ame-miR-3740	9	-	A	E	*	*	ame_circ_0000232
NC_007070.3	25751156	25750956	ame-miR-3743	5	-	a	*	*	*	ame_circ_0000232
NC_007070.3	25751217	25751017	ame-miR-3747b	9	-	a	e	*	*	ame_circ_0000232
NC_007070.3	25751320	25751120	ame-miR-3750	9	-	A	e	*	*	ame_circ_0000232
NC_007070.3	25750937	25750737	ame-miR-3757	9	-	A	e	*	*	ame_circ_0000232
NC_007070.3	25751168	25750968	ame-miR-3761	9	-	a	e	*	*	ame_circ_0000232
NC_007070.3	25750195	25749995	ame-miR-3763	5	-	A	*	*	*	ame_circ_0000232
NC_007070.3	25750179	25749979	ame-miR-3770	5	-	A	*	*	*	ame_circ_0000232
NC_007070.3	25750873	25750673	ame-miR-3777	9	-	A	e	*	*	ame_circ_0000232
NC_007070.3	25751096	25750896	ame-miR-3778	4	-	a	*	*	*	ame_circ_0000232
NC_007070.3	25751251	25751051	ame-miR-3778	9	-	A	E	*	*	ame_circ_0000232
NC_007070.3	25750243	25750043	ame-miR-3783	5	-	A	*	*	*	ame_circ_0000232
NC_007070.3	25751235	25751035	ame-miR-3790	9	-	A	E	*	*	ame_circ_0000232
NC_007070.3	25751055	25750855	ame-miR-3792	4	-	a	*	*	*	ame_circ_0000232
NC_007070.3	25750930	25750730	ame-miR-3798	9	-	A	e	*	*	ame_circ_0000232
NC_007070.3	25750199	25749999	ame-miR-3801	5	-	A	*	*	*	ame_circ_0000232
NC_007070.3	25751082	25750882	ame-miR-6005-3p	4	-	A	*	*	*	ame_circ_0000232
NC_007070.3	25751202	25751002	ame-miR-6006-3p	9	-	a	e	*	*	ame_circ_0000232
NC_007070.3	25751276	25751076	ame-miR-6042	9	-	A	E	*	*	ame_circ_0000232
NC_007070.3	25750982	25750782	ame-miR-6045	6	-	a	*	*	*	ame_circ_0000232
NC_007070.3	25751400	25751200	ame-miR-6057	9	-	A	E	*	*	ame_circ_0000232
NC_007070.3	25751144	25750944	ame-miR-6064	5	-	A	*	*	*	ame_circ_0000232
NC_007070.3	25751109	25750909	ame-miR-6065	4	-	A	*	*	*	ame_circ_0000232
NC_007070.3	25751320	25751120	ame-miR-79	9	-	A	e	*	*	ame_circ_0000232
NC_007070.3	25751311	25751111	ame-miR-927a	9	-	A	e	*	*	ame_circ_0000232
NC_007070.3	25751311	25751111	ame-miR-927b	9	-	A	e	*	*	ame_circ_0000232
NC_007070.3	25751052	25750852	ame-miR-929	4	-	a	*	*	*	ame_circ_0000232
NC_007070.3	25751353	25751153	ame-miR-965-3p	9	-	A	e	*	*	ame_circ_0000232
NC_007070.3	25750144	25749944	ame-miR-9864	4	-	A	*	*	*	ame_circ_0000232
NC_007070.3	25751174	25750974	ame-miR-9864	9	-	a	e	*	*	ame_circ_0000232
NC_007070.3	25750145	25749945	ame-miR-9866	4	-	A	*	*	*	ame_circ_0000232
NC_007070.3	25750239	25750039	ame-miR-9870	5	-	A	*	*	*	ame_circ_0000232
NC_007070.3	25750877	25750677	ame-miR-9881	9	-	A	e	*	*	ame_circ_0000232
NC_007070.3	25750251	25750051	ame-miR-9885	5	-	a	*	*	*	ame_circ_0000232
NC_007070.3	25750856	25750656	ame-miR-9a	9	-	A	E	*	*	ame_circ_0000232
NC_007070.3	25750856	25750656	ame-miR-9b	9	-	A	E	*	*	ame_circ_0000232
NC_007070.3	25751320	25751120	ame-miR-9c	9	-	A	e	*	*	ame_circ_0000232
NC_007070.3	26321646	26321446	ame-miR-315	9	-	A	e	*	*	ame_circ_0000240
NC_007070.3	26321735	26321535	ame-miR-3767	9	-	A	e	*	*	ame_circ_0000240
NC_007070.3	26325756	26325556	ame-miR-3799	9	-	A	E	*	*	ame_circ_0000240
NC_007070.3	26321683	26321483	ame-miR-6052	9	-	A	e	*	*	ame_circ_0000240
NC_007070.3	26325756	26325556	ame-miR-6062	9	-	A	E	*	*	ame_circ_0000240
NC_007070.3	26321691	26321491	ame-miR-6064	9	-	A	E	*	*	ame_circ_0000240
NC_007070.3	26325741	26325541	ame-miR-71	9	-	A	e	*	*	ame_circ_0000240
NC_007070.3	26325786	26325586	ame-miR-9864	9	-	a	e	*	*	ame_circ_0000240
NC_007070.3	26325787	26325587	ame-miR-9866	9	-	a	e	*	*	ame_circ_0000240
NC_007070.3	26321679	26321479	ame-miR-9876	9	-	A	e	*	*	ame_circ_0000240
NC_007070.3	26321679	26321479	ame-miR-9878	9	-	A	e	*	*	ame_circ_0000240
NC_007070.3	26321748	26321548	ame-miR-9881	9	-	A	e	*	*	ame_circ_0000240
NC_007070.3	26669861	26669661	ame-miR-1006	9	+	A	e	*	*	ame_circ_0000244
NC_007070.3	26664526	26664326	ame-miR-307	9	+	A	e	*	*	ame_circ_0000244
NC_007070.3	26664671	26664471	ame-miR-315	7	+	A	*	*	*	ame_circ_0000244
NC_007070.3	26664640	26664440	ame-miR-33	7	+	A	*	*	*	ame_circ_0000244
NC_007070.3	26664632	26664432	ame-miR-3731	7	+	A	*	*	*	ame_circ_0000244
NC_007070.3	26669882	26669682	ame-miR-3743	9	+	A	e	*	*	ame_circ_0000244
NC_007070.3	26664651	26664451	ame-miR-3758	7	+	A	*	*	*	ame_circ_0000244
NC_007070.3	26664605	26664405	ame-miR-3798	8	+	a	*	*	*	ame_circ_0000244
NC_007070.3	26664700	26664500	ame-miR-6038	6	+	A	*	*	*	ame_circ_0000244
NC_007070.3	26664595	26664395	ame-miR-6045	9	+	A	e	*	*	ame_circ_0000244
NC_007070.3	26664697	26664497	ame-miR-927a	6	+	A	*	*	*	ame_circ_0000244
NC_007070.3	26664697	26664497	ame-miR-927b	6	+	A	*	*	*	ame_circ_0000244
NC_007070.3	26664522	26664322	ame-miR-9881	9	+	a	e	*	*	ame_circ_0000244
NC_007070.3	26669850	26669650	ame-miR-9881	9	+	a	E	*	*	ame_circ_0000244
NC_007070.3	26669830	26669630	ame-miR-9892	9	+	A	E	*	*	ame_circ_0000244
NC_007070.3	26943503	26943303	ame-miR-193	8	-	*	E	*	*	ame_circ_0000247
NC_007070.3	26943395	26943195	ame-miR-3730	8	-	*	e	*	*	ame_circ_0000247
NC_007070.3	26943433	26943233	ame-miR-3747b	8	-	*	e	*	*	ame_circ_0000247
NC_007070.3	26943395	26943195	ame-miR-3768	8	-	*	e	*	*	ame_circ_0000247
NC_007070.3	26943513	26943313	ame-miR-3779	8	-	*	e	*	*	ame_circ_0000247
NC_007070.3	26943498	26943298	ame-miR-3784	8	-	*	E	*	*	ame_circ_0000247
NC_007070.3	26943483	26943283	ame-miR-3801	8	-	*	E	*	*	ame_circ_0000247
NC_007070.3	27382654	27382454	ame-miR-263b	4	-	A	*	*	*	ame_circ_0000252
NC_007070.3	27382669	27382469	ame-miR-2765-5p	4	-	a	*	*	*	ame_circ_0000252
NC_007070.3	27378180	27377980	ame-miR-3477	9	-	a	e	*	*	ame_circ_0000252
NC_007070.3	27382668	27382468	ame-miR-3715	4	-	a	*	*	*	ame_circ_0000252
NC_007070.3	27378118	27377918	ame-miR-3717	9	-	A	e	*	*	ame_circ_0000252
NC_007070.3	27378159	27377959	ame-miR-3730	9	-	a	e	*	*	ame_circ_0000252
NC_007070.3	27382636	27382436	ame-miR-3737	4	-	A	*	*	*	ame_circ_0000252
NC_007070.3	27378117	27377917	ame-miR-3741	9	-	A	e	*	*	ame_circ_0000252
NC_007070.3	27378159	27377959	ame-miR-3768	9	-	a	e	*	*	ame_circ_0000252
NC_007070.3	27382774	27382574	ame-miR-3770	4	-	a	*	*	*	ame_circ_0000252
NC_007070.3	27382723	27382523	ame-miR-3792	4	-	a	*	*	*	ame_circ_0000252
NC_007070.3	27378119	27377919	ame-miR-6000b	9	-	A	e	*	*	ame_circ_0000252
NC_007070.3	27382793	27382593	ame-miR-6001-3p	4	-	a	*	*	*	ame_circ_0000252
NC_007070.3	27378138	27377938	ame-miR-6037	9	-	A	E	*	*	ame_circ_0000252
NC_007070.3	27378206	27378006	ame-miR-6043	9	-	A	e	*	*	ame_circ_0000252
NC_007070.3	27378231	27378031	ame-miR-6054	7	-	a	*	*	*	ame_circ_0000252
NC_007070.3	27382727	27382527	ame-miR-6055	4	-	a	*	*	*	ame_circ_0000252
NC_007070.3	27382757	27382557	ame-miR-9872	4	-	a	*	*	*	ame_circ_0000252
NC_007070.3	27382637	27382437	ame-miR-9890	4	-	A	*	*	*	ame_circ_0000252
NC_007070.3	27378138	27377938	ame-miR-993	9	-	A	E	*	*	ame_circ_0000252
NC_007070.3	3018191	3017991	ame-miR-2765-3p	5	+	A	*	*	*	ame_circ_0000287
NC_007070.3	3018243	3018043	ame-miR-278	5	+	A	*	*	*	ame_circ_0000287
NC_007070.3	3017838	3017638	ame-miR-3732	4	+	a	*	*	*	ame_circ_0000287
NC_007070.3	3018171	3017971	ame-miR-3752	5	+	A	*	*	*	ame_circ_0000287
NC_007070.3	3018222	3018022	ame-miR-6003-5p	5	+	A	*	*	*	ame_circ_0000287
NC_007070.3	3017747	3017547	ame-miR-9870	4	+	A	*	*	*	ame_circ_0000287
NC_007070.3	3018199	3017999	ame-miR-9876	5	+	A	*	*	*	ame_circ_0000287
NC_007070.3	3018199	3017999	ame-miR-9878	5	+	A	*	*	*	ame_circ_0000287
NC_007070.3	3018220	3018020	ame-miR-9883	5	+	A	*	*	*	ame_circ_0000287
NC_007070.3	3428727	3428527	ame-miR-133	9	-	A	E	*	*	ame_circ_0000294
NC_007070.3	3425008	3424808	ame-miR-275	9	-	A	E	*	*	ame_circ_0000294
NC_007070.3	3428744	3428544	ame-miR-278	8	-	a	*	*	*	ame_circ_0000294
NC_007070.3	3425008	3424808	ame-miR-306	9	-	A	E	*	*	ame_circ_0000294
NC_007070.3	3428737	3428537	ame-miR-3716b	8	-	a	*	*	*	ame_circ_0000294
NC_007070.3	3424888	3424688	ame-miR-3718b	9	-	A	e	*	*	ame_circ_0000294
NC_007070.3	3425013	3424813	ame-miR-3719	9	-	A	e	*	*	ame_circ_0000294
NC_007070.3	3428779	3428579	ame-miR-3736	8	-	A	*	*	*	ame_circ_0000294
NC_007070.3	3428722	3428522	ame-miR-3750	9	-	A	e	*	*	ame_circ_0000294
NC_007070.3	3424844	3424644	ame-miR-3775	9	-	A	e	*	*	ame_circ_0000294
NC_007070.3	3428704	3428504	ame-miR-6004-3p	9	-	a	e	*	*	ame_circ_0000294
NC_007070.3	3424843	3424643	ame-miR-6048	9	-	A	e	*	*	ame_circ_0000294
NC_007070.3	3428722	3428522	ame-miR-79	9	-	A	e	*	*	ame_circ_0000294
NC_007070.3	3428648	3428448	ame-miR-928	9	-	A	e	*	*	ame_circ_0000294
NC_007070.3	3428760	3428560	ame-miR-92a	8	-	a	*	*	*	ame_circ_0000294
NC_007070.3	3424918	3424718	ame-miR-92c	9	-	A	e	*	*	ame_circ_0000294
NC_007070.3	3424888	3424688	ame-miR-9877	9	-	A	e	*	*	ame_circ_0000294
NC_007070.3	3424847	3424647	ame-miR-9884	9	-	A	E	*	*	ame_circ_0000294
NC_007070.3	3428722	3428522	ame-miR-9c	9	-	A	e	*	*	ame_circ_0000294
NC_007070.3	4776419	4776219	ame-miR-263a	9	+	A	E	*	*	ame_circ_0000305
NC_007070.3	4776418	4776218	ame-miR-277	9	+	A	e	*	*	ame_circ_0000305
NC_007070.3	4776398	4776198	ame-miR-278	9	+	A	e	*	*	ame_circ_0000305
NC_007070.3	4776248	4776048	ame-miR-318	9	+	A	E	*	*	ame_circ_0000305
NC_007070.3	4776361	4776161	ame-miR-3478	9	+	A	e	*	*	ame_circ_0000305
NC_007070.3	4776382	4776182	ame-miR-3718a	9	+	A	e	*	*	ame_circ_0000305
NC_007070.3	4776292	4776092	ame-miR-3739	7	+	A	*	*	*	ame_circ_0000305
NC_007070.3	4776405	4776205	ame-miR-3747b	9	+	A	E	*	*	ame_circ_0000305
NC_007070.3	4776336	4776136	ame-miR-3748	9	+	A	e	*	*	ame_circ_0000305
NC_007070.3	4776397	4776197	ame-miR-3751	9	+	A	E	*	*	ame_circ_0000305
NC_007070.3	4776336	4776136	ame-miR-3753	9	+	A	e	*	*	ame_circ_0000305
NC_007070.3	4776230	4776030	ame-miR-3791	9	+	A	e	*	*	ame_circ_0000305
NC_007070.3	4776306	4776106	ame-miR-6000a-5p	7	+	A	*	*	*	ame_circ_0000305
NC_007070.3	4776268	4776068	ame-miR-6043	9	+	A	e	*	*	ame_circ_0000305
NC_007070.3	4776240	4776040	ame-miR-6047a	9	+	A	e	*	*	ame_circ_0000305
NC_007070.3	4776262	4776062	ame-miR-6052	9	+	A	e	*	*	ame_circ_0000305
NC_007070.3	4776423	4776223	ame-miR-6060	9	+	A	e	*	*	ame_circ_0000305
NC_007070.3	4776397	4776197	ame-miR-9888	9	+	A	E	*	*	ame_circ_0000305
NC_007070.3	4776266	4776066	ame-miR-989	9	+	A	e	*	*	ame_circ_0000305
NC_007070.3	4783001	4782801	ame-let-7	6	+	A	*	*	*	ame_circ_0000305,ame_circ_0000306
NC_007070.3	4783129	4782929	ame-miR-190	8	+	A	*	*	*	ame_circ_0000305,ame_circ_0000306
NC_007070.3	4783031	4782831	ame-miR-193	6	+	A	*	*	*	ame_circ_0000305,ame_circ_0000306
NC_007070.3	4782999	4782799	ame-miR-2765-5p	6	+	A	*	*	*	ame_circ_0000305,ame_circ_0000306
NC_007070.3	4783026	4782826	ame-miR-318	6	+	A	*	*	*	ame_circ_0000305,ame_circ_0000306
NC_007070.3	4782543	4782343	ame-miR-3716b	6	+	A	*	*	*	ame_circ_0000305,ame_circ_0000306
NC_007070.3	4782946	4782746	ame-miR-3719	4	+	a	*	*	*	ame_circ_0000305,ame_circ_0000306
NC_007070.3	4783144	4782944	ame-miR-3724	8	+	A	*	*	*	ame_circ_0000305,ame_circ_0000306
NC_007070.3	4783041	4782841	ame-miR-3745	6	+	A	*	*	*	ame_circ_0000305,ame_circ_0000306
NC_007070.3	4783007	4782807	ame-miR-3747a	6	+	A	*	*	*	ame_circ_0000305,ame_circ_0000306
NC_007070.3	4783088	4782888	ame-miR-3751	8	+	A	*	*	*	ame_circ_0000305,ame_circ_0000306
NC_007070.3	4782951	4782751	ame-miR-3752	4	+	a	*	*	*	ame_circ_0000305,ame_circ_0000306
NC_007070.3	4783065	4782865	ame-miR-3766	8	+	A	*	*	*	ame_circ_0000305,ame_circ_0000306
NC_007070.3	4782603	4782403	ame-miR-3785	8	+	A	*	*	*	ame_circ_0000305,ame_circ_0000306
NC_007070.3	4783096	4782896	ame-miR-3790	8	+	a	*	*	*	ame_circ_0000305,ame_circ_0000306
NC_007070.3	4782736	4782536	ame-miR-3791	7	+	a	*	*	*	ame_circ_0000305,ame_circ_0000306
NC_007070.3	4782957	4782757	ame-miR-3795	4	+	a	*	*	*	ame_circ_0000305,ame_circ_0000306
NC_007070.3	4783072	4782872	ame-miR-6006-5p	8	+	A	*	*	*	ame_circ_0000305,ame_circ_0000306
NC_007070.3	4782542	4782342	ame-miR-6038	6	+	A	*	*	*	ame_circ_0000305,ame_circ_0000306
NC_007070.3	4783011	4782811	ame-miR-6046	6	+	A	*	*	*	ame_circ_0000305,ame_circ_0000306
NC_007070.3	4782914	4782714	ame-miR-6049	4	+	a	*	*	*	ame_circ_0000305,ame_circ_0000306
NC_007070.3	4782964	4782764	ame-miR-6061	4	+	a	*	*	*	ame_circ_0000305,ame_circ_0000306
NC_007070.3	4783077	4782877	ame-miR-929	8	+	A	*	*	*	ame_circ_0000305,ame_circ_0000306
NC_007070.3	4783093	4782893	ame-miR-9882	8	+	a	*	*	*	ame_circ_0000305,ame_circ_0000306
NC_007070.3	4782652	4782452	ame-miR-9884	8	+	a	*	*	*	ame_circ_0000305,ame_circ_0000306
NC_007070.3	4782910	4782710	ame-miR-9885	4	+	a	*	*	*	ame_circ_0000305,ame_circ_0000306
NC_007070.3	4783088	4782888	ame-miR-9888	8	+	A	*	*	*	ame_circ_0000305,ame_circ_0000306
NC_007070.3	7152987	7152787	ame-miR-283	6	+	A	*	*	*	ame_circ_0000336
NC_007070.3	7156964	7156764	ame-miR-2b	4	+	A	*	*	*	ame_circ_0000336
NC_007070.3	7152925	7152725	ame-miR-3741	9	+	a	e	*	*	ame_circ_0000336
NC_007070.3	7156888	7156688	ame-miR-3752	4	+	A	*	*	*	ame_circ_0000336
NC_007070.3	7152885	7152685	ame-miR-3800	9	+	a	E	*	*	ame_circ_0000336
NC_007070.3	7152907	7152707	ame-miR-6002-5p	9	+	A	e	*	*	ame_circ_0000336
NC_007070.3	7152879	7152679	ame-miR-6003-5p	9	+	A	e	*	*	ame_circ_0000336
NC_007070.3	7156890	7156690	ame-miR-6004-5p	4	+	A	*	*	*	ame_circ_0000336
NC_007070.3	7156894	7156694	ame-miR-6039	4	+	A	*	*	*	ame_circ_0000336
NC_007070.3	7152987	7152787	ame-miR-6041	6	+	A	*	*	*	ame_circ_0000336
NC_007070.3	7152933	7152733	ame-miR-6047a	9	+	A	e	*	*	ame_circ_0000336
NC_007070.3	7156942	7156742	ame-miR-6063	4	+	A	*	*	*	ame_circ_0000336
NC_007070.3	7156928	7156728	ame-miR-71	4	+	A	*	*	*	ame_circ_0000336
NC_007070.3	7152930	7152730	ame-miR-750	9	+	A	e	*	*	ame_circ_0000336
NC_007070.3	7152905	7152705	ame-miR-965-3p	9	+	a	e	*	*	ame_circ_0000336
NC_007070.3	7156959	7156759	ame-miR-985	4	+	A	*	*	*	ame_circ_0000336
NC_007070.3	7152947	7152747	ame-miR-9864	9	+	A	e	*	*	ame_circ_0000336
NC_007070.3	7152946	7152746	ame-miR-9866	9	+	A	e	*	*	ame_circ_0000336
NC_007070.3	7152890	7152690	ame-miR-9889	9	+	A	E	*	*	ame_circ_0000336
NC_007070.3	7152891	7152691	ame-miR-9895	9	+	A	e	*	*	ame_circ_0000336
NC_007070.3	7634552	7634352	ame-bantam	5	+	A	*	*	*	ame_circ_0000342,ame_circ_0000343
NC_007070.3	7634881	7634681	ame-miR-1000	6	+	A	*	*	*	ame_circ_0000342,ame_circ_0000343
NC_007070.3	7634850	7634650	ame-miR-1175	8	+	A	*	*	*	ame_circ_0000342,ame_circ_0000343
NC_007070.3	7634779	7634579	ame-miR-219	6	+	a	*	*	*	ame_circ_0000342,ame_circ_0000343
NC_007070.3	7634752	7634552	ame-miR-3716b	6	+	a	*	*	*	ame_circ_0000342,ame_circ_0000343
NC_007070.3	7634890	7634690	ame-miR-3716b	6	+	A	*	*	*	ame_circ_0000342,ame_circ_0000343
NC_007070.3	7634876	7634676	ame-miR-3724	6	+	A	*	*	*	ame_circ_0000342,ame_circ_0000343
NC_007070.3	7634618	7634418	ame-miR-3746	5	+	A	*	*	*	ame_circ_0000342,ame_circ_0000343
NC_007070.3	7634629	7634429	ame-miR-3751	5	+	a	*	*	*	ame_circ_0000342,ame_circ_0000343
NC_007070.3	7634635	7634435	ame-miR-3751	5	+	a	*	*	*	ame_circ_0000342,ame_circ_0000343
NC_007070.3	7634813	7634613	ame-miR-3756	6	+	A	*	*	*	ame_circ_0000342,ame_circ_0000343
NC_007070.3	7634639	7634439	ame-miR-3766	5	+	a	*	*	*	ame_circ_0000342,ame_circ_0000343
NC_007070.3	7634619	7634419	ame-miR-3784	5	+	A	*	*	*	ame_circ_0000342,ame_circ_0000343
NC_007070.3	7634860	7634660	ame-miR-3795	6	+	A	*	*	*	ame_circ_0000342,ame_circ_0000343
NC_007070.3	7634848	7634648	ame-miR-6004-3p	8	+	A	*	*	*	ame_circ_0000342,ame_circ_0000343
NC_007070.3	7634889	7634689	ame-miR-6038	6	+	A	*	*	*	ame_circ_0000342,ame_circ_0000343
NC_007070.3	7634651	7634451	ame-miR-6043	5	+	a	*	*	*	ame_circ_0000342,ame_circ_0000343
NC_007070.3	7634756	7634556	ame-miR-6043	6	+	a	*	*	*	ame_circ_0000342,ame_circ_0000343
NC_007070.3	7634762	7634562	ame-miR-6043	6	+	a	*	*	*	ame_circ_0000342,ame_circ_0000343
NC_007070.3	7634768	7634568	ame-miR-6043	6	+	a	*	*	*	ame_circ_0000342,ame_circ_0000343
NC_007070.3	7634854	7634654	ame-miR-6046	8	+	A	*	*	*	ame_circ_0000342,ame_circ_0000343
NC_007070.3	7634774	7634574	ame-miR-6057	6	+	a	*	*	*	ame_circ_0000342,ame_circ_0000343
NC_007070.3	7634856	7634656	ame-miR-9870	8	+	A	*	*	*	ame_circ_0000342,ame_circ_0000343
NC_007070.3	7634852	7634652	ame-miR-9872	8	+	A	*	*	*	ame_circ_0000342,ame_circ_0000343
NC_007070.3	7634502	7634302	ame-miR-9873	5	+	A	*	*	*	ame_circ_0000342,ame_circ_0000343
NC_007070.3	7634861	7634661	ame-miR-9881	6	+	A	*	*	*	ame_circ_0000342,ame_circ_0000343
NC_007070.3	7634629	7634429	ame-miR-9888	5	+	a	*	*	*	ame_circ_0000342,ame_circ_0000343
NC_007070.3	7634635	7634435	ame-miR-9888	5	+	a	*	*	*	ame_circ_0000342,ame_circ_0000343
NC_007070.3	7634649	7634449	ame-miR-989	5	+	a	*	*	*	ame_circ_0000342,ame_circ_0000343
NC_007070.3	7634754	7634554	ame-miR-989	6	+	a	*	*	*	ame_circ_0000342,ame_circ_0000343
NC_007070.3	7634760	7634560	ame-miR-989	6	+	a	*	*	*	ame_circ_0000342,ame_circ_0000343
NC_007070.3	7634766	7634566	ame-miR-989	6	+	a	*	*	*	ame_circ_0000342,ame_circ_0000343
NC_007070.3	7634772	7634572	ame-miR-989	6	+	a	*	*	*	ame_circ_0000342,ame_circ_0000343
NC_007070.3	7634621	7634421	ame-miR-9892	5	+	a	*	*	*	ame_circ_0000342,ame_circ_0000343
NC_007070.3	7634782	7634582	ame-miR-9893	6	+	a	*	*	*	ame_circ_0000342,ame_circ_0000343
NC_007070.3	7634815	7634615	ame-miR-9893	6	+	A	*	*	*	ame_circ_0000342,ame_circ_0000343
NC_007070.3	7634609	7634409	ame-miR-9894	5	+	A	*	*	*	ame_circ_0000342,ame_circ_0000343
NC_007070.3	7638209	7638009	ame-miR-3719	9	+	A	E	*	*	ame_circ_0000343
NC_007070.3	7638206	7638006	ame-miR-3736	9	+	A	e	*	*	ame_circ_0000343
NC_007070.3	7638221	7638021	ame-miR-3789	9	+	A	E	*	*	ame_circ_0000343
NC_007070.3	7638290	7638090	ame-miR-6001-3p	9	+	A	e	*	*	ame_circ_0000343
NC_007070.3	7638312	7638112	ame-miR-6001-3p	9	+	A	e	*	*	ame_circ_0000343
NC_007070.3	7638276	7638076	ame-miR-6002-5p	9	+	a	E	*	*	ame_circ_0000343
NC_007070.3	7638246	7638046	ame-miR-6006-3p	9	+	a	e	*	*	ame_circ_0000343
NC_007070.3	7638315	7638115	ame-miR-6006-3p	9	+	A	e	*	*	ame_circ_0000343
NC_007070.3	7638334	7638134	ame-miR-6039	7	+	a	*	*	*	ame_circ_0000343
NC_007070.3	7638210	7638010	ame-miR-6067	9	+	A	E	*	*	ame_circ_0000343
NC_007070.3	7638331	7638131	ame-miR-71	7	+	a	*	*	*	ame_circ_0000343
NC_007070.3	7638281	7638081	ame-miR-932	9	+	A	e	*	*	ame_circ_0000343
NC_007070.3	7638325	7638125	ame-miR-9864	9	+	a	e	*	*	ame_circ_0000343
NC_007070.3	9619189	9618989	ame-miR-316	4	-	A	*	*	*	ame_circ_0000354
NC_007070.3	9619273	9619073	ame-miR-3744	4	-	a	*	*	*	ame_circ_0000354
NC_007070.3	9619382	9619182	ame-miR-3747a	4	-	a	*	*	*	ame_circ_0000354
NC_007070.3	9619533	9619333	ame-miR-3770	9	-	A	E	*	*	ame_circ_0000354
NC_007070.3	9619378	9619178	ame-miR-3787	4	-	a	*	*	*	ame_circ_0000354
NC_007070.3	9619353	9619153	ame-miR-3791	4	-	a	*	*	*	ame_circ_0000354
NC_007070.3	9619510	9619310	ame-miR-3801	9	-	A	e	*	*	ame_circ_0000354
NC_007070.3	9619366	9619166	ame-miR-6046	4	-	A	*	*	*	ame_circ_0000354
NC_007070.3	9619388	9619188	ame-miR-6060	4	-	a	*	*	*	ame_circ_0000354
NC_007070.3	9619311	9619111	ame-miR-971	4	-	A	*	*	*	ame_circ_0000354
NC_007070.3	9619520	9619320	ame-miR-971	9	-	a	E	*	*	ame_circ_0000354
NC_007070.3	9619560	9619360	ame-miR-9869	9	-	A	e	*	*	ame_circ_0000354
NC_007070.3	9619547	9619347	ame-miR-9874	9	-	A	E	*	*	ame_circ_0000354
NC_007070.3	9619313	9619113	ame-miR-9889	4	-	A	*	*	*	ame_circ_0000354
NC_007070.3	9619191	9618991	ame-miR-9a	4	-	A	*	*	*	ame_circ_0000354
NC_007070.3	9619191	9618991	ame-miR-9b	4	-	A	*	*	*	ame_circ_0000354
NC_007071.3	10097587	10097387	ame-miR-1006	9	+	A	E	*	*	ame_circ_0000360
NC_007071.3	10097564	10097364	ame-miR-263b	9	+	A	E	*	*	ame_circ_0000360
NC_007071.3	10096548	10096348	ame-miR-3775	9	+	A	e	*	*	ame_circ_0000360
NC_007071.3	10097581	10097381	ame-miR-928	9	+	A	E	*	*	ame_circ_0000360
NC_007071.3	10096560	10096360	ame-miR-9866	9	+	A	e	*	*	ame_circ_0000360
NC_007071.3	10096515	10096315	ame-miR-9882	9	+	A	e	*	*	ame_circ_0000360
NC_007071.3	10097609	10097409	ame-miR-9893	9	+	A	e	*	*	ame_circ_0000360
NC_007071.3	10097566	10097366	ame-miR-9a	9	+	A	E	*	*	ame_circ_0000360
NC_007071.3	10097566	10097366	ame-miR-9b	9	+	A	E	*	*	ame_circ_0000360
NC_007071.3	10394113	10393913	ame-miR-133	9	-	A	E	*	*	ame_circ_0000364
NC_007071.3	10394088	10393888	ame-miR-263b	9	-	A	E	*	*	ame_circ_0000364
NC_007071.3	10394140	10393940	ame-miR-3719	9	-	a	e	*	*	ame_circ_0000364
NC_007071.3	10394110	10393910	ame-miR-3724	9	-	A	E	*	*	ame_circ_0000364
NC_007071.3	10393196	10392996	ame-miR-3746	4	-	a	*	*	*	ame_circ_0000364
NC_007071.3	10394168	10393968	ame-miR-3795	9	-	A	E	*	*	ame_circ_0000364
NC_007071.3	10394222	10394022	ame-miR-3795	9	-	A	E	*	*	ame_circ_0000364
NC_007071.3	10393254	10393054	ame-miR-6000b	4	-	A	*	*	*	ame_circ_0000364
NC_007071.3	10393165	10392965	ame-miR-6012	4	-	a	*	*	*	ame_circ_0000364
NC_007071.3	10393169	10392969	ame-miR-6050	4	-	A	*	*	*	ame_circ_0000364
NC_007071.3	10394224	10394024	ame-miR-6063	9	-	A	E	*	*	ame_circ_0000364
NC_007071.3	10394175	10393975	ame-miR-932	9	-	a	e	*	*	ame_circ_0000364
NC_007071.3	10394099	10393899	ame-miR-9881	9	-	A	e	*	*	ame_circ_0000364
NC_007071.3	10394068	10393868	ame-miR-9884	9	-	A	e	*	*	ame_circ_0000364
NC_007071.3	10394040	10393840	ame-miR-9892	8	-	A	*	*	*	ame_circ_0000364
NC_007071.3	10394086	10393886	ame-miR-9a	9	-	A	E	*	*	ame_circ_0000364
NC_007071.3	10394086	10393886	ame-miR-9b	9	-	A	E	*	*	ame_circ_0000364
NC_007071.3	10831768	10831568	ame-bantam	6	-	A	*	*	*	ame_circ_0000397
NC_007071.3	10831640	10831440	ame-let-7	7	-	A	*	*	*	ame_circ_0000397
NC_007071.3	10831783	10831583	ame-miR-125	6	-	A	*	*	*	ame_circ_0000397
NC_007071.3	10829887	10829687	ame-miR-275	7	-	A	*	*	*	ame_circ_0000397
NC_007071.3	10831795	10831595	ame-miR-29b	4	-	A	*	*	*	ame_circ_0000397
NC_007071.3	10829887	10829687	ame-miR-306	7	-	A	*	*	*	ame_circ_0000397
NC_007071.3	10829809	10829609	ame-miR-3477	7	-	A	*	*	*	ame_circ_0000397
NC_007071.3	10829874	10829674	ame-miR-3478	7	-	A	*	*	*	ame_circ_0000397
NC_007071.3	10829795	10829595	ame-miR-3716b	7	-	A	*	*	*	ame_circ_0000397
NC_007071.3	10831782	10831582	ame-miR-3718a	6	-	A	*	*	*	ame_circ_0000397
NC_007071.3	10831616	10831416	ame-miR-3721	9	-	A	e	*	*	ame_circ_0000397
NC_007071.3	10829861	10829661	ame-miR-3734	7	-	A	*	*	*	ame_circ_0000397
NC_007071.3	10831710	10831510	ame-miR-3735	6	-	A	*	*	*	ame_circ_0000397
NC_007071.3	10831495	10831295	ame-miR-3738	9	-	a	E	*	*	ame_circ_0000397
NC_007071.3	10829825	10829625	ame-miR-3743	7	-	A	*	*	*	ame_circ_0000397
NC_007071.3	10831537	10831337	ame-miR-3747a	9	-	A	e	*	*	ame_circ_0000397
NC_007071.3	10831502	10831302	ame-miR-3756	9	-	A	E	*	*	ame_circ_0000397
NC_007071.3	10829803	10829603	ame-miR-3775	7	-	a	*	*	*	ame_circ_0000397
NC_007071.3	10829875	10829675	ame-miR-3791	7	-	A	*	*	*	ame_circ_0000397
NC_007071.3	10831756	10831556	ame-miR-3793	6	-	a	*	*	*	ame_circ_0000397
NC_007071.3	10831715	10831515	ame-miR-6004-5p	6	-	a	*	*	*	ame_circ_0000397
NC_007071.3	10829782	10829582	ame-miR-6012	7	-	A	*	*	*	ame_circ_0000397
NC_007071.3	10829791	10829591	ame-miR-71	7	-	A	*	*	*	ame_circ_0000397
NC_007071.3	10829869	10829669	ame-miR-87	7	-	A	*	*	*	ame_circ_0000397
NC_007071.3	10831534	10831334	ame-miR-9864	9	-	A	e	*	*	ame_circ_0000397
NC_007071.3	10831738	10831538	ame-miR-9864	6	-	A	*	*	*	ame_circ_0000397
NC_007071.3	10831497	10831297	ame-miR-9879	9	-	a	E	*	*	ame_circ_0000397
NC_007071.3	10831567	10831367	ame-miR-9881	9	-	A	e	*	*	ame_circ_0000397
NC_007071.3	10831596	10831396	ame-miR-9885	8	-	a	*	*	*	ame_circ_0000397
NC_007071.3	10831689	10831489	ame-miR-9885	6	-	A	*	*	*	ame_circ_0000397
NC_007071.3	10829899	10829699	ame-miR-9886	7	-	A	*	*	*	ame_circ_0000397
NC_007071.3	11138406	11138206	ame-miR-3771	6	+	a	*	*	*	ame_circ_0000400
NC_007071.3	11137367	11137167	ame-miR-3788	4	+	a	*	*	*	ame_circ_0000400
NC_007071.3	11137329	11137129	ame-miR-6047b	4	+	A	*	*	*	ame_circ_0000400
NC_007071.3	11137331	11137131	ame-miR-92a	4	+	A	*	*	*	ame_circ_0000400
NC_007071.3	11137257	11137057	ame-miR-9873	4	+	A	*	*	*	ame_circ_0000400
NC_007071.3	11138352	11138152	ame-miR-9875	6	+	a	*	*	*	ame_circ_0000400
NC_007071.3	11138351	11138151	ame-miR-9876	6	+	a	*	*	*	ame_circ_0000400
NC_007071.3	11138351	11138151	ame-miR-9878	6	+	a	*	*	*	ame_circ_0000400
NC_007071.3	11137311	11137111	ame-miR-9880	4	+	A	*	*	*	ame_circ_0000400
NC_007071.3	11677229	11677029	ame-miR-10	9	+	A	E	*	*	ame_circ_0000407
NC_007071.3	11678226	11678026	ame-miR-210	9	+	A	e	*	*	ame_circ_0000407
NC_007071.3	11677219	11677019	ame-miR-316	9	+	A	E	*	*	ame_circ_0000407
NC_007071.3	11678234	11678034	ame-miR-317	9	+	A	e	*	*	ame_circ_0000407
NC_007071.3	11678338	11678138	ame-miR-3731	7	+	A	*	*	*	ame_circ_0000407
NC_007071.3	11678344	11678144	ame-miR-3746	7	+	A	*	*	*	ame_circ_0000407
NC_007071.3	11678324	11678124	ame-miR-3751	7	+	A	*	*	*	ame_circ_0000407
NC_007071.3	11678134	11677934	ame-miR-3763	8	+	A	*	*	*	ame_circ_0000407
NC_007071.3	11677316	11677116	ame-miR-3777	8	+	A	*	*	*	ame_circ_0000407
NC_007071.3	11678239	11678039	ame-miR-3790	9	+	A	e	*	*	ame_circ_0000407
NC_007071.3	11677204	11677004	ame-miR-3795	9	+	A	E	*	*	ame_circ_0000407
NC_007071.3	11677355	11677155	ame-miR-3795	7	+	A	*	*	*	ame_circ_0000407
NC_007071.3	11678181	11677981	ame-miR-6001-3p	9	+	A	e	*	*	ame_circ_0000407
NC_007071.3	11678380	11678180	ame-miR-6001-3p	6	+	a	*	*	*	ame_circ_0000407
NC_007071.3	11678355	11678155	ame-miR-6054	7	+	A	*	*	*	ame_circ_0000407
NC_007071.3	11678305	11678105	ame-miR-6060	8	+	a	*	*	*	ame_circ_0000407
NC_007071.3	11677312	11677112	ame-miR-6061	8	+	A	*	*	*	ame_circ_0000407
NC_007071.3	11678316	11678116	ame-miR-6061	5	+	a	*	*	*	ame_circ_0000407
NC_007071.3	11678372	11678172	ame-miR-7	6	+	a	*	*	*	ame_circ_0000407
NC_007071.3	11678324	11678124	ame-miR-9888	7	+	A	*	*	*	ame_circ_0000407
NC_007071.3	11678253	11678053	ame-miR-9889	9	+	A	e	*	*	ame_circ_0000407
NC_007071.3	11678278	11678078	ame-miR-9889	9	+	A	e	*	*	ame_circ_0000407
NC_007071.3	11678374	11678174	ame-miR-9890	6	+	a	*	*	*	ame_circ_0000407
NC_007071.3	12311837	12311637	ame-miR-10	7	+	A	*	*	*	ame_circ_0000414
NC_007071.3	12311733	12311533	ame-miR-3478	6	+	a	*	*	*	ame_circ_0000414
NC_007071.3	12311749	12311549	ame-miR-3717	6	+	A	*	*	*	ame_circ_0000414
NC_007071.3	12311729	12311529	ame-miR-3718b	7	+	A	*	*	*	ame_circ_0000414
NC_007071.3	12311719	12311519	ame-miR-3723	7	+	A	*	*	*	ame_circ_0000414
NC_007071.3	12311813	12311613	ame-miR-3724	7	+	a	*	*	*	ame_circ_0000414
NC_007071.3	12311845	12311645	ame-miR-3730	7	+	A	*	*	*	ame_circ_0000414
NC_007071.3	12311851	12311651	ame-miR-3730	7	+	A	*	*	*	ame_circ_0000414
NC_007071.3	12311762	12311562	ame-miR-3735	6	+	A	*	*	*	ame_circ_0000414
NC_007071.3	12311792	12311592	ame-miR-3735	6	+	A	*	*	*	ame_circ_0000414
NC_007071.3	12311845	12311645	ame-miR-3768	7	+	A	*	*	*	ame_circ_0000414
NC_007071.3	12311851	12311651	ame-miR-3768	7	+	A	*	*	*	ame_circ_0000414
NC_007071.3	12311838	12311638	ame-miR-3785	7	+	A	*	*	*	ame_circ_0000414
NC_007071.3	12311732	12311532	ame-miR-3791	6	+	a	*	*	*	ame_circ_0000414
NC_007071.3	12311747	12311547	ame-miR-6002-3p	6	+	A	*	*	*	ame_circ_0000414
NC_007071.3	12311696	12311496	ame-miR-6046	6	+	A	*	*	*	ame_circ_0000414
NC_007071.3	12311675	12311475	ame-miR-6065	6	+	A	*	*	*	ame_circ_0000414
NC_007071.3	12311724	12311524	ame-miR-932	7	+	A	*	*	*	ame_circ_0000414
NC_007071.3	12311810	12311610	ame-miR-971	7	+	A	*	*	*	ame_circ_0000414
NC_007071.3	12311764	12311564	ame-miR-9864	6	+	A	*	*	*	ame_circ_0000414
NC_007071.3	12311695	12311495	ame-miR-9870	6	+	A	*	*	*	ame_circ_0000414
NC_007071.3	12311729	12311529	ame-miR-9877	7	+	A	*	*	*	ame_circ_0000414
NC_007071.3	12581662	12581462	ame-miR-283	8	-	A	*	*	*	ame_circ_0000423
NC_007071.3	12581689	12581489	ame-miR-3716a	4	-	A	*	*	*	ame_circ_0000423
NC_007071.3	12581655	12581455	ame-miR-3716b	8	-	A	*	*	*	ame_circ_0000423
NC_007071.3	12582613	12582413	ame-miR-3716b	6	-	A	*	*	*	ame_circ_0000423
NC_007071.3	12582717	12582517	ame-miR-3718b	9	-	A	E	*	*	ame_circ_0000423
NC_007071.3	12582600	12582400	ame-miR-3724	6	-	A	*	*	*	ame_circ_0000423
NC_007071.3	12581682	12581482	ame-miR-3741	7	-	A	*	*	*	ame_circ_0000423
NC_007071.3	12582685	12582485	ame-miR-3763	9	-	A	e	*	*	ame_circ_0000423
NC_007071.3	12582691	12582491	ame-miR-3773	9	-	A	e	*	*	ame_circ_0000423
NC_007071.3	12582604	12582404	ame-miR-3776	6	-	A	*	*	*	ame_circ_0000423
NC_007071.3	12582708	12582508	ame-miR-3777	9	-	A	E	*	*	ame_circ_0000423
NC_007071.3	12582660	12582460	ame-miR-3784	9	-	a	e	*	*	ame_circ_0000423
NC_007071.3	12582658	12582458	ame-miR-3801	9	-	A	e	*	*	ame_circ_0000423
NC_007071.3	12581662	12581462	ame-miR-6041	8	-	A	*	*	*	ame_circ_0000423
NC_007071.3	12582648	12582448	ame-miR-6043	9	-	A	e	*	*	ame_circ_0000423
NC_007071.3	12581575	12581375	ame-miR-6061	8	-	A	*	*	*	ame_circ_0000423
NC_007071.3	12582677	12582477	ame-miR-6061	9	-	A	E	*	*	ame_circ_0000423
NC_007071.3	12582695	12582495	ame-miR-6061	9	-	A	E	*	*	ame_circ_0000423
NC_007071.3	12582617	12582417	ame-miR-6064	9	-	A	e	*	*	ame_circ_0000423
NC_007071.3	12582619	12582419	ame-miR-71	9	-	A	e	*	*	ame_circ_0000423
NC_007071.3	12582724	12582524	ame-miR-92a	9	-	A	e	*	*	ame_circ_0000423
NC_007071.3	12582723	12582523	ame-miR-92b	9	-	A	e	*	*	ame_circ_0000423
NC_007071.3	12581586	12581386	ame-miR-9870	8	-	a	*	*	*	ame_circ_0000423
NC_007071.3	12582717	12582517	ame-miR-9877	9	-	A	E	*	*	ame_circ_0000423
NC_007071.3	12581610	12581410	ame-miR-989	8	-	A	*	*	*	ame_circ_0000423
NC_007071.3	12581653	12581453	ame-miR-989	8	-	A	*	*	*	ame_circ_0000423
NC_007071.3	12582644	12582444	ame-miR-989	9	-	A	e	*	*	ame_circ_0000423
NC_007071.3	13042159	13041959	ame-let-7	8	+	A	*	*	*	ame_circ_0000433
NC_007071.3	13042172	13041972	ame-miR-210	8	+	A	*	*	*	ame_circ_0000433
NC_007071.3	13044146	13043946	ame-miR-33	9	+	A	E	*	*	ame_circ_0000433
NC_007071.3	13044158	13043958	ame-miR-3728	9	+	A	e	*	*	ame_circ_0000433
NC_007071.3	13042157	13041957	ame-miR-3744	8	+	A	*	*	*	ame_circ_0000433
NC_007071.3	13042175	13041975	ame-miR-3755	8	+	a	*	*	*	ame_circ_0000433
NC_007071.3	13042165	13041965	ame-miR-6002-3p	8	+	a	*	*	*	ame_circ_0000433
NC_007071.3	13044164	13043964	ame-miR-6050	9	+	A	E	*	*	ame_circ_0000433
NC_007071.3	13044198	13043998	ame-miR-6051	9	+	A	E	*	*	ame_circ_0000433
NC_007071.3	13042056	13041856	ame-miR-6057	6	+	A	*	*	*	ame_circ_0000433
NC_007071.3	13042186	13041986	ame-miR-9886	8	+	A	*	*	*	ame_circ_0000433
NC_007071.3	13521548	13521348	ame-miR-263b	5	+	A	*	*	*	ame_circ_0000444
NC_007071.3	13520905	13520705	ame-miR-3478	7	+	A	*	*	*	ame_circ_0000444
NC_007071.3	13521544	13521344	ame-miR-3723	5	+	A	*	*	*	ame_circ_0000444
NC_007071.3	13520919	13520719	ame-miR-3724	8	+	A	*	*	*	ame_circ_0000444
NC_007071.3	13521428	13521228	ame-miR-3728	4	+	A	*	*	*	ame_circ_0000444
NC_007071.3	13520943	13520743	ame-miR-3739	8	+	A	*	*	*	ame_circ_0000444
NC_007071.3	13521051	13520851	ame-miR-3744	9	+	a	e	*	*	ame_circ_0000444
NC_007071.3	13520880	13520680	ame-miR-375	7	+	A	*	*	*	ame_circ_0000444
NC_007071.3	13520890	13520690	ame-miR-375	7	+	A	*	*	*	ame_circ_0000444
NC_007071.3	13521530	13521330	ame-miR-3779	5	+	a	*	*	*	ame_circ_0000444
NC_007071.3	13520984	13520784	ame-miR-3795	8	+	A	*	*	*	ame_circ_0000444
NC_007071.3	13521497	13521297	ame-miR-6000a-5p	5	+	a	*	*	*	ame_circ_0000444
NC_007071.3	13520894	13520694	ame-miR-6001-3p	7	+	A	*	*	*	ame_circ_0000444
NC_007071.3	13521503	13521303	ame-miR-6059	5	+	A	*	*	*	ame_circ_0000444
NC_007071.3	13520942	13520742	ame-miR-6066	8	+	A	*	*	*	ame_circ_0000444
NC_007071.3	13521008	13520808	ame-miR-92c	9	+	a	e	*	*	ame_circ_0000444
NC_007071.3	13521038	13520838	ame-miR-92c	9	+	A	e	*	*	ame_circ_0000444
NC_007071.3	13521035	13520835	ame-miR-971	9	+	a	e	*	*	ame_circ_0000444
NC_007071.3	13520982	13520782	ame-miR-9866	8	+	A	*	*	*	ame_circ_0000444
NC_007071.3	13521097	13520897	ame-miR-9870	9	+	A	E	*	*	ame_circ_0000444
NC_007071.3	13520948	13520748	ame-miR-9880	8	+	A	*	*	*	ame_circ_0000444
NC_007071.3	13521075	13520875	ame-miR-9883	9	+	A	e	*	*	ame_circ_0000444
NC_007071.3	13520872	13520672	ame-miR-9884	7	+	A	*	*	*	ame_circ_0000444
NC_007071.3	13520951	13520751	ame-miR-9889	8	+	A	*	*	*	ame_circ_0000444
NC_007071.3	13521550	13521350	ame-miR-9a	5	+	a	*	*	*	ame_circ_0000444
NC_007071.3	13521550	13521350	ame-miR-9b	5	+	a	*	*	*	ame_circ_0000444
NC_007071.3	13681859	13681659	ame-miR-1000	9	+	A	e	*	*	ame_circ_0000445
NC_007071.3	13681925	13681725	ame-miR-1000	8	+	A	*	*	*	ame_circ_0000445
NC_007071.3	13681100	13680900	ame-miR-124	9	+	A	E	*	*	ame_circ_0000445
NC_007071.3	13681907	13681707	ame-miR-263a	9	+	A	e	*	*	ame_circ_0000445
NC_007071.3	13681906	13681706	ame-miR-277	9	+	A	e	*	*	ame_circ_0000445
NC_007071.3	13681087	13680887	ame-miR-283	9	+	A	E	*	*	ame_circ_0000445
NC_007071.3	13681894	13681694	ame-miR-29b	9	+	A	e	*	*	ame_circ_0000445
NC_007071.3	13681794	13681594	ame-miR-305	9	+	A	E	*	*	ame_circ_0000445
NC_007071.3	13681070	13680870	ame-miR-3721	9	+	A	e	*	*	ame_circ_0000445
NC_007071.3	13681718	13681518	ame-miR-3721	9	+	A	e	*	*	ame_circ_0000445
NC_007071.3	13682007	13681807	ame-miR-3723	8	+	A	*	*	*	ame_circ_0000445
NC_007071.3	13681974	13681774	ame-miR-3747a	8	+	A	*	*	*	ame_circ_0000445
NC_007071.3	13681766	13681566	ame-miR-3751	9	+	A	E	*	*	ame_circ_0000445
NC_007071.3	13681801	13681601	ame-miR-3759	9	+	A	E	*	*	ame_circ_0000445
NC_007071.3	13681678	13681478	ame-miR-3767	9	+	A	E	*	*	ame_circ_0000445
NC_007071.3	13681936	13681736	ame-miR-3782	8	+	A	*	*	*	ame_circ_0000445
NC_007071.3	13681810	13681610	ame-miR-3791	9	+	A	E	*	*	ame_circ_0000445
NC_007071.3	13681978	13681778	ame-miR-3795	8	+	A	*	*	*	ame_circ_0000445
NC_007071.3	13681087	13680887	ame-miR-6041	9	+	A	E	*	*	ame_circ_0000445
NC_007071.3	13681764	13681564	ame-miR-6043	9	+	A	E	*	*	ame_circ_0000445
NC_007071.3	13682010	13681810	ame-miR-6047a	8	+	A	*	*	*	ame_circ_0000445
NC_007071.3	13681797	13681597	ame-miR-6061	9	+	A	E	*	*	ame_circ_0000445
NC_007071.3	13681902	13681702	ame-miR-9871	9	+	A	e	*	*	ame_circ_0000445
NC_007071.3	13681927	13681727	ame-miR-9873	8	+	A	*	*	*	ame_circ_0000445
NC_007071.3	13681878	13681678	ame-miR-9879	9	+	A	e	*	*	ame_circ_0000445
NC_007071.3	13681119	13680919	ame-miR-9883	9	+	A	E	*	*	ame_circ_0000445
NC_007071.3	13681949	13681749	ame-miR-9883	8	+	A	*	*	*	ame_circ_0000445
NC_007071.3	13681838	13681638	ame-miR-9884	9	+	A	E	*	*	ame_circ_0000445
NC_007071.3	13681766	13681566	ame-miR-9888	9	+	A	E	*	*	ame_circ_0000445
NC_007071.3	13681996	13681796	ame-miR-9895	8	+	A	*	*	*	ame_circ_0000445
NC_007071.3	13689095	13688895	ame-miR-1	9	+	A	e	*	*	ame_circ_0000447
NC_007071.3	13688232	13688032	ame-miR-210	4	+	A	*	*	*	ame_circ_0000447
NC_007071.3	13689083	13688883	ame-miR-278	9	+	A	E	*	*	ame_circ_0000447
NC_007071.3	13688331	13688131	ame-miR-279a	4	+	A	*	*	*	ame_circ_0000447
NC_007071.3	13688331	13688131	ame-miR-279b	4	+	A	*	*	*	ame_circ_0000447
NC_007071.3	13688331	13688131	ame-miR-279c	4	+	A	*	*	*	ame_circ_0000447
NC_007071.3	13688331	13688131	ame-miR-279d	4	+	A	*	*	*	ame_circ_0000447
NC_007071.3	13688942	13688742	ame-miR-281	9	+	A	E	*	*	ame_circ_0000447
NC_007071.3	13689061	13688861	ame-miR-305	9	+	a	e	*	*	ame_circ_0000447
NC_007071.3	13688298	13688098	ame-miR-307	4	+	a	*	*	*	ame_circ_0000447
NC_007071.3	13688952	13688752	ame-miR-31a	9	+	A	E	*	*	ame_circ_0000447
NC_007071.3	13688376	13688176	ame-miR-3716b	4	+	A	*	*	*	ame_circ_0000447
NC_007071.3	13688385	13688185	ame-miR-3716b	4	+	a	*	*	*	ame_circ_0000447
NC_007071.3	13688430	13688230	ame-miR-3716b	4	+	A	*	*	*	ame_circ_0000447
NC_007071.3	13688967	13688767	ame-miR-3724	9	+	A	E	*	*	ame_circ_0000447
NC_007071.3	13688418	13688218	ame-miR-3747a	4	+	a	*	*	*	ame_circ_0000447
NC_007071.3	13689023	13688823	ame-miR-3748	9	+	A	E	*	*	ame_circ_0000447
NC_007071.3	13689095	13688895	ame-miR-3749	9	+	A	e	*	*	ame_circ_0000447
NC_007071.3	13689082	13688882	ame-miR-3751	9	+	A	E	*	*	ame_circ_0000447
NC_007071.3	13689023	13688823	ame-miR-3753	9	+	A	E	*	*	ame_circ_0000447
NC_007071.3	13688933	13688733	ame-miR-3758	9	+	A	E	*	*	ame_circ_0000447
NC_007071.3	13688986	13688786	ame-miR-3766	9	+	a	e	*	*	ame_circ_0000447
NC_007071.3	13688175	13687975	ame-miR-3780	4	+	A	*	*	*	ame_circ_0000447
NC_007071.3	13689025	13688825	ame-miR-3786	9	+	A	E	*	*	ame_circ_0000447
NC_007071.3	13689095	13688895	ame-miR-3794	9	+	A	e	*	*	ame_circ_0000447
NC_007071.3	13688305	13688105	ame-miR-6054	4	+	a	*	*	*	ame_circ_0000447
NC_007071.3	13689096	13688896	ame-miR-6065	9	+	A	e	*	*	ame_circ_0000447
NC_007071.3	13688178	13687978	ame-miR-929	4	+	A	*	*	*	ame_circ_0000447
NC_007071.3	13688225	13688025	ame-miR-929	4	+	a	*	*	*	ame_circ_0000447
NC_007071.3	13688183	13687983	ame-miR-971	4	+	A	*	*	*	ame_circ_0000447
NC_007071.3	13688365	13688165	ame-miR-985	4	+	A	*	*	*	ame_circ_0000447
NC_007071.3	13688981	13688781	ame-miR-9876	9	+	A	e	*	*	ame_circ_0000447
NC_007071.3	13688981	13688781	ame-miR-9878	9	+	A	e	*	*	ame_circ_0000447
NC_007071.3	13689015	13688815	ame-miR-9884	9	+	A	e	*	*	ame_circ_0000447
NC_007071.3	13688369	13688169	ame-miR-9885	4	+	a	*	*	*	ame_circ_0000447
NC_007071.3	13689082	13688882	ame-miR-9888	9	+	A	E	*	*	ame_circ_0000447
NC_007071.3	13688432	13688232	ame-miR-989	4	+	A	*	*	*	ame_circ_0000447
NC_007071.3	13688244	13688044	ame-miR-9895	4	+	A	*	*	*	ame_circ_0000447
NC_007071.3	13688331	13688131	ame-miR-996	4	+	A	*	*	*	ame_circ_0000447
NC_007071.3	13741705	13741505	ame-miR-263a	5	-	A	*	*	*	ame_circ_0000451
NC_007071.3	13741708	13741508	ame-miR-3716a	5	-	a	*	*	*	ame_circ_0000451
NC_007071.3	13741816	13741616	ame-miR-3722	5	-	A	*	*	*	ame_circ_0000451
NC_007071.3	13741737	13741537	ame-miR-3735	5	-	A	*	*	*	ame_circ_0000451
NC_007071.3	13741816	13741616	ame-miR-3761	5	-	A	*	*	*	ame_circ_0000451
NC_007071.3	13741780	13741580	ame-miR-3779	5	-	A	*	*	*	ame_circ_0000451
NC_007071.3	13741755	13741555	ame-miR-3789	5	-	A	*	*	*	ame_circ_0000451
NC_007071.3	13741699	13741499	ame-miR-6061	5	-	A	*	*	*	ame_circ_0000451
NC_007071.3	13768145	13767945	ame-miR-927a	9	-	a	e	*	*	ame_circ_0000451
NC_007071.3	13768145	13767945	ame-miR-927b	9	-	a	e	*	*	ame_circ_0000451
NC_007071.3	13741706	13741506	ame-miR-985	5	-	A	*	*	*	ame_circ_0000451
NC_007071.3	13768186	13767986	ame-miR-9895	9	-	a	e	*	*	ame_circ_0000451
NC_007071.3	13981398	13981198	ame-bantam	4	+	a	*	*	*	ame_circ_0000455
NC_007071.3	13981440	13981240	ame-miR-133	4	+	A	*	*	*	ame_circ_0000455
NC_007071.3	13981450	13981250	ame-miR-276	4	+	a	*	*	*	ame_circ_0000455
NC_007071.3	13981515	13981315	ame-miR-276	4	+	a	*	*	*	ame_circ_0000455
NC_007071.3	13980386	13980186	ame-miR-316	4	+	A	*	*	*	ame_circ_0000455
NC_007071.3	13981469	13981269	ame-miR-317	4	+	a	*	*	*	ame_circ_0000455
NC_007071.3	13980426	13980226	ame-miR-3478	4	+	a	*	*	*	ame_circ_0000455
NC_007071.3	13981417	13981217	ame-miR-3724	4	+	a	*	*	*	ame_circ_0000455
NC_007071.3	13981465	13981265	ame-miR-3726	4	+	a	*	*	*	ame_circ_0000455
NC_007071.3	13981474	13981274	ame-miR-3746	4	+	A	*	*	*	ame_circ_0000455
NC_007071.3	13981397	13981197	ame-miR-3762	4	+	a	*	*	*	ame_circ_0000455
NC_007071.3	13980437	13980237	ame-miR-3765	4	+	a	*	*	*	ame_circ_0000455
NC_007071.3	13981481	13981281	ame-miR-3784	4	+	A	*	*	*	ame_circ_0000455
NC_007071.3	13980378	13980178	ame-miR-3787	4	+	a	*	*	*	ame_circ_0000455
NC_007071.3	13980391	13980191	ame-miR-3801	4	+	A	*	*	*	ame_circ_0000455
NC_007071.3	13981450	13981250	ame-miR-6042	4	+	a	*	*	*	ame_circ_0000455
NC_007071.3	13981515	13981315	ame-miR-6042	4	+	a	*	*	*	ame_circ_0000455
NC_007071.3	13981514	13981314	ame-miR-6049	4	+	a	*	*	*	ame_circ_0000455
NC_007071.3	13980431	13980231	ame-miR-6058	4	+	a	*	*	*	ame_circ_0000455
NC_007071.3	13981500	13981300	ame-miR-6061	4	+	a	*	*	*	ame_circ_0000455
NC_007071.3	13980394	13980194	ame-miR-6063	4	+	A	*	*	*	ame_circ_0000455
NC_007071.3	13980419	13980219	ame-miR-928	4	+	a	*	*	*	ame_circ_0000455
NC_007071.3	13981414	13981214	ame-miR-928	4	+	a	*	*	*	ame_circ_0000455
NC_007071.3	13980382	13980182	ame-miR-9864	4	+	a	*	*	*	ame_circ_0000455
NC_007071.3	13980381	13980181	ame-miR-9866	4	+	a	*	*	*	ame_circ_0000455
NC_007071.3	13980351	13980151	ame-miR-9874	4	+	a	*	*	*	ame_circ_0000455
NC_007071.3	13981521	13981321	ame-miR-9a	4	+	A	*	*	*	ame_circ_0000455
NC_007071.3	13981521	13981321	ame-miR-9b	4	+	A	*	*	*	ame_circ_0000455
NC_007071.3	14119198	14118998	ame-miR-33	4	-	A	*	*	*	ame_circ_0000464
NC_007071.3	14119247	14119047	ame-miR-3715	4	-	a	*	*	*	ame_circ_0000464
NC_007071.3	14120165	14119965	ame-miR-3722	5	-	a	*	*	*	ame_circ_0000464
NC_007071.3	14120176	14119976	ame-miR-3746	5	-	a	*	*	*	ame_circ_0000464
NC_007071.3	14120165	14119965	ame-miR-3761	5	-	a	*	*	*	ame_circ_0000464
NC_007071.3	14119191	14118991	ame-miR-3763	4	-	a	*	*	*	ame_circ_0000464
NC_007071.3	14120185	14119985	ame-miR-3766	5	-	a	*	*	*	ame_circ_0000464
NC_007071.3	14120175	14119975	ame-miR-3784	5	-	a	*	*	*	ame_circ_0000464
NC_007071.3	14120215	14120015	ame-miR-3795	5	-	a	*	*	*	ame_circ_0000464
NC_007071.3	14120273	14120073	ame-miR-3795	5	-	A	*	*	*	ame_circ_0000464
NC_007071.3	14120218	14120018	ame-miR-6046	5	-	a	*	*	*	ame_circ_0000464
NC_007071.3	14119176	14118976	ame-miR-6047a	4	-	a	*	*	*	ame_circ_0000464
NC_007071.3	14119234	14119034	ame-miR-6060	4	-	a	*	*	*	ame_circ_0000464
NC_007071.3	14120219	14120019	ame-miR-9870	5	-	a	*	*	*	ame_circ_0000464
NC_007071.3	14120195	14119995	ame-miR-9874	5	-	A	*	*	*	ame_circ_0000464
NC_007071.3	14119281	14119081	ame-miR-9883	4	-	A	*	*	*	ame_circ_0000464
NC_007071.3	14289138	14288938	ame-miR-100	4	-	a	*	*	*	ame_circ_0000475
NC_007071.3	14288088	14287888	ame-miR-193	9	-	A	e	*	*	ame_circ_0000475
NC_007071.3	14289147	14288947	ame-miR-305	4	-	A	*	*	*	ame_circ_0000475
NC_007071.3	14289142	14288942	ame-miR-316	4	-	a	*	*	*	ame_circ_0000475
NC_007071.3	14288989	14288789	ame-miR-34	9	-	A	E	*	*	ame_circ_0000475
NC_007071.3	14288103	14287903	ame-miR-3726	9	-	a	e	*	*	ame_circ_0000475
NC_007071.3	14289073	14288873	ame-miR-3734	9	-	A	e	*	*	ame_circ_0000475
NC_007071.3	14289064	14288864	ame-miR-3735	9	-	a	e	*	*	ame_circ_0000475
NC_007071.3	14288107	14287907	ame-miR-3748	9	-	A	E	*	*	ame_circ_0000475
NC_007071.3	14288114	14287914	ame-miR-375	9	-	A	E	*	*	ame_circ_0000475
NC_007071.3	14288107	14287907	ame-miR-3753	9	-	A	E	*	*	ame_circ_0000475
NC_007071.3	14288189	14287989	ame-miR-3781	9	-	A	E	*	*	ame_circ_0000475
NC_007071.3	14288040	14287840	ame-miR-3789	9	-	A	e	*	*	ame_circ_0000475
NC_007071.3	14288101	14287901	ame-miR-6046	9	-	a	e	*	*	ame_circ_0000475
NC_007071.3	14289045	14288845	ame-miR-928	9	-	A	E	*	*	ame_circ_0000475
NC_007071.3	14288150	14287950	ame-miR-9892	9	-	A	e	*	*	ame_circ_0000475
NC_007071.3	15056096	15055896	ame-miR-1006	9	+	A	E	*	*	ame_circ_0000498
NC_007071.3	15056126	15055926	ame-miR-219	9	+	A	E	*	*	ame_circ_0000498
NC_007071.3	15056088	15055888	ame-miR-3730	9	+	A	E	*	*	ame_circ_0000498
NC_007071.3	15056088	15055888	ame-miR-3768	9	+	A	E	*	*	ame_circ_0000498
NC_007071.3	15056165	15055965	ame-miR-3799	9	+	a	e	*	*	ame_circ_0000498
NC_007071.3	15056138	15055938	ame-miR-6000b	9	+	A	e	*	*	ame_circ_0000498
NC_007071.3	15056165	15055965	ame-miR-6062	9	+	a	e	*	*	ame_circ_0000498
NC_007071.3	15056155	15055955	ame-miR-7	9	+	a	e	*	*	ame_circ_0000498
NC_007071.3	15056135	15055935	ame-miR-9892	9	+	A	E	*	*	ame_circ_0000498
NC_007071.3	15461387	15461187	ame-miR-11	5	+	A	*	*	*	ame_circ_0000514
NC_007071.3	15460559	15460359	ame-miR-1175	9	+	A	E	*	*	ame_circ_0000514
NC_007071.3	15460610	15460410	ame-miR-1175	9	+	A	e	*	*	ame_circ_0000514
NC_007071.3	15461387	15461187	ame-miR-13a	5	+	A	*	*	*	ame_circ_0000514
NC_007071.3	15461387	15461187	ame-miR-13b	5	+	A	*	*	*	ame_circ_0000514
NC_007071.3	15461314	15461114	ame-miR-190	8	+	A	*	*	*	ame_circ_0000514
NC_007071.3	15461448	15461248	ame-miR-193	5	+	A	*	*	*	ame_circ_0000514
NC_007071.3	15461387	15461187	ame-miR-2	5	+	A	*	*	*	ame_circ_0000514
NC_007071.3	15461340	15461140	ame-miR-2765-5p	6	+	A	*	*	*	ame_circ_0000514
NC_007071.3	15460487	15460287	ame-miR-279a	4	+	A	*	*	*	ame_circ_0000514
NC_007071.3	15460487	15460287	ame-miR-279b	4	+	A	*	*	*	ame_circ_0000514
NC_007071.3	15460487	15460287	ame-miR-279c	4	+	A	*	*	*	ame_circ_0000514
NC_007071.3	15460487	15460287	ame-miR-279d	4	+	A	*	*	*	ame_circ_0000514
NC_007071.3	15461387	15461187	ame-miR-2944	5	+	A	*	*	*	ame_circ_0000514
NC_007071.3	15460457	15460257	ame-miR-317	4	+	A	*	*	*	ame_circ_0000514
NC_007071.3	15460531	15460331	ame-miR-31a	9	+	a	e	*	*	ame_circ_0000514
NC_007071.3	15461341	15461141	ame-miR-3715	6	+	A	*	*	*	ame_circ_0000514
NC_007071.3	15461431	15461231	ame-miR-3727	5	+	A	*	*	*	ame_circ_0000514
NC_007071.3	15460602	15460402	ame-miR-3730	9	+	A	e	*	*	ame_circ_0000514
NC_007071.3	15461481	15461281	ame-miR-3741	5	+	a	*	*	*	ame_circ_0000514
NC_007071.3	15461535	15461335	ame-miR-3745	8	+	A	*	*	*	ame_circ_0000514
NC_007071.3	15461206	15461006	ame-miR-3756	8	+	A	*	*	*	ame_circ_0000514
NC_007071.3	15460609	15460409	ame-miR-3764	9	+	A	e	*	*	ame_circ_0000514
NC_007071.3	15460602	15460402	ame-miR-3768	9	+	A	e	*	*	ame_circ_0000514
NC_007071.3	15461380	15461180	ame-miR-3782	5	+	A	*	*	*	ame_circ_0000514
NC_007071.3	15460465	15460265	ame-miR-3783	4	+	a	*	*	*	ame_circ_0000514
NC_007071.3	15461423	15461223	ame-miR-3786	5	+	A	*	*	*	ame_circ_0000514
NC_007071.3	15460547	15460347	ame-miR-3787	9	+	A	e	*	*	ame_circ_0000514
NC_007071.3	15461592	15461392	ame-miR-6001-3p	8	+	A	*	*	*	ame_circ_0000514
NC_007071.3	15461480	15461280	ame-miR-6002-3p	5	+	A	*	*	*	ame_circ_0000514
NC_007071.3	15461355	15461155	ame-miR-6002-5p	6	+	A	*	*	*	ame_circ_0000514
NC_007071.3	15461265	15461065	ame-miR-6004-3p	8	+	A	*	*	*	ame_circ_0000514
NC_007071.3	15460578	15460378	ame-miR-6012	9	+	A	e	*	*	ame_circ_0000514
NC_007071.3	15461304	15461104	ame-miR-6039	8	+	A	*	*	*	ame_circ_0000514
NC_007071.3	15461257	15461057	ame-miR-6047a	8	+	A	*	*	*	ame_circ_0000514
NC_007071.3	15460614	15460414	ame-miR-6055	9	+	A	e	*	*	ame_circ_0000514
NC_007071.3	15461408	15461208	ame-miR-6058	5	+	A	*	*	*	ame_circ_0000514
NC_007071.3	15461426	15461226	ame-miR-6061	5	+	A	*	*	*	ame_circ_0000514
NC_007071.3	15461398	15461198	ame-miR-6066	5	+	a	*	*	*	ame_circ_0000514
NC_007071.3	15460543	15460343	ame-miR-71	9	+	A	e	*	*	ame_circ_0000514
NC_007071.3	15461446	15461246	ame-miR-928	5	+	A	*	*	*	ame_circ_0000514
NC_007071.3	15461284	15461084	ame-miR-9864	8	+	a	*	*	*	ame_circ_0000514
NC_007071.3	15461342	15461142	ame-miR-9871	6	+	A	*	*	*	ame_circ_0000514
NC_007071.3	15460612	15460412	ame-miR-9872	9	+	A	e	*	*	ame_circ_0000514
NC_007071.3	15461299	15461099	ame-miR-9872	8	+	A	*	*	*	ame_circ_0000514
NC_007071.3	15461482	15461282	ame-miR-9872	5	+	a	*	*	*	ame_circ_0000514
NC_007071.3	15460536	15460336	ame-miR-9876	9	+	A	e	*	*	ame_circ_0000514
NC_007071.3	15461347	15461147	ame-miR-9876	6	+	A	*	*	*	ame_circ_0000514
NC_007071.3	15460536	15460336	ame-miR-9878	9	+	A	e	*	*	ame_circ_0000514
NC_007071.3	15461347	15461147	ame-miR-9878	6	+	A	*	*	*	ame_circ_0000514
NC_007071.3	15461290	15461090	ame-miR-9879	8	+	A	*	*	*	ame_circ_0000514
NC_007071.3	15461434	15461234	ame-miR-9889	5	+	A	*	*	*	ame_circ_0000514
NC_007071.3	15460574	15460374	ame-miR-9895	9	+	a	e	*	*	ame_circ_0000514
NC_007071.3	15460499	15460299	ame-miR-9896	4	+	A	*	*	*	ame_circ_0000514
NC_007071.3	15460487	15460287	ame-miR-996	4	+	A	*	*	*	ame_circ_0000514
NC_007071.3	3168778	3168578	ame-miR-14	4	+	A	*	*	*	ame_circ_0000524
NC_007071.3	3169028	3168828	ame-miR-184	9	+	A	E	*	*	ame_circ_0000524
NC_007071.3	3168776	3168576	ame-miR-316	4	+	A	*	*	*	ame_circ_0000524
NC_007071.3	3168961	3168761	ame-miR-3728	9	+	a	e	*	*	ame_circ_0000524
NC_007071.3	3169036	3168836	ame-miR-3729	9	+	A	e	*	*	ame_circ_0000524
NC_007071.3	3169008	3168808	ame-miR-3776	9	+	A	e	*	*	ame_circ_0000524
NC_007071.3	3168710	3168510	ame-miR-3788	4	+	a	*	*	*	ame_circ_0000524
NC_007071.3	3168991	3168791	ame-miR-6003-3p	9	+	a	e	*	*	ame_circ_0000524
NC_007071.3	3169035	3168835	ame-miR-6006-3p	9	+	A	e	*	*	ame_circ_0000524
NC_007071.3	3168784	3168584	ame-miR-6012	4	+	a	*	*	*	ame_circ_0000524
NC_007071.3	3168949	3168749	ame-miR-6051	7	+	A	*	*	*	ame_circ_0000524
NC_007071.3	3168947	3168747	ame-miR-92b	7	+	A	*	*	*	ame_circ_0000524
NC_007071.3	3169027	3168827	ame-miR-9867	9	+	A	e	*	*	ame_circ_0000524
NC_007071.3	3169064	3168864	ame-miR-9871	9	+	A	E	*	*	ame_circ_0000524
NC_007071.3	3169056	3168856	ame-miR-9893	9	+	A	e	*	*	ame_circ_0000524
NC_007071.3	4247510	4247310	ame-miR-133	7	+	A	*	*	*	ame_circ_0000533
NC_007071.3	4247323	4247123	ame-miR-3722	4	+	a	*	*	*	ame_circ_0000533
NC_007071.3	4255092	4254892	ame-miR-3727	5	+	a	*	*	*	ame_circ_0000533
NC_007071.3	4255121	4254921	ame-miR-3731	5	+	A	*	*	*	ame_circ_0000533
NC_007071.3	4255019	4254819	ame-miR-3734	5	+	A	*	*	*	ame_circ_0000533
NC_007071.3	4247539	4247339	ame-miR-375	7	+	A	*	*	*	ame_circ_0000533
NC_007071.3	4255014	4254814	ame-miR-3750	5	+	a	*	*	*	ame_circ_0000533
NC_007071.3	4247515	4247315	ame-miR-3756	7	+	A	*	*	*	ame_circ_0000533
NC_007071.3	4247323	4247123	ame-miR-3761	4	+	a	*	*	*	ame_circ_0000533
NC_007071.3	4255083	4254883	ame-miR-3782	5	+	A	*	*	*	ame_circ_0000533
NC_007071.3	4247307	4247107	ame-miR-3783	4	+	A	*	*	*	ame_circ_0000533
NC_007071.3	4247450	4247250	ame-miR-3784	7	+	A	*	*	*	ame_circ_0000533
NC_007071.3	4247558	4247358	ame-miR-3784	7	+	A	*	*	*	ame_circ_0000533
NC_007071.3	4255050	4254850	ame-miR-3784	5	+	A	*	*	*	ame_circ_0000533
NC_007071.3	4247494	4247294	ame-miR-3795	7	+	A	*	*	*	ame_circ_0000533
NC_007071.3	4255127	4254927	ame-miR-6000b	5	+	a	*	*	*	ame_circ_0000533
NC_007071.3	4247340	4247140	ame-miR-6004-3p	4	+	a	*	*	*	ame_circ_0000533
NC_007071.3	4247333	4247133	ame-miR-6006-3p	4	+	a	*	*	*	ame_circ_0000533
NC_007071.3	4247562	4247362	ame-miR-6012	7	+	A	*	*	*	ame_circ_0000533
NC_007071.3	4247326	4247126	ame-miR-6046	4	+	a	*	*	*	ame_circ_0000533
NC_007071.3	4247447	4247247	ame-miR-6049	7	+	a	*	*	*	ame_circ_0000533
NC_007071.3	4255046	4254846	ame-miR-71	5	+	A	*	*	*	ame_circ_0000533
NC_007071.3	4255014	4254814	ame-miR-79	5	+	a	*	*	*	ame_circ_0000533
NC_007071.3	4255086	4254886	ame-miR-928	5	+	A	*	*	*	ame_circ_0000533
NC_007071.3	4247530	4247330	ame-miR-92c	7	+	A	*	*	*	ame_circ_0000533
NC_007071.3	4255079	4254879	ame-miR-980	5	+	A	*	*	*	ame_circ_0000533
NC_007071.3	4247352	4247152	ame-miR-9874	4	+	a	*	*	*	ame_circ_0000533
NC_007071.3	4255090	4254890	ame-miR-9882	5	+	A	*	*	*	ame_circ_0000533
NC_007071.3	4247534	4247334	ame-miR-9a	7	+	a	*	*	*	ame_circ_0000533
NC_007071.3	4247534	4247334	ame-miR-9b	7	+	a	*	*	*	ame_circ_0000533
NC_007071.3	4255014	4254814	ame-miR-9c	5	+	a	*	*	*	ame_circ_0000533
NC_007071.3	4958852	4958652	ame-miR-1175	4	+	a	*	*	*	ame_circ_0000541
NC_007071.3	4958056	4957856	ame-miR-219	9	+	A	E	*	*	ame_circ_0000541
NC_007071.3	4958011	4957811	ame-miR-277	9	+	A	E	*	*	ame_circ_0000541
NC_007071.3	4958076	4957876	ame-miR-283	9	+	A	E	*	*	ame_circ_0000541
NC_007071.3	4958836	4958636	ame-miR-316	4	+	A	*	*	*	ame_circ_0000541
NC_007071.3	4957957	4957757	ame-miR-3716b	9	+	A	e	*	*	ame_circ_0000541
NC_007071.3	4958854	4958654	ame-miR-3717	4	+	a	*	*	*	ame_circ_0000541
NC_007071.3	4957968	4957768	ame-miR-3732	9	+	A	e	*	*	ame_circ_0000541
NC_007071.3	4958034	4957834	ame-miR-3737	9	+	A	e	*	*	ame_circ_0000541
NC_007071.3	4958851	4958651	ame-miR-3764	4	+	A	*	*	*	ame_circ_0000541
NC_007071.3	4958820	4958620	ame-miR-3769	4	+	a	*	*	*	ame_circ_0000541
NC_007071.3	4958054	4957854	ame-miR-3786	9	+	A	E	*	*	ame_circ_0000541
NC_007071.3	4958831	4958631	ame-miR-6001-3p	4	+	A	*	*	*	ame_circ_0000541
NC_007071.3	4958837	4958637	ame-miR-6003-3p	4	+	A	*	*	*	ame_circ_0000541
NC_007071.3	4958042	4957842	ame-miR-6012	9	+	a	E	*	*	ame_circ_0000541
NC_007071.3	4958076	4957876	ame-miR-6041	9	+	A	E	*	*	ame_circ_0000541
NC_007071.3	4958858	4958658	ame-miR-927a	4	+	A	*	*	*	ame_circ_0000541
NC_007071.3	4958858	4958658	ame-miR-927b	4	+	A	*	*	*	ame_circ_0000541
NC_007071.3	4957959	4957759	ame-miR-9882	9	+	A	E	*	*	ame_circ_0000541
NC_007071.3	6246417	6246217	ame-bantam	4	+	A	*	*	*	ame_circ_0000547
NC_007071.3	6245199	6244999	ame-miR-1	9	+	a	E	*	*	ame_circ_0000547
NC_007071.3	6246442	6246242	ame-miR-1	4	+	A	*	*	*	ame_circ_0000547
NC_007071.3	6246011	6245811	ame-miR-10	4	+	A	*	*	*	ame_circ_0000547
NC_007071.3	6246029	6245829	ame-miR-10	4	+	A	*	*	*	ame_circ_0000547
NC_007071.3	6246035	6245835	ame-miR-10	4	+	A	*	*	*	ame_circ_0000547
NC_007071.3	6246412	6246212	ame-miR-10	4	+	A	*	*	*	ame_circ_0000547
NC_007071.3	6245517	6245317	ame-miR-1006	4	+	a	*	*	*	ame_circ_0000547
NC_007071.3	6245526	6245326	ame-miR-1006	4	+	a	*	*	*	ame_circ_0000547
NC_007071.3	6246954	6246754	ame-miR-11	7	+	A	*	*	*	ame_circ_0000547
NC_007071.3	6245907	6245707	ame-miR-12	5	+	A	*	*	*	ame_circ_0000547
NC_007071.3	6245489	6245289	ame-miR-137	4	+	A	*	*	*	ame_circ_0000547
NC_007071.3	6245657	6245457	ame-miR-137	4	+	a	*	*	*	ame_circ_0000547
NC_007071.3	6246954	6246754	ame-miR-13a	7	+	A	*	*	*	ame_circ_0000547
NC_007071.3	6246954	6246754	ame-miR-13b	7	+	A	*	*	*	ame_circ_0000547
NC_007071.3	6245420	6245220	ame-miR-14	4	+	A	*	*	*	ame_circ_0000547
NC_007071.3	6246950	6246750	ame-miR-14	7	+	A	*	*	*	ame_circ_0000547
NC_007071.3	6247018	6246818	ame-miR-184	7	+	A	*	*	*	ame_circ_0000547
NC_007071.3	6245823	6245623	ame-miR-193	5	+	A	*	*	*	ame_circ_0000547
NC_007071.3	6246634	6246434	ame-miR-193	5	+	A	*	*	*	ame_circ_0000547
NC_007071.3	6246954	6246754	ame-miR-2	7	+	A	*	*	*	ame_circ_0000547
NC_007071.3	6245549	6245349	ame-miR-219	4	+	a	*	*	*	ame_circ_0000547
NC_007071.3	6246750	6246550	ame-miR-263b	5	+	A	*	*	*	ame_circ_0000547
NC_007071.3	6245612	6245412	ame-miR-276	4	+	a	*	*	*	ame_circ_0000547
NC_007071.3	6246362	6246162	ame-miR-2765-5p	4	+	a	*	*	*	ame_circ_0000547
NC_007071.3	6246568	6246368	ame-miR-2765-5p	5	+	a	*	*	*	ame_circ_0000547
NC_007071.3	6246979	6246779	ame-miR-2765-5p	7	+	A	*	*	*	ame_circ_0000547
NC_007071.3	6246954	6246754	ame-miR-2944	7	+	A	*	*	*	ame_circ_0000547
NC_007071.3	6245620	6245420	ame-miR-316	4	+	A	*	*	*	ame_circ_0000547
NC_007071.3	6245998	6245798	ame-miR-316	5	+	A	*	*	*	ame_circ_0000547
NC_007071.3	6246971	6246771	ame-miR-316	7	+	A	*	*	*	ame_circ_0000547
NC_007071.3	6245824	6245624	ame-miR-318	5	+	A	*	*	*	ame_circ_0000547
NC_007071.3	6246635	6246435	ame-miR-318	5	+	A	*	*	*	ame_circ_0000547
NC_007071.3	6246370	6246170	ame-miR-34	4	+	A	*	*	*	ame_circ_0000547
NC_007071.3	6246231	6246031	ame-miR-3716b	5	+	A	*	*	*	ame_circ_0000547
NC_007071.3	6245933	6245733	ame-miR-3721	5	+	A	*	*	*	ame_circ_0000547
NC_007071.3	6245512	6245312	ame-miR-3722	4	+	a	*	*	*	ame_circ_0000547
NC_007071.3	6246908	6246708	ame-miR-3724	4	+	A	*	*	*	ame_circ_0000547
NC_007071.3	6245951	6245751	ame-miR-3726	5	+	A	*	*	*	ame_circ_0000547
NC_007071.3	6245754	6245554	ame-miR-3729	4	+	a	*	*	*	ame_circ_0000547
NC_007071.3	6245761	6245561	ame-miR-3729	4	+	A	*	*	*	ame_circ_0000547
NC_007071.3	6246457	6246257	ame-miR-3730	4	+	A	*	*	*	ame_circ_0000547
NC_007071.3	6245609	6245409	ame-miR-3731	4	+	A	*	*	*	ame_circ_0000547
NC_007071.3	6245812	6245612	ame-miR-3738	5	+	A	*	*	*	ame_circ_0000547
NC_007071.3	6246225	6246025	ame-miR-3746	5	+	A	*	*	*	ame_circ_0000547
NC_007071.3	6246419	6246219	ame-miR-3747b	4	+	A	*	*	*	ame_circ_0000547
NC_007071.3	6245494	6245294	ame-miR-3748	4	+	a	*	*	*	ame_circ_0000547
NC_007071.3	6245899	6245699	ame-miR-3748	5	+	A	*	*	*	ame_circ_0000547
NC_007071.3	6245199	6244999	ame-miR-3749	9	+	a	E	*	*	ame_circ_0000547
NC_007071.3	6246442	6246242	ame-miR-3749	4	+	A	*	*	*	ame_circ_0000547
NC_007071.3	6245793	6245593	ame-miR-375	5	+	A	*	*	*	ame_circ_0000547
NC_007071.3	6245847	6245647	ame-miR-375	5	+	a	*	*	*	ame_circ_0000547
NC_007071.3	6246054	6245854	ame-miR-375	4	+	A	*	*	*	ame_circ_0000547
NC_007071.3	6246846	6246646	ame-miR-375	4	+	a	*	*	*	ame_circ_0000547
NC_007071.3	6245331	6245131	ame-miR-3750	4	+	A	*	*	*	ame_circ_0000547
NC_007071.3	6246184	6245984	ame-miR-3751	5	+	a	*	*	*	ame_circ_0000547
NC_007071.3	6246246	6246046	ame-miR-3751	5	+	A	*	*	*	ame_circ_0000547
NC_007071.3	6246337	6246137	ame-miR-3752	4	+	A	*	*	*	ame_circ_0000547
NC_007071.3	6245494	6245294	ame-miR-3753	4	+	a	*	*	*	ame_circ_0000547
NC_007071.3	6245899	6245699	ame-miR-3753	5	+	A	*	*	*	ame_circ_0000547
NC_007071.3	6245816	6245616	ame-miR-3756	5	+	A	*	*	*	ame_circ_0000547
NC_007071.3	6245512	6245312	ame-miR-3761	4	+	a	*	*	*	ame_circ_0000547
NC_007071.3	6245836	6245636	ame-miR-3762	5	+	A	*	*	*	ame_circ_0000547
NC_007071.3	6245036	6244836	ame-miR-3763	9	+	A	E	*	*	ame_circ_0000547
NC_007071.3	6246188	6245988	ame-miR-3766	5	+	A	*	*	*	ame_circ_0000547
NC_007071.3	6246322	6246122	ame-miR-3766	5	+	A	*	*	*	ame_circ_0000547
NC_007071.3	6246425	6246225	ame-miR-3766	4	+	A	*	*	*	ame_circ_0000547
NC_007071.3	6246457	6246257	ame-miR-3768	4	+	A	*	*	*	ame_circ_0000547
NC_007071.3	6246876	6246676	ame-miR-3780	4	+	a	*	*	*	ame_circ_0000547
NC_007071.3	6246162	6245962	ame-miR-3783	5	+	a	*	*	*	ame_circ_0000547
NC_007071.3	6245636	6245436	ame-miR-3784	4	+	a	*	*	*	ame_circ_0000547
NC_007071.3	6245547	6245347	ame-miR-3786	4	+	a	*	*	*	ame_circ_0000547
NC_007071.3	6245641	6245441	ame-miR-3786	4	+	a	*	*	*	ame_circ_0000547
NC_007071.3	6245742	6245542	ame-miR-3786	4	+	a	*	*	*	ame_circ_0000547
NC_007071.3	6245901	6245701	ame-miR-3786	5	+	A	*	*	*	ame_circ_0000547
NC_007071.3	6246015	6245815	ame-miR-3786	4	+	A	*	*	*	ame_circ_0000547
NC_007071.3	6245058	6244858	ame-miR-3788	9	+	A	E	*	*	ame_circ_0000547
NC_007071.3	6245758	6245558	ame-miR-3788	4	+	a	*	*	*	ame_circ_0000547
NC_007071.3	6246788	6246588	ame-miR-3788	4	+	a	*	*	*	ame_circ_0000547
NC_007071.3	6245430	6245230	ame-miR-3790	4	+	A	*	*	*	ame_circ_0000547
NC_007071.3	6245830	6245630	ame-miR-3791	5	+	A	*	*	*	ame_circ_0000547
NC_007071.3	6246551	6246351	ame-miR-3791	4	+	A	*	*	*	ame_circ_0000547
NC_007071.3	6245882	6245682	ame-miR-3793	5	+	A	*	*	*	ame_circ_0000547
NC_007071.3	6245199	6244999	ame-miR-3794	9	+	a	E	*	*	ame_circ_0000547
NC_007071.3	6246442	6246242	ame-miR-3794	4	+	A	*	*	*	ame_circ_0000547
NC_007071.3	6245587	6245387	ame-miR-3795	4	+	a	*	*	*	ame_circ_0000547
NC_007071.3	6246310	6246110	ame-miR-3795	5	+	A	*	*	*	ame_circ_0000547
NC_007071.3	6246297	6246097	ame-miR-3800	5	+	a	*	*	*	ame_circ_0000547
NC_007071.3	6245537	6245337	ame-miR-6001-3p	4	+	a	*	*	*	ame_circ_0000547
NC_007071.3	6246947	6246747	ame-miR-6001-3p	7	+	A	*	*	*	ame_circ_0000547
NC_007071.3	6245407	6245207	ame-miR-6002-3p	4	+	A	*	*	*	ame_circ_0000547
NC_007071.3	6246972	6246772	ame-miR-6003-3p	7	+	A	*	*	*	ame_circ_0000547
NC_007071.3	6245365	6245165	ame-miR-6006-3p	4	+	A	*	*	*	ame_circ_0000547
NC_007071.3	6245991	6245791	ame-miR-6012	5	+	a	*	*	*	ame_circ_0000547
NC_007071.3	6245330	6245130	ame-miR-6037	4	+	A	*	*	*	ame_circ_0000547
NC_007071.3	6245859	6245659	ame-miR-6038	5	+	A	*	*	*	ame_circ_0000547
NC_007071.3	6246985	6246785	ame-miR-6039	7	+	A	*	*	*	ame_circ_0000547
NC_007071.3	6245612	6245412	ame-miR-6042	4	+	a	*	*	*	ame_circ_0000547
NC_007071.3	6246176	6245976	ame-miR-6043	5	+	a	*	*	*	ame_circ_0000547
NC_007071.3	6246182	6245982	ame-miR-6043	5	+	a	*	*	*	ame_circ_0000547
NC_007071.3	6246217	6246017	ame-miR-6043	5	+	a	*	*	*	ame_circ_0000547
NC_007071.3	6245790	6245590	ame-miR-6045	5	+	A	*	*	*	ame_circ_0000547
NC_007071.3	6245569	6245369	ame-miR-6046	4	+	A	*	*	*	ame_circ_0000547
NC_007071.3	6245584	6245384	ame-miR-6046	4	+	a	*	*	*	ame_circ_0000547
NC_007071.3	6245953	6245753	ame-miR-6046	5	+	A	*	*	*	ame_circ_0000547
NC_007071.3	6246356	6246156	ame-miR-6046	4	+	A	*	*	*	ame_circ_0000547
NC_007071.3	6246747	6246547	ame-miR-6047b	5	+	A	*	*	*	ame_circ_0000547
NC_007071.3	6245745	6245545	ame-miR-6051	4	+	A	*	*	*	ame_circ_0000547
NC_007071.3	6246756	6246556	ame-miR-6061	5	+	a	*	*	*	ame_circ_0000547
NC_007071.3	6246810	6246610	ame-miR-6061	4	+	a	*	*	*	ame_circ_0000547
NC_007071.3	6245650	6245450	ame-miR-6063	4	+	A	*	*	*	ame_circ_0000547
NC_007071.3	6245970	6245770	ame-miR-6063	5	+	A	*	*	*	ame_circ_0000547
NC_007071.3	6246319	6246119	ame-miR-6065	5	+	A	*	*	*	ame_circ_0000547
NC_007071.3	6246443	6246243	ame-miR-6065	4	+	a	*	*	*	ame_circ_0000547
NC_007071.3	6245632	6245432	ame-miR-71	4	+	A	*	*	*	ame_circ_0000547
NC_007071.3	6245737	6245537	ame-miR-750	4	+	a	*	*	*	ame_circ_0000547
NC_007071.3	6245331	6245131	ame-miR-79	4	+	A	*	*	*	ame_circ_0000547
NC_007071.3	6246464	6246264	ame-miR-92b	4	+	A	*	*	*	ame_circ_0000547
NC_007071.3	6245986	6245786	ame-miR-92c	5	+	a	*	*	*	ame_circ_0000547
NC_007071.3	6246402	6246202	ame-miR-92c	4	+	A	*	*	*	ame_circ_0000547
NC_007071.3	6246547	6246347	ame-miR-92c	4	+	A	*	*	*	ame_circ_0000547
NC_007071.3	6245482	6245282	ame-miR-981	4	+	A	*	*	*	ame_circ_0000547
NC_007071.3	6245598	6245398	ame-miR-981	4	+	A	*	*	*	ame_circ_0000547
NC_007071.3	6245934	6245734	ame-miR-981	5	+	A	*	*	*	ame_circ_0000547
NC_007071.3	6246386	6246186	ame-miR-981	4	+	a	*	*	*	ame_circ_0000547
NC_007071.3	6246126	6245926	ame-miR-9864	4	+	a	*	*	*	ame_circ_0000547
NC_007071.3	6246585	6246385	ame-miR-9864	5	+	a	*	*	*	ame_circ_0000547
NC_007071.3	6245274	6245074	ame-miR-9865	8	+	A	*	*	*	ame_circ_0000547
NC_007071.3	6245294	6245094	ame-miR-9866	6	+	A	*	*	*	ame_circ_0000547
NC_007071.3	6245909	6245709	ame-miR-9866	5	+	a	*	*	*	ame_circ_0000547
NC_007071.3	6246125	6245925	ame-miR-9866	4	+	a	*	*	*	ame_circ_0000547
NC_007071.3	6246288	6246088	ame-miR-9867	5	+	A	*	*	*	ame_circ_0000547
NC_007071.3	6246927	6246727	ame-miR-9870	7	+	A	*	*	*	ame_circ_0000547
NC_007071.3	6246455	6246255	ame-miR-9872	4	+	A	*	*	*	ame_circ_0000547
NC_007071.3	6245664	6245464	ame-miR-9875	4	+	A	*	*	*	ame_circ_0000547
NC_007071.3	6246155	6245955	ame-miR-9879	5	+	a	*	*	*	ame_circ_0000547
NC_007071.3	6246707	6246507	ame-miR-9879	5	+	a	*	*	*	ame_circ_0000547
NC_007071.3	6246722	6246522	ame-miR-9879	5	+	a	*	*	*	ame_circ_0000547
NC_007071.3	6245391	6245191	ame-miR-9883	4	+	a	*	*	*	ame_circ_0000547
NC_007071.3	6245925	6245725	ame-miR-9883	5	+	a	*	*	*	ame_circ_0000547
NC_007071.3	6245314	6245114	ame-miR-9885	4	+	a	*	*	*	ame_circ_0000547
NC_007071.3	6246184	6245984	ame-miR-9888	5	+	a	*	*	*	ame_circ_0000547
NC_007071.3	6246246	6246046	ame-miR-9888	5	+	A	*	*	*	ame_circ_0000547
NC_007071.3	6246395	6246195	ame-miR-9889	4	+	A	*	*	*	ame_circ_0000547
NC_007071.3	6246180	6245980	ame-miR-989	5	+	a	*	*	*	ame_circ_0000547
NC_007071.3	6246493	6246293	ame-miR-989	4	+	A	*	*	*	ame_circ_0000547
NC_007071.3	6245426	6245226	ame-miR-9891	4	+	a	*	*	*	ame_circ_0000547
NC_007071.3	6245564	6245364	ame-miR-9894	4	+	A	*	*	*	ame_circ_0000547
NC_007071.3	6245330	6245130	ame-miR-993	4	+	A	*	*	*	ame_circ_0000547
NC_007071.3	6245331	6245131	ame-miR-9c	4	+	A	*	*	*	ame_circ_0000547
NC_007071.3	6361604	6361404	ame-miR-34	9	-	A	E	*	*	ame_circ_0000549
NC_007071.3	6361671	6361471	ame-miR-3777	9	-	A	E	*	*	ame_circ_0000549
NC_007071.3	6361597	6361397	ame-miR-6060	9	-	A	E	*	*	ame_circ_0000549
NC_007071.3	6361670	6361470	ame-miR-965-5p	9	-	A	E	*	*	ame_circ_0000549
NC_007071.3	6361637	6361437	ame-miR-9891	9	-	A	E	*	*	ame_circ_0000549
NC_007071.3	6369980	6369780	ame-miR-33	9	-	A	e	*	*	ame_circ_0000549,ame_circ_0000551
NC_007071.3	6369965	6369765	ame-miR-9880	9	-	A	e	*	*	ame_circ_0000549,ame_circ_0000551
NC_007071.3	6370842	6370642	ame-miR-3477	8	-	A	*	*	*	ame_circ_0000551
NC_007071.3	6370831	6370631	ame-miR-3724	8	-	A	*	*	*	ame_circ_0000551
NC_007071.3	6370881	6370681	ame-miR-3743	8	-	A	*	*	*	ame_circ_0000551
NC_007071.3	6370826	6370626	ame-miR-3756	8	-	A	*	*	*	ame_circ_0000551
NC_007071.3	6370886	6370686	ame-miR-6002-5p	8	-	A	*	*	*	ame_circ_0000551
NC_007071.3	6370875	6370675	ame-miR-6064	8	-	A	*	*	*	ame_circ_0000551
NC_007071.3	9203154	9202954	ame-miR-1006	4	-	A	*	*	*	ame_circ_0000564
NC_007071.3	9205163	9204963	ame-miR-12	7	-	A	*	*	*	ame_circ_0000564
NC_007071.3	9203066	9202866	ame-miR-282	4	-	a	*	*	*	ame_circ_0000564
NC_007071.3	9203062	9202862	ame-miR-315	4	-	a	*	*	*	ame_circ_0000564
NC_007071.3	9203133	9202933	ame-miR-3715	4	-	a	*	*	*	ame_circ_0000564
NC_007071.3	9203058	9202858	ame-miR-3716b	4	-	a	*	*	*	ame_circ_0000564
NC_007071.3	9205142	9204942	ame-miR-3717	7	-	A	*	*	*	ame_circ_0000564
NC_007071.3	9203106	9202906	ame-miR-3724	4	-	A	*	*	*	ame_circ_0000564
NC_007071.3	9205227	9205027	ame-miR-3734	7	-	a	*	*	*	ame_circ_0000564
NC_007071.3	9203117	9202917	ame-miR-3746	4	-	A	*	*	*	ame_circ_0000564
NC_007071.3	9205160	9204960	ame-miR-3746	7	-	A	*	*	*	ame_circ_0000564
NC_007071.3	9203073	9202873	ame-miR-375	4	-	a	*	*	*	ame_circ_0000564
NC_007071.3	9205224	9205024	ame-miR-375	7	-	A	*	*	*	ame_circ_0000564
NC_007071.3	9203064	9202864	ame-miR-3756	4	-	a	*	*	*	ame_circ_0000564
NC_007071.3	9205159	9204959	ame-miR-3784	7	-	A	*	*	*	ame_circ_0000564
NC_007071.3	9203059	9202859	ame-miR-6038	4	-	a	*	*	*	ame_circ_0000564
NC_007071.3	9203044	9202844	ame-miR-6047a	4	-	a	*	*	*	ame_circ_0000564
NC_007071.3	9203086	9202886	ame-miR-92c	4	-	A	*	*	*	ame_circ_0000564
NC_007071.3	9203065	9202865	ame-miR-9865	4	-	a	*	*	*	ame_circ_0000564
NC_007071.3	9205260	9205060	ame-miR-9880	5	-	a	*	*	*	ame_circ_0000564
NC_007071.3	9656081	9655881	ame-miR-1175	4	+	a	*	*	*	ame_circ_0000567
NC_007071.3	9656118	9655918	ame-miR-1175	4	+	a	*	*	*	ame_circ_0000567
NC_007071.3	9656044	9655844	ame-miR-137	4	+	a	*	*	*	ame_circ_0000567
NC_007071.3	9656499	9656299	ame-miR-14	4	+	a	*	*	*	ame_circ_0000567
NC_007071.3	9656079	9655879	ame-miR-219	4	+	a	*	*	*	ame_circ_0000567
NC_007071.3	9656515	9656315	ame-miR-263a	4	+	A	*	*	*	ame_circ_0000567
NC_007071.3	9656533	9656333	ame-miR-283	4	+	a	*	*	*	ame_circ_0000567
NC_007071.3	9656069	9655869	ame-miR-33	4	+	a	*	*	*	ame_circ_0000567
NC_007071.3	9656545	9656345	ame-miR-3730	4	+	A	*	*	*	ame_circ_0000567
NC_007071.3	9656545	9656345	ame-miR-3768	4	+	A	*	*	*	ame_circ_0000567
NC_007071.3	9656026	9655826	ame-miR-3782	4	+	A	*	*	*	ame_circ_0000567
NC_007071.3	9656602	9656402	ame-miR-6004-5p	4	+	A	*	*	*	ame_circ_0000567
NC_007071.3	9656533	9656333	ame-miR-6041	4	+	a	*	*	*	ame_circ_0000567
NC_007071.3	9656088	9655888	ame-miR-6053	4	+	a	*	*	*	ame_circ_0000567
NC_007071.3	9656445	9656245	ame-miR-7	4	+	a	*	*	*	ame_circ_0000567
NC_007071.3	9656611	9656411	ame-miR-87	4	+	a	*	*	*	ame_circ_0000567
NC_007071.3	9656011	9655811	ame-miR-928	4	+	A	*	*	*	ame_circ_0000567
NC_007071.3	9656043	9655843	ame-miR-92b	4	+	a	*	*	*	ame_circ_0000567
NC_007071.3	9656562	9656362	ame-miR-932	4	+	a	*	*	*	ame_circ_0000567
NC_007071.3	9656134	9655934	ame-miR-971	5	+	A	*	*	*	ame_circ_0000567
NC_007071.3	9656514	9656314	ame-miR-985	4	+	A	*	*	*	ame_circ_0000567
NC_007072.3	10027100	10026900	ame-miR-1175	8	-	a	*	*	*	ame_circ_0000576
NC_007072.3	10031618	10031418	ame-miR-1175	9	-	a	e	*	*	ame_circ_0000576
NC_007072.3	10027210	10027010	ame-miR-190	9	-	A	E	*	*	ame_circ_0000576
NC_007072.3	10027191	10026991	ame-miR-210	9	-	A	E	*	*	ame_circ_0000576
NC_007072.3	10031292	10031092	ame-miR-210	9	-	A	e	*	*	ame_circ_0000576
NC_007072.3	10027118	10026918	ame-miR-219	8	-	a	*	*	*	ame_circ_0000576
NC_007072.3	10031560	10031360	ame-miR-219	9	-	A	E	*	*	ame_circ_0000576
NC_007072.3	10027242	10027042	ame-miR-277	9	-	A	E	*	*	ame_circ_0000576
NC_007072.3	10031670	10031470	ame-miR-281	4	-	A	*	*	*	ame_circ_0000576
NC_007072.3	10027259	10027059	ame-miR-282	9	-	A	e	*	*	ame_circ_0000576
NC_007072.3	10031272	10031072	ame-miR-2b	9	-	A	e	*	*	ame_circ_0000576
NC_007072.3	10031498	10031298	ame-miR-3049-5p	9	-	A	E	*	*	ame_circ_0000576
NC_007072.3	10031319	10031119	ame-miR-307	9	-	a	e	*	*	ame_circ_0000576
NC_007072.3	10031474	10031274	ame-miR-3716b	9	-	A	e	*	*	ame_circ_0000576
NC_007072.3	10031682	10031482	ame-miR-3716b	4	-	a	*	*	*	ame_circ_0000576
NC_007072.3	10031410	10031210	ame-miR-3721	4	-	A	*	*	*	ame_circ_0000576
NC_007072.3	10031419	10031219	ame-miR-3721	4	-	A	*	*	*	ame_circ_0000576
NC_007072.3	10031521	10031321	ame-miR-3728	9	-	a	E	*	*	ame_circ_0000576
NC_007072.3	10031427	10031227	ame-miR-3729	4	-	a	*	*	*	ame_circ_0000576
NC_007072.3	10031513	10031313	ame-miR-3731	9	-	A	e	*	*	ame_circ_0000576
NC_007072.3	10031616	10031416	ame-miR-3747b	9	-	a	e	*	*	ame_circ_0000576
NC_007072.3	10031564	10031364	ame-miR-3748	9	-	A	E	*	*	ame_circ_0000576
NC_007072.3	10031340	10031140	ame-miR-375	9	-	A	E	*	*	ame_circ_0000576
NC_007072.3	10031638	10031438	ame-miR-375	9	-	a	e	*	*	ame_circ_0000576
NC_007072.3	10031564	10031364	ame-miR-3753	9	-	A	E	*	*	ame_circ_0000576
NC_007072.3	10027162	10026962	ame-miR-3771	9	-	a	e	*	*	ame_circ_0000576
NC_007072.3	10027198	10026998	ame-miR-3774	9	-	A	E	*	*	ame_circ_0000576
NC_007072.3	10027255	10027055	ame-miR-3774	9	-	A	E	*	*	ame_circ_0000576
NC_007072.3	10031573	10031373	ame-miR-3776	9	-	A	E	*	*	ame_circ_0000576
NC_007072.3	10031323	10031123	ame-miR-3780	9	-	a	e	*	*	ame_circ_0000576
NC_007072.3	10031562	10031362	ame-miR-3786	9	-	A	E	*	*	ame_circ_0000576
NC_007072.3	10027068	10026868	ame-miR-3793	8	-	a	*	*	*	ame_circ_0000576
NC_007072.3	10031567	10031367	ame-miR-3795	9	-	A	E	*	*	ame_circ_0000576
NC_007072.3	10031648	10031448	ame-miR-6038	9	-	a	e	*	*	ame_circ_0000576
NC_007072.3	10031683	10031483	ame-miR-6038	4	-	a	*	*	*	ame_circ_0000576
NC_007072.3	10027201	10027001	ame-miR-8	9	-	A	e	*	*	ame_circ_0000576
NC_007072.3	10027177	10026977	ame-miR-927a	9	-	a	e	*	*	ame_circ_0000576
NC_007072.3	10027177	10026977	ame-miR-927b	9	-	a	e	*	*	ame_circ_0000576
NC_007072.3	10027093	10026893	ame-miR-929	8	-	A	*	*	*	ame_circ_0000576
NC_007072.3	10031595	10031395	ame-miR-92b	9	-	A	e	*	*	ame_circ_0000576
NC_007072.3	10031499	10031299	ame-miR-965-5p	9	-	A	e	*	*	ame_circ_0000576
NC_007072.3	10031418	10031218	ame-miR-981	4	-	A	*	*	*	ame_circ_0000576
NC_007072.3	10031535	10031335	ame-miR-9866	9	-	a	e	*	*	ame_circ_0000576
NC_007072.3	10027246	10027046	ame-miR-9871	9	-	A	e	*	*	ame_circ_0000576
NC_007072.3	10031267	10031067	ame-miR-9874	9	-	A	E	*	*	ame_circ_0000576
NC_007072.3	10031310	10031110	ame-miR-9887	9	-	A	E	*	*	ame_circ_0000576
NC_007072.3	10031680	10031480	ame-miR-989	4	-	a	*	*	*	ame_circ_0000576
NC_007072.3	10031366	10031166	ame-miR-9893	4	-	A	*	*	*	ame_circ_0000576
NC_007072.3	10031468	10031268	ame-miR-9893	9	-	a	e	*	*	ame_circ_0000576
NC_007072.3	1140575	1140375	ame-miR-12	9	+	A	e	*	*	ame_circ_0000596
NC_007072.3	1140373	1140173	ame-miR-125	8	+	A	*	*	*	ame_circ_0000596
NC_007072.3	1140501	1140301	ame-miR-184	9	+	A	E	*	*	ame_circ_0000596
NC_007072.3	1140339	1140139	ame-miR-275	8	+	A	*	*	*	ame_circ_0000596
NC_007072.3	1140597	1140397	ame-miR-278	9	+	a	e	*	*	ame_circ_0000596
NC_007072.3	1140670	1140470	ame-miR-278	9	+	A	E	*	*	ame_circ_0000596
NC_007072.3	1140339	1140139	ame-miR-306	8	+	A	*	*	*	ame_circ_0000596
NC_007072.3	1140692	1140492	ame-miR-3716b	9	+	A	e	*	*	ame_circ_0000596
NC_007072.3	1140701	1140501	ame-miR-3716b	9	+	A	E	*	*	ame_circ_0000596
NC_007072.3	1140422	1140222	ame-miR-3730	9	+	a	e	*	*	ame_circ_0000596
NC_007072.3	1140638	1140438	ame-miR-3747a	9	+	A	E	*	*	ame_circ_0000596
NC_007072.3	1139852	1139652	ame-miR-3750	9	+	A	E	*	*	ame_circ_0000596
NC_007072.3	1140603	1140403	ame-miR-3764	9	+	A	E	*	*	ame_circ_0000596
NC_007072.3	1140712	1140512	ame-miR-3765	9	+	a	E	*	*	ame_circ_0000596
NC_007072.3	1140422	1140222	ame-miR-3768	9	+	a	e	*	*	ame_circ_0000596
NC_007072.3	1140565	1140365	ame-miR-3786	9	+	A	E	*	*	ame_circ_0000596
NC_007072.3	1140660	1140460	ame-miR-6002-5p	9	+	A	E	*	*	ame_circ_0000596
NC_007072.3	1140470	1140270	ame-miR-6005-5p	9	+	A	E	*	*	ame_circ_0000596
NC_007072.3	1140510	1140310	ame-miR-6043	9	+	A	E	*	*	ame_circ_0000596
NC_007072.3	1140717	1140517	ame-miR-6046	9	+	A	E	*	*	ame_circ_0000596
NC_007072.3	1140463	1140263	ame-miR-6060	9	+	A	e	*	*	ame_circ_0000596
NC_007072.3	1139852	1139652	ame-miR-79	9	+	A	E	*	*	ame_circ_0000596
NC_007072.3	1140507	1140307	ame-miR-87	9	+	A	E	*	*	ame_circ_0000596
NC_007072.3	1140517	1140317	ame-miR-9882	9	+	A	E	*	*	ame_circ_0000596
NC_007072.3	1140486	1140286	ame-miR-9894	9	+	A	E	*	*	ame_circ_0000596
NC_007072.3	1140538	1140338	ame-miR-9894	9	+	A	E	*	*	ame_circ_0000596
NC_007072.3	1140652	1140452	ame-miR-9894	9	+	A	E	*	*	ame_circ_0000596
NC_007072.3	1139852	1139652	ame-miR-9c	9	+	A	E	*	*	ame_circ_0000596
NC_007072.3	12694513	12694313	ame-miR-1	9	-	A	E	*	*	ame_circ_0000617
NC_007072.3	12694634	12694434	ame-miR-11	9	-	A	e	*	*	ame_circ_0000617
NC_007072.3	12694741	12694541	ame-miR-125	9	-	A	e	*	*	ame_circ_0000617
NC_007072.3	12694634	12694434	ame-miR-13a	9	-	A	e	*	*	ame_circ_0000617
NC_007072.3	12694634	12694434	ame-miR-13b	9	-	A	e	*	*	ame_circ_0000617
NC_007072.3	12694634	12694434	ame-miR-2	9	-	A	e	*	*	ame_circ_0000617
NC_007072.3	12694634	12694434	ame-miR-2944	9	-	A	e	*	*	ame_circ_0000617
NC_007072.3	12694551	12694351	ame-miR-3049-5p	9	-	A	E	*	*	ame_circ_0000617
NC_007072.3	12694637	12694437	ame-miR-3478	9	-	A	e	*	*	ame_circ_0000617
NC_007072.3	12694740	12694540	ame-miR-3718a	9	-	A	e	*	*	ame_circ_0000617
NC_007072.3	12694674	12694474	ame-miR-3728	9	-	A	E	*	*	ame_circ_0000617
NC_007072.3	12694532	12694332	ame-miR-3746	9	-	A	E	*	*	ame_circ_0000617
NC_007072.3	12694513	12694313	ame-miR-3749	9	-	A	E	*	*	ame_circ_0000617
NC_007072.3	12694541	12694341	ame-miR-3756	9	-	A	E	*	*	ame_circ_0000617
NC_007072.3	12694513	12694313	ame-miR-3794	9	-	A	E	*	*	ame_circ_0000617
NC_007072.3	12694581	12694381	ame-miR-6003-5p	9	-	A	e	*	*	ame_circ_0000617
NC_007072.3	12694502	12694302	ame-miR-6057	9	-	A	E	*	*	ame_circ_0000617
NC_007072.3	12694744	12694544	ame-miR-6058	9	-	A	e	*	*	ame_circ_0000617
NC_007072.3	12694595	12694395	ame-miR-981	9	-	A	e	*	*	ame_circ_0000617
NC_007072.3	12694583	12694383	ame-miR-9880	9	-	A	e	*	*	ame_circ_0000617
NC_007072.3	12694590	12694390	ame-miR-9886	9	-	A	E	*	*	ame_circ_0000617
NC_007072.3	12694504	12694304	ame-miR-989	9	-	A	E	*	*	ame_circ_0000617
NC_007072.3	13000857	13000657	ame-miR-3726	9	-	A	e	*	*	ame_circ_0000624
NC_007072.3	13000832	13000632	ame-miR-3728	9	-	A	e	*	*	ame_circ_0000624
NC_007072.3	13000855	13000655	ame-miR-3730	9	-	A	e	*	*	ame_circ_0000624
NC_007072.3	13000855	13000655	ame-miR-3768	9	-	A	e	*	*	ame_circ_0000624
NC_007072.3	13000791	13000591	ame-miR-3795	9	-	A	E	*	*	ame_circ_0000624
NC_007072.3	13000772	13000572	ame-miR-9875	7	-	A	*	*	*	ame_circ_0000624
NC_007072.3	13000790	13000590	ame-miR-9881	9	-	A	E	*	*	ame_circ_0000624
NC_007072.3	13000867	13000667	ame-miR-989	9	-	A	E	*	*	ame_circ_0000624
NC_007072.3	13007880	13007680	ame-miR-137	7	-	A	*	*	*	ame_circ_0000630
NC_007072.3	13012006	13011806	ame-miR-137	4	-	A	*	*	*	ame_circ_0000630
NC_007072.3	13007870	13007670	ame-miR-279a	7	-	a	*	*	*	ame_circ_0000630
NC_007072.3	13007870	13007670	ame-miR-279b	7	-	a	*	*	*	ame_circ_0000630
NC_007072.3	13007870	13007670	ame-miR-279c	7	-	a	*	*	*	ame_circ_0000630
NC_007072.3	13007870	13007670	ame-miR-279d	7	-	a	*	*	*	ame_circ_0000630
NC_007072.3	13007909	13007709	ame-miR-3743	7	-	A	*	*	*	ame_circ_0000630
NC_007072.3	13012061	13011861	ame-miR-3795	4	-	a	*	*	*	ame_circ_0000630
NC_007072.3	13007821	13007621	ame-miR-6055	4	-	a	*	*	*	ame_circ_0000630
NC_007072.3	13007818	13007618	ame-miR-7	4	-	a	*	*	*	ame_circ_0000630
NC_007072.3	13007810	13007610	ame-miR-965-3p	4	-	A	*	*	*	ame_circ_0000630
NC_007072.3	13007867	13007667	ame-miR-9870	7	-	A	*	*	*	ame_circ_0000630
NC_007072.3	13007832	13007632	ame-miR-9891	4	-	a	*	*	*	ame_circ_0000630
NC_007072.3	13007885	13007685	ame-miR-9895	7	-	A	*	*	*	ame_circ_0000630
NC_007072.3	13007870	13007670	ame-miR-996	7	-	a	*	*	*	ame_circ_0000630
NC_007072.3	13026461	13026261	ame-miR-29b	7	+	A	*	*	*	ame_circ_0000633
NC_007072.3	13026491	13026291	ame-miR-3716b	7	+	A	*	*	*	ame_circ_0000633
NC_007072.3	13026482	13026282	ame-miR-3735	7	+	A	*	*	*	ame_circ_0000633
NC_007072.3	13026459	13026259	ame-miR-3791	7	+	A	*	*	*	ame_circ_0000633
NC_007072.3	13027996	13027796	ame-miR-6051	4	+	A	*	*	*	ame_circ_0000633
NC_007072.3	13026497	13026297	ame-miR-6054	7	+	A	*	*	*	ame_circ_0000633
NC_007072.3	13026402	13026202	ame-miR-981	4	+	a	*	*	*	ame_circ_0000633
NC_007072.3	13026441	13026241	ame-miR-9882	7	+	A	*	*	*	ame_circ_0000633
NC_007072.3	1652566	1652366	ame-miR-184	8	+	A	*	*	*	ame_circ_0000647
NC_007072.3	1655704	1655504	ame-miR-315	6	+	A	*	*	*	ame_circ_0000647
NC_007072.3	1652578	1652378	ame-miR-34	8	+	A	*	*	*	ame_circ_0000647
NC_007072.3	1652481	1652281	ame-miR-3717	8	+	A	*	*	*	ame_circ_0000647
NC_007072.3	1655551	1655351	ame-miR-3719	9	+	A	E	*	*	ame_circ_0000647
NC_007072.3	1655606	1655406	ame-miR-3739	9	+	A	E	*	*	ame_circ_0000647
NC_007072.3	1652482	1652282	ame-miR-3741	8	+	A	*	*	*	ame_circ_0000647
NC_007072.3	1655740	1655540	ame-miR-3747a	6	+	A	*	*	*	ame_circ_0000647
NC_007072.3	1652483	1652283	ame-miR-3747b	8	+	A	*	*	*	ame_circ_0000647
NC_007072.3	1652392	1652192	ame-miR-375	7	+	a	*	*	*	ame_circ_0000647
NC_007072.3	1652584	1652384	ame-miR-3754	8	+	a	*	*	*	ame_circ_0000647
NC_007072.3	1655673	1655473	ame-miR-3754	9	+	a	e	*	*	ame_circ_0000647
NC_007072.3	1652378	1652178	ame-miR-3763	7	+	A	*	*	*	ame_circ_0000647
NC_007072.3	1652426	1652226	ame-miR-3770	8	+	a	*	*	*	ame_circ_0000647
NC_007072.3	1655577	1655377	ame-miR-3776	9	+	A	E	*	*	ame_circ_0000647
NC_007072.3	1655604	1655404	ame-miR-3776	9	+	A	E	*	*	ame_circ_0000647
NC_007072.3	1652541	1652341	ame-miR-3779	8	+	a	*	*	*	ame_circ_0000647
NC_007072.3	1652549	1652349	ame-miR-3793	8	+	a	*	*	*	ame_circ_0000647
NC_007072.3	1655556	1655356	ame-miR-3795	9	+	A	e	*	*	ame_circ_0000647
NC_007072.3	1655733	1655533	ame-miR-3799	6	+	A	*	*	*	ame_circ_0000647
NC_007072.3	1655639	1655439	ame-miR-6043	9	+	A	e	*	*	ame_circ_0000647
NC_007072.3	1655696	1655496	ame-miR-6043	9	+	A	e	*	*	ame_circ_0000647
NC_007072.3	1655635	1655435	ame-miR-6048	9	+	a	e	*	*	ame_circ_0000647
NC_007072.3	1652564	1652364	ame-miR-6054	8	+	A	*	*	*	ame_circ_0000647
NC_007072.3	1655733	1655533	ame-miR-6062	6	+	A	*	*	*	ame_circ_0000647
NC_007072.3	1652429	1652229	ame-miR-6063	8	+	a	*	*	*	ame_circ_0000647
NC_007072.3	1652368	1652168	ame-miR-928	7	+	A	*	*	*	ame_circ_0000647
NC_007072.3	1652515	1652315	ame-miR-92a	8	+	a	*	*	*	ame_circ_0000647
NC_007072.3	1652562	1652362	ame-miR-92c	8	+	A	*	*	*	ame_circ_0000647
NC_007072.3	1652573	1652373	ame-miR-971	8	+	A	*	*	*	ame_circ_0000647
NC_007072.3	1652565	1652365	ame-miR-9867	8	+	A	*	*	*	ame_circ_0000647
NC_007072.3	1652491	1652291	ame-miR-9876	8	+	A	*	*	*	ame_circ_0000647
NC_007072.3	1655601	1655401	ame-miR-9876	9	+	A	E	*	*	ame_circ_0000647
NC_007072.3	1652491	1652291	ame-miR-9878	8	+	A	*	*	*	ame_circ_0000647
NC_007072.3	1655601	1655401	ame-miR-9878	9	+	A	E	*	*	ame_circ_0000647
NC_007072.3	1652474	1652274	ame-miR-9879	8	+	a	*	*	*	ame_circ_0000647
NC_007072.3	1652432	1652232	ame-miR-9884	8	+	A	*	*	*	ame_circ_0000647
NC_007072.3	1655694	1655494	ame-miR-989	9	+	A	e	*	*	ame_circ_0000647
NC_007072.3	1655575	1655375	ame-miR-9894	9	+	A	E	*	*	ame_circ_0000647
NC_007072.3	1652353	1652153	ame-miR-9895	7	+	A	*	*	*	ame_circ_0000647
NC_007072.3	1652460	1652260	ame-miR-9895	8	+	A	*	*	*	ame_circ_0000647
NC_007072.3	214611	214411	ame-miR-252a	6	+	a	*	*	*	ame_circ_0000652
NC_007072.3	214611	214411	ame-miR-252b	6	+	a	*	*	*	ame_circ_0000652
NC_007072.3	214696	214496	ame-miR-315	8	+	A	*	*	*	ame_circ_0000652
NC_007072.3	214713	214513	ame-miR-315	8	+	A	*	*	*	ame_circ_0000652
NC_007072.3	214650	214450	ame-miR-3736	8	+	A	*	*	*	ame_circ_0000652
NC_007072.3	214704	214504	ame-miR-6047b	8	+	a	*	*	*	ame_circ_0000652
NC_007072.3	214599	214399	ame-miR-6064	6	+	A	*	*	*	ame_circ_0000652
NC_007072.3	214662	214462	ame-miR-750	8	+	A	*	*	*	ame_circ_0000652
NC_007072.3	3358415	3358215	ame-miR-14	4	+	A	*	*	*	ame_circ_0000658
NC_007072.3	3358608	3358408	ame-miR-14	4	+	a	*	*	*	ame_circ_0000658
NC_007072.3	3358561	3358361	ame-miR-283	4	+	A	*	*	*	ame_circ_0000658
NC_007072.3	3358658	3358458	ame-miR-316	5	+	a	*	*	*	ame_circ_0000658
NC_007072.3	3358544	3358344	ame-miR-3719	4	+	A	*	*	*	ame_circ_0000658
NC_007072.3	3358553	3358353	ame-miR-3728	4	+	a	*	*	*	ame_circ_0000658
NC_007072.3	3358572	3358372	ame-miR-3734	4	+	A	*	*	*	ame_circ_0000658
NC_007072.3	3358632	3358432	ame-miR-3744	5	+	A	*	*	*	ame_circ_0000658
NC_007072.3	3358323	3358123	ame-miR-3748	5	+	A	*	*	*	ame_circ_0000658
NC_007072.3	3358323	3358123	ame-miR-3753	5	+	A	*	*	*	ame_circ_0000658
NC_007072.3	3358571	3358371	ame-miR-3763	4	+	A	*	*	*	ame_circ_0000658
NC_007072.3	3358666	3358466	ame-miR-3766	5	+	A	*	*	*	ame_circ_0000658
NC_007072.3	3358674	3358474	ame-miR-3766	5	+	A	*	*	*	ame_circ_0000658
NC_007072.3	3358605	3358405	ame-miR-3789	4	+	A	*	*	*	ame_circ_0000658
NC_007072.3	3358614	3358414	ame-miR-3789	4	+	a	*	*	*	ame_circ_0000658
NC_007072.3	3358664	3358464	ame-miR-6000a-5p	5	+	A	*	*	*	ame_circ_0000658
NC_007072.3	3358718	3358518	ame-miR-6000b	5	+	a	*	*	*	ame_circ_0000658
NC_007072.3	3358561	3358361	ame-miR-6041	4	+	A	*	*	*	ame_circ_0000658
NC_007072.3	3358643	3358443	ame-miR-6048	5	+	a	*	*	*	ame_circ_0000658
NC_007072.3	3358401	3358201	ame-miR-6051	5	+	A	*	*	*	ame_circ_0000658
NC_007072.3	3358404	3358204	ame-miR-6052	4	+	A	*	*	*	ame_circ_0000658
NC_007072.3	3358344	3358144	ame-miR-6063	5	+	A	*	*	*	ame_circ_0000658
NC_007072.3	3358685	3358485	ame-miR-9864	5	+	A	*	*	*	ame_circ_0000658
NC_007072.3	3358379	3358179	ame-miR-9882	5	+	A	*	*	*	ame_circ_0000658
NC_007072.3	3358628	3358428	ame-miR-9883	5	+	A	*	*	*	ame_circ_0000658
NC_007072.3	3358642	3358442	ame-miR-9886	5	+	a	*	*	*	ame_circ_0000658
NC_007072.3	3358320	3358120	ame-miR-9895	5	+	a	*	*	*	ame_circ_0000658
NC_007072.3	4178634	4178434	ame-miR-1	5	-	A	*	*	*	ame_circ_0000668
NC_007072.3	4178628	4178428	ame-miR-184	5	-	a	*	*	*	ame_circ_0000668
NC_007072.3	4178736	4178536	ame-miR-275	5	-	a	*	*	*	ame_circ_0000668
NC_007072.3	4178636	4178436	ame-miR-2788	5	-	A	*	*	*	ame_circ_0000668
NC_007072.3	4178689	4178489	ame-miR-2788	5	-	A	*	*	*	ame_circ_0000668
NC_007072.3	4180103	4179903	ame-miR-3049-3p	8	-	A	*	*	*	ame_circ_0000668
NC_007072.3	4178736	4178536	ame-miR-306	5	-	a	*	*	*	ame_circ_0000668
NC_007072.3	4178610	4178410	ame-miR-3715	5	-	a	*	*	*	ame_circ_0000668
NC_007072.3	4178634	4178434	ame-miR-3749	5	-	A	*	*	*	ame_circ_0000668
NC_007072.3	4178770	4178570	ame-miR-3777	5	-	A	*	*	*	ame_circ_0000668
NC_007072.3	4178634	4178434	ame-miR-3794	5	-	A	*	*	*	ame_circ_0000668
NC_007072.3	4178697	4178497	ame-miR-932	5	-	a	*	*	*	ame_circ_0000668
NC_007072.3	4180109	4179909	ame-miR-932	8	-	A	*	*	*	ame_circ_0000668
NC_007072.3	4180115	4179915	ame-miR-9866	8	-	A	*	*	*	ame_circ_0000668
NC_007072.3	4178631	4178431	ame-miR-9869	5	-	a	*	*	*	ame_circ_0000668
NC_007072.3	4178708	4178508	ame-miR-9874	5	-	A	*	*	*	ame_circ_0000668
NC_007072.3	4191303	4191103	ame-bantam	4	-	A	*	*	*	ame_circ_0000669
NC_007072.3	4191336	4191136	ame-miR-1006	4	-	A	*	*	*	ame_circ_0000669
NC_007072.3	4191734	4191534	ame-miR-275	4	-	A	*	*	*	ame_circ_0000669
NC_007072.3	4191734	4191534	ame-miR-306	4	-	A	*	*	*	ame_circ_0000669
NC_007072.3	4191661	4191461	ame-miR-3477	5	-	A	*	*	*	ame_circ_0000669
NC_007072.3	4191301	4191101	ame-miR-3717	4	-	A	*	*	*	ame_circ_0000669
NC_007072.3	4191706	4191506	ame-miR-3719	4	-	A	*	*	*	ame_circ_0000669
NC_007072.3	4191653	4191453	ame-miR-3735	5	-	A	*	*	*	ame_circ_0000669
NC_007072.3	4191556	4191356	ame-miR-3737	7	-	A	*	*	*	ame_circ_0000669
NC_007072.3	4191696	4191496	ame-miR-3745	4	-	A	*	*	*	ame_circ_0000669
NC_007072.3	4191450	4191250	ame-miR-3748	4	-	A	*	*	*	ame_circ_0000669
NC_007072.3	4191391	4191191	ame-miR-3750	4	-	a	*	*	*	ame_circ_0000669
NC_007072.3	4191450	4191250	ame-miR-3753	4	-	A	*	*	*	ame_circ_0000669
NC_007072.3	4191290	4191090	ame-miR-3781	4	-	A	*	*	*	ame_circ_0000669
NC_007072.3	4191670	4191470	ame-miR-3782	5	-	A	*	*	*	ame_circ_0000669
NC_007072.3	4191429	4191229	ame-miR-3788	4	-	A	*	*	*	ame_circ_0000669
NC_007072.3	4191583	4191383	ame-miR-6063	7	-	A	*	*	*	ame_circ_0000669
NC_007072.3	4191318	4191118	ame-miR-6064	4	-	a	*	*	*	ame_circ_0000669
NC_007072.3	4191320	4191120	ame-miR-71	4	-	A	*	*	*	ame_circ_0000669
NC_007072.3	4191391	4191191	ame-miR-79	4	-	a	*	*	*	ame_circ_0000669
NC_007072.3	4191372	4191172	ame-miR-932	4	-	A	*	*	*	ame_circ_0000669
NC_007072.3	4191637	4191437	ame-miR-9880	7	-	A	*	*	*	ame_circ_0000669
NC_007072.3	4191391	4191191	ame-miR-9c	4	-	a	*	*	*	ame_circ_0000669
NC_007072.3	6041246	6041046	ame-miR-184	9	+	A	e	*	*	ame_circ_0000682
NC_007072.3	6041269	6041069	ame-miR-279a	9	+	A	E	*	*	ame_circ_0000682
NC_007072.3	6041269	6041069	ame-miR-279b	9	+	A	E	*	*	ame_circ_0000682
NC_007072.3	6041269	6041069	ame-miR-279c	9	+	A	E	*	*	ame_circ_0000682
NC_007072.3	6041269	6041069	ame-miR-279d	9	+	A	E	*	*	ame_circ_0000682
NC_007072.3	6041169	6040969	ame-miR-3716a	9	+	A	e	*	*	ame_circ_0000682
NC_007072.3	6041200	6041000	ame-miR-3730	9	+	A	e	*	*	ame_circ_0000682
NC_007072.3	6041200	6041000	ame-miR-3768	9	+	A	e	*	*	ame_circ_0000682
NC_007072.3	6041249	6041049	ame-miR-6004-5p	9	+	A	E	*	*	ame_circ_0000682
NC_007072.3	6041186	6040986	ame-miR-6012	9	+	a	e	*	*	ame_circ_0000682
NC_007072.3	6041275	6041075	ame-miR-6039	9	+	A	E	*	*	ame_circ_0000682
NC_007072.3	6041226	6041026	ame-miR-928	9	+	A	E	*	*	ame_circ_0000682
NC_007072.3	6041125	6040925	ame-miR-92c	9	+	A	e	*	*	ame_circ_0000682
NC_007072.3	6041110	6040910	ame-miR-932	9	+	A	E	*	*	ame_circ_0000682
NC_007072.3	6041166	6040966	ame-miR-9875	9	+	A	e	*	*	ame_circ_0000682
NC_007072.3	6041269	6041069	ame-miR-996	9	+	A	E	*	*	ame_circ_0000682
NC_007072.3	6724634	6724434	ame-miR-12	4	-	a	*	*	*	ame_circ_0000688,ame_circ_0000689
NC_007072.3	6724532	6724332	ame-miR-263b	4	-	A	*	*	*	ame_circ_0000688,ame_circ_0000689
NC_007072.3	6724245	6724045	ame-miR-276	8	-	A	*	*	*	ame_circ_0000688,ame_circ_0000689
NC_007072.3	6724293	6724093	ame-miR-277	8	-	A	*	*	*	ame_circ_0000688,ame_circ_0000689
NC_007072.3	6724218	6724018	ame-miR-33	8	-	A	*	*	*	ame_circ_0000688,ame_circ_0000689
NC_007072.3	6724162	6723962	ame-miR-3716b	8	-	A	*	*	*	ame_circ_0000688,ame_circ_0000689
NC_007072.3	6724540	6724340	ame-miR-3730	4	-	A	*	*	*	ame_circ_0000688,ame_circ_0000689
NC_007072.3	6724300	6724100	ame-miR-3734	5	-	A	*	*	*	ame_circ_0000688,ame_circ_0000689
NC_007072.3	6724565	6724365	ame-miR-3735	4	-	A	*	*	*	ame_circ_0000688,ame_circ_0000689
NC_007072.3	6724301	6724101	ame-miR-3763	5	-	A	*	*	*	ame_circ_0000688,ame_circ_0000689
NC_007072.3	6724540	6724340	ame-miR-3768	4	-	A	*	*	*	ame_circ_0000688,ame_circ_0000689
NC_007072.3	6724209	6724009	ame-miR-3790	8	-	A	*	*	*	ame_circ_0000688,ame_circ_0000689
NC_007072.3	6724245	6724045	ame-miR-6042	8	-	A	*	*	*	ame_circ_0000688,ame_circ_0000689
NC_007072.3	6724522	6724322	ame-miR-6046	4	-	A	*	*	*	ame_circ_0000688,ame_circ_0000689
NC_007072.3	6724557	6724357	ame-miR-750	4	-	A	*	*	*	ame_circ_0000688,ame_circ_0000689
NC_007072.3	6724231	6724031	ame-miR-87	8	-	A	*	*	*	ame_circ_0000688,ame_circ_0000689
NC_007072.3	6724530	6724330	ame-miR-92c	4	-	A	*	*	*	ame_circ_0000688,ame_circ_0000689
NC_007072.3	6724215	6724015	ame-miR-980	8	-	A	*	*	*	ame_circ_0000688,ame_circ_0000689
NC_007072.3	6724253	6724053	ame-miR-980	8	-	A	*	*	*	ame_circ_0000688,ame_circ_0000689
NC_007072.3	6724631	6724431	ame-miR-9864	4	-	a	*	*	*	ame_circ_0000688,ame_circ_0000689
NC_007072.3	6724632	6724432	ame-miR-9866	4	-	a	*	*	*	ame_circ_0000688,ame_circ_0000689
NC_007072.3	6724520	6724320	ame-miR-9870	4	-	A	*	*	*	ame_circ_0000688,ame_circ_0000689
NC_007072.3	6724239	6724039	ame-miR-9894	8	-	A	*	*	*	ame_circ_0000688,ame_circ_0000689
NC_007072.3	6724614	6724414	ame-miR-9895	4	-	A	*	*	*	ame_circ_0000688,ame_circ_0000689
NC_007072.3	6733638	6733438	ame-miR-125	4	-	A	*	*	*	ame_circ_0000689
NC_007072.3	6733699	6733499	ame-miR-263b	4	-	a	*	*	*	ame_circ_0000689
NC_007072.3	6733692	6733492	ame-miR-276	4	-	a	*	*	*	ame_circ_0000689
NC_007072.3	6733778	6733578	ame-miR-3719	4	-	A	*	*	*	ame_circ_0000689
NC_007072.3	6733654	6733454	ame-miR-3722	4	-	a	*	*	*	ame_circ_0000689
NC_007072.3	6733686	6733486	ame-miR-3724	4	-	a	*	*	*	ame_circ_0000689
NC_007072.3	6733657	6733457	ame-miR-3725	4	-	a	*	*	*	ame_circ_0000689
NC_007072.3	6733726	6733526	ame-miR-3727	4	-	A	*	*	*	ame_circ_0000689
NC_007072.3	6733729	6733529	ame-miR-3741	4	-	A	*	*	*	ame_circ_0000689
NC_007072.3	6733728	6733528	ame-miR-3747b	4	-	A	*	*	*	ame_circ_0000689
NC_007072.3	6733370	6733170	ame-miR-3757	9	-	A	E	*	*	ame_circ_0000689
NC_007072.3	6733536	6733336	ame-miR-3757	4	-	a	*	*	*	ame_circ_0000689
NC_007072.3	6733654	6733454	ame-miR-3761	4	-	a	*	*	*	ame_circ_0000689
NC_007072.3	6733340	6733140	ame-miR-3776	9	-	a	e	*	*	ame_circ_0000689
NC_007072.3	6733327	6733127	ame-miR-3782	9	-	a	e	*	*	ame_circ_0000689
NC_007072.3	6733367	6733167	ame-miR-3784	9	-	a	E	*	*	ame_circ_0000689
NC_007072.3	6733447	6733247	ame-miR-3795	9	-	A	e	*	*	ame_circ_0000689
NC_007072.3	6733519	6733319	ame-miR-3795	4	-	a	*	*	*	ame_circ_0000689
NC_007072.3	6733365	6733165	ame-miR-3801	9	-	a	E	*	*	ame_circ_0000689
NC_007072.3	6733502	6733302	ame-miR-6001-3p	8	-	a	*	*	*	ame_circ_0000689
NC_007072.3	6733730	6733530	ame-miR-6002-3p	4	-	A	*	*	*	ame_circ_0000689
NC_007072.3	6733692	6733492	ame-miR-6042	4	-	a	*	*	*	ame_circ_0000689
NC_007072.3	6733743	6733543	ame-miR-6046	4	-	A	*	*	*	ame_circ_0000689
NC_007072.3	6733693	6733493	ame-miR-6049	4	-	a	*	*	*	ame_circ_0000689
NC_007072.3	6733696	6733496	ame-miR-6061	4	-	a	*	*	*	ame_circ_0000689
NC_007072.3	6733679	6733479	ame-miR-6064	4	-	a	*	*	*	ame_circ_0000689
NC_007072.3	6733648	6733448	ame-miR-971	4	-	a	*	*	*	ame_circ_0000689
NC_007072.3	6733302	6733102	ame-miR-9875	4	-	A	*	*	*	ame_circ_0000689
NC_007072.3	6733756	6733556	ame-miR-9883	4	-	a	*	*	*	ame_circ_0000689
NC_007072.3	6733650	6733450	ame-miR-9889	4	-	a	*	*	*	ame_circ_0000689
NC_007072.3	7730795	7730595	ame-let-7	9	-	A	E	*	*	ame_circ_0000706
NC_007072.3	7730290	7730090	ame-miR-100	6	-	a	*	*	*	ame_circ_0000706
NC_007072.3	7730320	7730120	ame-miR-100	6	-	A	*	*	*	ame_circ_0000706
NC_007072.3	7730281	7730081	ame-miR-276	6	-	a	*	*	*	ame_circ_0000706
NC_007072.3	7730640	7730440	ame-miR-29b	6	-	a	*	*	*	ame_circ_0000706
NC_007072.3	7730906	7730706	ame-miR-29b	9	-	A	e	*	*	ame_circ_0000706
NC_007072.3	7730981	7730781	ame-miR-3049-3p	7	-	A	*	*	*	ame_circ_0000706
NC_007072.3	7730351	7730151	ame-miR-3049-5p	6	-	a	*	*	*	ame_circ_0000706
NC_007072.3	7730427	7730227	ame-miR-318	5	-	A	*	*	*	ame_circ_0000706
NC_007072.3	7730781	7730581	ame-miR-34	9	-	A	e	*	*	ame_circ_0000706
NC_007072.3	7730762	7730562	ame-miR-3716b	9	-	A	e	*	*	ame_circ_0000706
NC_007072.3	7730944	7730744	ame-miR-3727	9	-	A	e	*	*	ame_circ_0000706
NC_007072.3	7730342	7730142	ame-miR-3730	6	-	a	*	*	*	ame_circ_0000706
NC_007072.3	7730855	7730655	ame-miR-3739	9	-	a	E	*	*	ame_circ_0000706
NC_007072.3	7730170	7729970	ame-miR-3766	4	-	a	*	*	*	ame_circ_0000706
NC_007072.3	7730342	7730142	ame-miR-3768	6	-	a	*	*	*	ame_circ_0000706
NC_007072.3	7730540	7730340	ame-miR-3769	4	-	A	*	*	*	ame_circ_0000706
NC_007072.3	7730424	7730224	ame-miR-3773	5	-	A	*	*	*	ame_circ_0000706
NC_007072.3	7730891	7730691	ame-miR-3784	9	-	A	E	*	*	ame_circ_0000706
NC_007072.3	7730727	7730527	ame-miR-3786	9	-	A	E	*	*	ame_circ_0000706
NC_007072.3	7730878	7730678	ame-miR-3786	9	-	A	e	*	*	ame_circ_0000706
NC_007072.3	7730551	7730351	ame-miR-3791	4	-	A	*	*	*	ame_circ_0000706
NC_007072.3	7730642	7730442	ame-miR-3791	6	-	A	*	*	*	ame_circ_0000706
NC_007072.3	7730800	7730600	ame-miR-3799	9	-	A	e	*	*	ame_circ_0000706
NC_007072.3	7730263	7730063	ame-miR-6012	6	-	A	*	*	*	ame_circ_0000706
NC_007072.3	7730281	7730081	ame-miR-6042	6	-	a	*	*	*	ame_circ_0000706
NC_007072.3	7730179	7729979	ame-miR-6043	4	-	A	*	*	*	ame_circ_0000706
NC_007072.3	7730251	7730051	ame-miR-6043	6	-	a	*	*	*	ame_circ_0000706
NC_007072.3	7730276	7730076	ame-miR-6046	6	-	A	*	*	*	ame_circ_0000706
NC_007072.3	7730955	7730755	ame-miR-6046	7	-	a	*	*	*	ame_circ_0000706
NC_007072.3	7730220	7730020	ame-miR-6049	5	-	A	*	*	*	ame_circ_0000706
NC_007072.3	7730353	7730153	ame-miR-6049	6	-	A	*	*	*	ame_circ_0000706
NC_007072.3	7730695	7730495	ame-miR-6054	7	-	a	*	*	*	ame_circ_0000706
NC_007072.3	7730970	7730770	ame-miR-6055	7	-	A	*	*	*	ame_circ_0000706
NC_007072.3	7730705	7730505	ame-miR-6060	7	-	a	*	*	*	ame_circ_0000706
NC_007072.3	7730800	7730600	ame-miR-6062	9	-	A	e	*	*	ame_circ_0000706
NC_007072.3	7730412	7730212	ame-miR-6063	5	-	a	*	*	*	ame_circ_0000706
NC_007072.3	7730856	7730656	ame-miR-6066	9	-	a	E	*	*	ame_circ_0000706
NC_007072.3	7730357	7730157	ame-miR-9869	6	-	A	*	*	*	ame_circ_0000706
NC_007072.3	7730316	7730116	ame-miR-9870	6	-	A	*	*	*	ame_circ_0000706
NC_007072.3	7730956	7730756	ame-miR-9870	7	-	a	*	*	*	ame_circ_0000706
NC_007072.3	7730971	7730771	ame-miR-9870	7	-	A	*	*	*	ame_circ_0000706
NC_007072.3	7730537	7730337	ame-miR-9871	4	-	A	*	*	*	ame_circ_0000706
NC_007072.3	7730208	7730008	ame-miR-9876	5	-	A	*	*	*	ame_circ_0000706
NC_007072.3	7730208	7730008	ame-miR-9878	5	-	A	*	*	*	ame_circ_0000706
NC_007072.3	7730866	7730666	ame-miR-9883	9	-	A	E	*	*	ame_circ_0000706
NC_007072.3	7730463	7730263	ame-miR-9884	4	-	A	*	*	*	ame_circ_0000706
NC_007072.3	7730253	7730053	ame-miR-989	6	-	a	*	*	*	ame_circ_0000706
NC_007072.3	7730959	7730759	ame-miR-9892	7	-	a	*	*	*	ame_circ_0000706
NC_007072.3	7730269	7730069	ame-miR-9894	6	-	a	*	*	*	ame_circ_0000706
NC_007072.3	9223798	9223598	ame-miR-210	5	+	A	*	*	*	ame_circ_0000721
NC_007072.3	9223883	9223683	ame-miR-219	5	+	A	*	*	*	ame_circ_0000721
NC_007072.3	9223903	9223703	ame-miR-263b	5	+	A	*	*	*	ame_circ_0000721
NC_007072.3	9224255	9224055	ame-miR-276	6	+	a	*	*	*	ame_circ_0000721
NC_007072.3	9223829	9223629	ame-miR-33	5	+	A	*	*	*	ame_circ_0000721
NC_007072.3	9223901	9223701	ame-miR-34	5	+	A	*	*	*	ame_circ_0000721
NC_007072.3	9223891	9223691	ame-miR-3715	5	+	A	*	*	*	ame_circ_0000721
NC_007072.3	9223785	9223585	ame-miR-3727	5	+	a	*	*	*	ame_circ_0000721
NC_007072.3	9223776	9223576	ame-miR-3728	5	+	A	*	*	*	ame_circ_0000721
NC_007072.3	9223864	9223664	ame-miR-3735	5	+	A	*	*	*	ame_circ_0000721
NC_007072.3	9223858	9223658	ame-miR-3741	5	+	A	*	*	*	ame_circ_0000721
NC_007072.3	9224363	9224163	ame-miR-3745	6	+	A	*	*	*	ame_circ_0000721
NC_007072.3	9223845	9223645	ame-miR-3797	5	+	a	*	*	*	ame_circ_0000721
NC_007072.3	9224347	9224147	ame-miR-6002-5p	6	+	A	*	*	*	ame_circ_0000721
NC_007072.3	9224255	9224055	ame-miR-6042	6	+	a	*	*	*	ame_circ_0000721
NC_007072.3	9224407	9224207	ame-miR-6047a	6	+	a	*	*	*	ame_circ_0000721
NC_007072.3	9223881	9223681	ame-miR-6057	5	+	A	*	*	*	ame_circ_0000721
NC_007072.3	9223728	9223528	ame-miR-981	4	+	a	*	*	*	ame_circ_0000721
NC_007072.3	9223859	9223659	ame-miR-9872	5	+	A	*	*	*	ame_circ_0000721
NC_007072.3	9223876	9223676	ame-miR-9887	5	+	A	*	*	*	ame_circ_0000721
NC_007073.3	10023289	10023089	ame-miR-219	9	+	A	E	*	*	ame_circ_0000728
NC_007073.3	10025283	10025083	ame-miR-276	9	+	A	E	*	*	ame_circ_0000728
NC_007073.3	10023389	10023189	ame-miR-3716a	9	+	A	E	*	*	ame_circ_0000728
NC_007073.3	10023394	10023194	ame-miR-3781	9	+	A	E	*	*	ame_circ_0000728
NC_007073.3	10025283	10025083	ame-miR-6042	9	+	A	E	*	*	ame_circ_0000728
NC_007073.3	10023365	10023165	ame-miR-928	9	+	A	E	*	*	ame_circ_0000728
NC_007073.3	10025315	10025115	ame-miR-9866	9	+	A	E	*	*	ame_circ_0000728
NC_007073.3	10023414	10023214	ame-miR-9883	9	+	A	E	*	*	ame_circ_0000728
NC_007073.3	10023392	10023192	ame-miR-989	9	+	A	E	*	*	ame_circ_0000728
NC_007073.3	10150893	10150693	ame-miR-1006	6	-	A	*	*	*	ame_circ_0000734
NC_007073.3	10150885	10150685	ame-miR-137	6	-	a	*	*	*	ame_circ_0000734
NC_007073.3	10149797	10149597	ame-miR-2796	7	-	A	*	*	*	ame_circ_0000734
NC_007073.3	10149834	10149634	ame-miR-375	7	-	A	*	*	*	ame_circ_0000734
NC_007073.3	10150905	10150705	ame-miR-3763	6	-	A	*	*	*	ame_circ_0000734
NC_007073.3	10150930	10150730	ame-miR-3764	6	-	A	*	*	*	ame_circ_0000734
NC_007073.3	10150920	10150720	ame-miR-3770	6	-	A	*	*	*	ame_circ_0000734
NC_007073.3	10150955	10150755	ame-miR-3801	6	-	A	*	*	*	ame_circ_0000734
NC_007073.3	10149802	10149602	ame-miR-6005-3p	7	-	A	*	*	*	ame_circ_0000734
NC_007073.3	10149775	10149575	ame-miR-6006-5p	7	-	A	*	*	*	ame_circ_0000734
NC_007073.3	10150966	10150766	ame-miR-6063	6	-	A	*	*	*	ame_circ_0000734
NC_007073.3	10149786	10149586	ame-miR-6064	7	-	A	*	*	*	ame_circ_0000734
NC_007073.3	10149854	10149654	ame-miR-iab-4	6	-	a	*	*	*	ame_circ_0000734
NC_007073.3	10291128	10290928	ame-miR-10	9	-	A	E	*	*	ame_circ_0000737
NC_007073.3	10295217	10295017	ame-miR-133	8	-	A	*	*	*	ame_circ_0000737
NC_007073.3	10295191	10294991	ame-miR-210	8	-	A	*	*	*	ame_circ_0000737
NC_007073.3	10291127	10290927	ame-miR-3718a	9	-	A	e	*	*	ame_circ_0000737
NC_007073.3	10291149	10290949	ame-miR-3746	9	-	A	e	*	*	ame_circ_0000737
NC_007073.3	10295258	10295058	ame-miR-3746	8	-	a	*	*	*	ame_circ_0000737
NC_007073.3	10291077	10290877	ame-miR-3752	9	-	A	E	*	*	ame_circ_0000737
NC_007073.3	10291024	10290824	ame-miR-3756	9	-	A	E	*	*	ame_circ_0000737
NC_007073.3	10291118	10290918	ame-miR-3770	9	-	A	E	*	*	ame_circ_0000737
NC_007073.3	10291192	10290992	ame-miR-3770	9	-	a	e	*	*	ame_circ_0000737
NC_007073.3	10291148	10290948	ame-miR-3784	9	-	A	E	*	*	ame_circ_0000737
NC_007073.3	10295257	10295057	ame-miR-3784	8	-	a	*	*	*	ame_circ_0000737
NC_007073.3	10295238	10295038	ame-miR-6012	8	-	a	*	*	*	ame_circ_0000737
NC_007073.3	10291152	10290952	ame-miR-6048	9	-	A	e	*	*	ame_circ_0000737
NC_007073.3	10295201	10295001	ame-miR-750	8	-	A	*	*	*	ame_circ_0000737
NC_007073.3	10291066	10290866	ame-miR-87	9	-	A	E	*	*	ame_circ_0000737
NC_007073.3	10291087	10290887	ame-miR-87	9	-	A	E	*	*	ame_circ_0000737
NC_007073.3	10291138	10290938	ame-miR-9885	9	-	A	e	*	*	ame_circ_0000737
NC_007073.3	10317573	10317373	ame-miR-100	7	-	A	*	*	*	ame_circ_0000747
NC_007073.3	10317478	10317278	ame-miR-193	7	-	A	*	*	*	ame_circ_0000747
NC_007073.3	10328040	10327840	ame-miR-277	8	-	*	e	*	*	ame_circ_0000747
NC_007073.3	10328110	10327910	ame-miR-278	8	-	*	e	*	*	ame_circ_0000747
NC_007073.3	10328168	10327968	ame-miR-278	8	-	*	E	*	*	ame_circ_0000747
NC_007073.3	10328041	10327841	ame-miR-2788	8	-	*	e	*	*	ame_circ_0000747
NC_007073.3	10317569	10317369	ame-miR-305	7	-	A	*	*	*	ame_circ_0000747
NC_007073.3	10317430	10317230	ame-miR-3718a	4	-	A	*	*	*	ame_circ_0000747
NC_007073.3	10317578	10317378	ame-miR-3734	7	-	a	*	*	*	ame_circ_0000747
NC_007073.3	10328141	10327941	ame-miR-3747a	8	-	*	e	*	*	ame_circ_0000747
NC_007073.3	10328101	10327901	ame-miR-3751	8	-	*	E	*	*	ame_circ_0000747
NC_007073.3	10328111	10327911	ame-miR-3751	8	-	*	e	*	*	ame_circ_0000747
NC_007073.3	10328169	10327969	ame-miR-3751	8	-	*	E	*	*	ame_circ_0000747
NC_007073.3	10317460	10317260	ame-miR-3782	7	-	a	*	*	*	ame_circ_0000747
NC_007073.3	10328067	10327867	ame-miR-3786	8	-	*	E	*	*	ame_circ_0000747
NC_007073.3	10317547	10317347	ame-miR-3792	7	-	A	*	*	*	ame_circ_0000747
NC_007073.3	10328162	10327962	ame-miR-6001-3p	8	-	*	E	*	*	ame_circ_0000747
NC_007073.3	10328172	10327972	ame-miR-6003-3p	8	-	*	E	*	*	ame_circ_0000747
NC_007073.3	10328158	10327958	ame-miR-6037	8	-	*	E	*	*	ame_circ_0000747
NC_007073.3	10317415	10317215	ame-miR-6050	4	-	A	*	*	*	ame_circ_0000747
NC_007073.3	10328134	10327934	ame-miR-928	8	-	*	e	*	*	ame_circ_0000747
NC_007073.3	10317537	10317337	ame-miR-92b	7	-	A	*	*	*	ame_circ_0000747
NC_007073.3	10328101	10327901	ame-miR-9888	8	-	*	E	*	*	ame_circ_0000747
NC_007073.3	10328111	10327911	ame-miR-9888	8	-	*	e	*	*	ame_circ_0000747
NC_007073.3	10328169	10327969	ame-miR-9888	8	-	*	E	*	*	ame_circ_0000747
NC_007073.3	10328158	10327958	ame-miR-993	8	-	*	E	*	*	ame_circ_0000747
NC_007073.3	10527828	10527628	ame-bantam	9	+	A	E	*	*	ame_circ_0000751
NC_007073.3	10527868	10527668	ame-let-7	9	+	A	E	*	*	ame_circ_0000751
NC_007073.3	10527763	10527563	ame-miR-252a	9	+	A	E	*	*	ame_circ_0000751
NC_007073.3	10527763	10527563	ame-miR-252b	9	+	A	E	*	*	ame_circ_0000751
NC_007073.3	10528196	10527996	ame-miR-3760	4	+	A	*	*	*	ame_circ_0000751
NC_007073.3	10527841	10527641	ame-miR-3769	9	+	A	e	*	*	ame_circ_0000751
NC_007073.3	10527862	10527662	ame-miR-3782	9	+	A	E	*	*	ame_circ_0000751
NC_007073.3	10527772	10527572	ame-miR-3789	9	+	A	e	*	*	ame_circ_0000751
NC_007073.3	10528169	10527969	ame-miR-3799	4	+	A	*	*	*	ame_circ_0000751
NC_007073.3	10527894	10527694	ame-miR-6002-3p	9	+	A	E	*	*	ame_circ_0000751
NC_007073.3	10527782	10527582	ame-miR-6006-3p	9	+	A	E	*	*	ame_circ_0000751
NC_007073.3	10528160	10527960	ame-miR-6053	4	+	a	*	*	*	ame_circ_0000751
NC_007073.3	10528169	10527969	ame-miR-6062	4	+	A	*	*	*	ame_circ_0000751
NC_007073.3	10527817	10527617	ame-miR-750	9	+	A	e	*	*	ame_circ_0000751
NC_007073.3	10528204	10528004	ame-miR-8	4	+	a	*	*	*	ame_circ_0000751
NC_007073.3	10528229	10528029	ame-miR-927a	4	+	A	*	*	*	ame_circ_0000751
NC_007073.3	10528229	10528029	ame-miR-927b	4	+	A	*	*	*	ame_circ_0000751
NC_007073.3	10527839	10527639	ame-miR-980	9	+	A	e	*	*	ame_circ_0000751
NC_007073.3	10527835	10527635	ame-miR-9871	9	+	a	e	*	*	ame_circ_0000751
NC_007073.3	10527830	10527630	ame-miR-9872	9	+	A	E	*	*	ame_circ_0000751
NC_007073.3	10527766	10527566	ame-miR-9896	9	+	A	E	*	*	ame_circ_0000751
NC_007073.3	12129045	12128845	ame-miR-3049-5p	9	+	a	e	*	*	ame_circ_0000774
NC_007073.3	12128978	12128778	ame-miR-3724	9	+	A	e	*	*	ame_circ_0000774
NC_007073.3	12128996	12128796	ame-miR-3724	9	+	a	e	*	*	ame_circ_0000774
NC_007073.3	12129057	12128857	ame-miR-3724	4	+	a	*	*	*	ame_circ_0000774
NC_007073.3	12129001	12128801	ame-miR-3726	9	+	a	e	*	*	ame_circ_0000774
NC_007073.3	12129428	12129228	ame-miR-3732	4	+	a	*	*	*	ame_circ_0000774
NC_007073.3	12129493	12129293	ame-miR-3740	4	+	A	*	*	*	ame_circ_0000774
NC_007073.3	12128953	12128753	ame-miR-3748	9	+	A	E	*	*	ame_circ_0000774
NC_007073.3	12128953	12128753	ame-miR-3753	9	+	A	E	*	*	ame_circ_0000774
NC_007073.3	12129490	12129290	ame-miR-3773	4	+	A	*	*	*	ame_circ_0000774
NC_007073.3	12129473	12129273	ame-miR-3776	4	+	a	*	*	*	ame_circ_0000774
NC_007073.3	12129037	12128837	ame-miR-3801	9	+	a	e	*	*	ame_circ_0000774
NC_007073.3	12129420	12129220	ame-miR-6002-5p	4	+	A	*	*	*	ame_circ_0000774
NC_007073.3	12129422	12129222	ame-miR-6039	4	+	A	*	*	*	ame_circ_0000774
NC_007073.3	12129003	12128803	ame-miR-6046	9	+	a	e	*	*	ame_circ_0000774
NC_007073.3	12129025	12128825	ame-miR-6049	9	+	a	e	*	*	ame_circ_0000774
NC_007073.3	12129464	12129264	ame-miR-981	4	+	a	*	*	*	ame_circ_0000774
NC_007073.3	12129005	12128805	ame-miR-9870	9	+	a	e	*	*	ame_circ_0000774
NC_007073.3	12129049	12128849	ame-miR-9884	9	+	a	e	*	*	ame_circ_0000774
NC_007073.3	12643635	12643435	ame-let-7	5	-	A	*	*	*	ame_circ_0000792
NC_007073.3	12643662	12643462	ame-miR-1175	4	-	A	*	*	*	ame_circ_0000792
NC_007073.3	12643631	12643431	ame-miR-125	5	-	A	*	*	*	ame_circ_0000792
NC_007073.3	12643463	12643263	ame-miR-263b	6	-	A	*	*	*	ame_circ_0000792
NC_007073.3	12643637	12643437	ame-miR-2765-5p	5	-	a	*	*	*	ame_circ_0000792
NC_007073.3	12643674	12643474	ame-miR-3724	4	-	A	*	*	*	ame_circ_0000792
NC_007073.3	12642538	12642338	ame-miR-375	8	-	*	e	*	*	ame_circ_0000792
NC_007073.3	12642490	12642290	ame-miR-3757	8	-	*	E	*	*	ame_circ_0000792
NC_007073.3	12643663	12643463	ame-miR-3764	4	-	A	*	*	*	ame_circ_0000792
NC_007073.3	12643492	12643292	ame-miR-3766	6	-	A	*	*	*	ame_circ_0000792
NC_007073.3	12642438	12642238	ame-miR-3782	8	-	*	E	*	*	ame_circ_0000792
NC_007073.3	12643630	12643430	ame-miR-3785	5	-	A	*	*	*	ame_circ_0000792
NC_007073.3	12643648	12643448	ame-miR-3797	5	-	A	*	*	*	ame_circ_0000792
NC_007073.3	12642446	12642246	ame-miR-6012	8	-	*	E	*	*	ame_circ_0000792
NC_007073.3	12642468	12642268	ame-miR-6060	8	-	*	E	*	*	ame_circ_0000792
NC_007073.3	12643578	12643378	ame-miR-9885	5	-	A	*	*	*	ame_circ_0000792
NC_007073.3	12642534	12642334	ame-miR-9891	8	-	*	E	*	*	ame_circ_0000792
NC_007073.3	12643689	12643489	ame-miR-9a	4	-	a	*	*	*	ame_circ_0000792
NC_007073.3	12643689	12643489	ame-miR-9b	4	-	a	*	*	*	ame_circ_0000792
NC_007073.3	2056595	2056395	ame-miR-11	7	+	a	*	*	*	ame_circ_0000801
NC_007073.3	2056595	2056395	ame-miR-13a	7	+	a	*	*	*	ame_circ_0000801
NC_007073.3	2056595	2056395	ame-miR-13b	7	+	a	*	*	*	ame_circ_0000801
NC_007073.3	2056595	2056395	ame-miR-2	7	+	a	*	*	*	ame_circ_0000801
NC_007073.3	2056615	2056415	ame-miR-275	7	+	A	*	*	*	ame_circ_0000801
NC_007073.3	2056595	2056395	ame-miR-2944	7	+	a	*	*	*	ame_circ_0000801
NC_007073.3	2056615	2056415	ame-miR-306	7	+	A	*	*	*	ame_circ_0000801
NC_007073.3	2056544	2056344	ame-miR-3717	6	+	A	*	*	*	ame_circ_0000801
NC_007073.3	2057607	2057407	ame-miR-3718a	4	+	a	*	*	*	ame_circ_0000801
NC_007073.3	2056503	2056303	ame-miR-3729	6	+	A	*	*	*	ame_circ_0000801
NC_007073.3	2056536	2056336	ame-miR-3730	6	+	A	*	*	*	ame_circ_0000801
NC_007073.3	2056620	2056420	ame-miR-3745	7	+	A	*	*	*	ame_circ_0000801
NC_007073.3	2056547	2056347	ame-miR-3746	6	+	A	*	*	*	ame_circ_0000801
NC_007073.3	2057629	2057429	ame-miR-375	4	+	A	*	*	*	ame_circ_0000801
NC_007073.3	2056536	2056336	ame-miR-3768	6	+	A	*	*	*	ame_circ_0000801
NC_007073.3	2057690	2057490	ame-miR-3780	4	+	A	*	*	*	ame_circ_0000801
NC_007073.3	2056622	2056422	ame-miR-6000a-5p	7	+	A	*	*	*	ame_circ_0000801
NC_007073.3	2057667	2057467	ame-miR-6004-3p	4	+	A	*	*	*	ame_circ_0000801
NC_007073.3	2056656	2056456	ame-miR-6039	7	+	a	*	*	*	ame_circ_0000801
NC_007073.3	2056511	2056311	ame-miR-9887	6	+	a	*	*	*	ame_circ_0000801
NC_007073.3	3676740	3676540	ame-miR-190	4	+	a	*	*	*	ame_circ_0000815
NC_007073.3	3676786	3676586	ame-miR-276	4	+	a	*	*	*	ame_circ_0000815
NC_007073.3	3678167	3677967	ame-miR-277	4	+	A	*	*	*	ame_circ_0000815
NC_007073.3	3676807	3676607	ame-miR-3477	4	+	A	*	*	*	ame_circ_0000815
NC_007073.3	3676826	3676626	ame-miR-3760	4	+	A	*	*	*	ame_circ_0000815
NC_007073.3	3678208	3678008	ame-miR-3767	4	+	A	*	*	*	ame_circ_0000815
NC_007073.3	3678260	3678060	ame-miR-3789	4	+	a	*	*	*	ame_circ_0000815
NC_007073.3	3676805	3676605	ame-miR-6001-3p	4	+	A	*	*	*	ame_circ_0000815
NC_007073.3	3676786	3676586	ame-miR-6042	4	+	a	*	*	*	ame_circ_0000815
NC_007073.3	3678230	3678030	ame-miR-6043	4	+	A	*	*	*	ame_circ_0000815
NC_007073.3	3676757	3676557	ame-miR-971	4	+	a	*	*	*	ame_circ_0000815
NC_007073.3	3678216	3678016	ame-miR-981	4	+	A	*	*	*	ame_circ_0000815
NC_007073.3	3676760	3676560	ame-miR-9a	4	+	A	*	*	*	ame_circ_0000815
NC_007073.3	3676760	3676560	ame-miR-9b	4	+	A	*	*	*	ame_circ_0000815
NC_007073.3	4172148	4171948	ame-let-7	6	+	A	*	*	*	ame_circ_0000826
NC_007073.3	4172095	4171895	ame-miR-1175	7	+	A	*	*	*	ame_circ_0000826
NC_007073.3	4172507	4172307	ame-miR-3735	7	+	A	*	*	*	ame_circ_0000826
NC_007073.3	4172027	4171827	ame-miR-375	7	+	A	*	*	*	ame_circ_0000826
NC_007073.3	4172094	4171894	ame-miR-3764	7	+	A	*	*	*	ame_circ_0000826
NC_007073.3	4172022	4171822	ame-miR-3782	6	+	A	*	*	*	ame_circ_0000826
NC_007073.3	4172152	4171952	ame-miR-3795	6	+	A	*	*	*	ame_circ_0000826
NC_007073.3	4172082	4171882	ame-miR-6005-3p	7	+	A	*	*	*	ame_circ_0000826
NC_007073.3	4172125	4171925	ame-miR-6043	6	+	A	*	*	*	ame_circ_0000826
NC_007073.3	4172496	4172296	ame-miR-87	7	+	A	*	*	*	ame_circ_0000826
NC_007073.3	4172546	4172346	ame-miR-9864	9	+	A	E	*	*	ame_circ_0000826
NC_007073.3	4172153	4171953	ame-miR-9881	6	+	A	*	*	*	ame_circ_0000826
NC_007073.3	4172116	4171916	ame-miR-9882	6	+	a	*	*	*	ame_circ_0000826
NC_007073.3	6681794	6681594	ame-miR-100	9	-	a	e	*	*	ame_circ_0000847
NC_007073.3	6681808	6681608	ame-miR-263b	9	-	A	e	*	*	ame_circ_0000847
NC_007073.3	6681843	6681643	ame-miR-278	9	-	a	e	*	*	ame_circ_0000847
NC_007073.3	6681568	6681368	ame-miR-283	4	-	A	*	*	*	ame_circ_0000847
NC_007073.3	6681796	6681596	ame-miR-3049-3p	9	-	A	e	*	*	ame_circ_0000847
NC_007073.3	6675196	6674996	ame-miR-3049-5p	8	-	a	*	*	*	ame_circ_0000847
NC_007073.3	6681556	6681356	ame-miR-317	4	-	A	*	*	*	ame_circ_0000847
NC_007073.3	6681561	6681361	ame-miR-3718b	4	-	A	*	*	*	ame_circ_0000847
NC_007073.3	6681912	6681712	ame-miR-3722	6	-	A	*	*	*	ame_circ_0000847
NC_007073.3	6675487	6675287	ame-miR-3723	6	-	A	*	*	*	ame_circ_0000847
NC_007073.3	6681927	6681727	ame-miR-3730	6	-	a	*	*	*	ame_circ_0000847
NC_007073.3	6681930	6681730	ame-miR-3741	6	-	a	*	*	*	ame_circ_0000847
NC_007073.3	6681835	6681635	ame-miR-3744	9	-	A	e	*	*	ame_circ_0000847
NC_007073.3	6681736	6681536	ame-miR-375	9	-	A	e	*	*	ame_circ_0000847
NC_007073.3	6681766	6681566	ame-miR-375	9	-	A	E	*	*	ame_circ_0000847
NC_007073.3	6681912	6681712	ame-miR-3761	6	-	A	*	*	*	ame_circ_0000847
NC_007073.3	6681927	6681727	ame-miR-3768	6	-	a	*	*	*	ame_circ_0000847
NC_007073.3	6675265	6675065	ame-miR-3770	9	-	A	E	*	*	ame_circ_0000847
NC_007073.3	6681751	6681551	ame-miR-3779	9	-	A	E	*	*	ame_circ_0000847
NC_007073.3	6681943	6681743	ame-miR-3783	6	-	A	*	*	*	ame_circ_0000847
NC_007073.3	6675476	6675276	ame-miR-3788	6	-	A	*	*	*	ame_circ_0000847
NC_007073.3	6675584	6675384	ame-miR-6012	5	-	a	*	*	*	ame_circ_0000847
NC_007073.3	6681839	6681639	ame-miR-6012	9	-	A	e	*	*	ame_circ_0000847
NC_007073.3	6675434	6675234	ame-miR-6037	6	-	a	*	*	*	ame_circ_0000847
NC_007073.3	6681568	6681368	ame-miR-6041	4	-	A	*	*	*	ame_circ_0000847
NC_007073.3	6675415	6675215	ame-miR-6046	7	-	a	*	*	*	ame_circ_0000847
NC_007073.3	6675251	6675051	ame-miR-6048	9	-	A	e	*	*	ame_circ_0000847
NC_007073.3	6681610	6681410	ame-miR-6051	4	-	A	*	*	*	ame_circ_0000847
NC_007073.3	6675405	6675205	ame-miR-6054	7	-	A	*	*	*	ame_circ_0000847
NC_007073.3	6681979	6681779	ame-miR-6054	6	-	a	*	*	*	ame_circ_0000847
NC_007073.3	6675536	6675336	ame-miR-6056	7	-	A	*	*	*	ame_circ_0000847
NC_007073.3	6675217	6675017	ame-miR-6059	9	-	a	e	*	*	ame_circ_0000847
NC_007073.3	6681786	6681586	ame-miR-6060	9	-	a	e	*	*	ame_circ_0000847
NC_007073.3	6681833	6681633	ame-miR-6060	9	-	A	e	*	*	ame_circ_0000847
NC_007073.3	6675499	6675299	ame-miR-750	6	-	A	*	*	*	ame_circ_0000847
NC_007073.3	6681820	6681620	ame-miR-92a	9	-	a	e	*	*	ame_circ_0000847
NC_007073.3	6675203	6675003	ame-miR-92c	8	-	A	*	*	*	ame_circ_0000847
NC_007073.3	6675407	6675207	ame-miR-92c	7	-	a	*	*	*	ame_circ_0000847
NC_007073.3	6675380	6675180	ame-miR-981	9	-	A	e	*	*	ame_circ_0000847
NC_007073.3	6681670	6681470	ame-miR-9864	9	-	A	e	*	*	ame_circ_0000847
NC_007073.3	6675238	6675038	ame-miR-9869	9	-	a	e	*	*	ame_circ_0000847
NC_007073.3	6675413	6675213	ame-miR-9870	7	-	a	*	*	*	ame_circ_0000847
NC_007073.3	6681619	6681419	ame-miR-9870	4	-	a	*	*	*	ame_circ_0000847
NC_007073.3	6681929	6681729	ame-miR-9872	6	-	a	*	*	*	ame_circ_0000847
NC_007073.3	6681561	6681361	ame-miR-9877	4	-	A	*	*	*	ame_circ_0000847
NC_007073.3	6675350	6675150	ame-miR-9883	9	-	A	e	*	*	ame_circ_0000847
NC_007073.3	6675211	6675011	ame-miR-9885	9	-	A	e	*	*	ame_circ_0000847
NC_007073.3	6675252	6675052	ame-miR-9886	9	-	A	e	*	*	ame_circ_0000847
NC_007073.3	6675434	6675234	ame-miR-993	6	-	a	*	*	*	ame_circ_0000847
NC_007073.3	6913787	6913587	ame-miR-1175	4	+	A	*	*	*	ame_circ_0000852
NC_007073.3	6913683	6913483	ame-miR-263b	4	+	a	*	*	*	ame_circ_0000852
NC_007073.3	6913730	6913530	ame-miR-276	4	+	a	*	*	*	ame_circ_0000852
NC_007073.3	6913902	6913702	ame-miR-278	4	+	a	*	*	*	ame_circ_0000852
NC_007073.3	6913953	6913753	ame-miR-278	4	+	a	*	*	*	ame_circ_0000852
NC_007073.3	6914000	6913800	ame-miR-283	4	+	a	*	*	*	ame_circ_0000852
NC_007073.3	6912840	6912640	ame-miR-315	4	+	A	*	*	*	ame_circ_0000852
NC_007073.3	6913856	6913656	ame-miR-3477	4	+	a	*	*	*	ame_circ_0000852
NC_007073.3	6914041	6913841	ame-miR-3719	4	+	a	*	*	*	ame_circ_0000852
NC_007073.3	6913824	6913624	ame-miR-3721	4	+	a	*	*	*	ame_circ_0000852
NC_007073.3	6913696	6913496	ame-miR-3722	4	+	a	*	*	*	ame_circ_0000852
NC_007073.3	6913745	6913545	ame-miR-3722	4	+	a	*	*	*	ame_circ_0000852
NC_007073.3	6914178	6913978	ame-miR-3723	4	+	A	*	*	*	ame_circ_0000852
NC_007073.3	6914112	6913912	ame-miR-3724	4	+	A	*	*	*	ame_circ_0000852
NC_007073.3	6914036	6913836	ame-miR-3725	4	+	a	*	*	*	ame_circ_0000852
NC_007073.3	6914190	6913990	ame-miR-3727	4	+	A	*	*	*	ame_circ_0000852
NC_007073.3	6912892	6912692	ame-miR-3729	4	+	a	*	*	*	ame_circ_0000852
NC_007073.3	6913916	6913716	ame-miR-3729	4	+	A	*	*	*	ame_circ_0000852
NC_007073.3	6913973	6913773	ame-miR-3729	4	+	A	*	*	*	ame_circ_0000852
NC_007073.3	6913735	6913535	ame-miR-3737	4	+	a	*	*	*	ame_circ_0000852
NC_007073.3	6913707	6913507	ame-miR-3740	4	+	a	*	*	*	ame_circ_0000852
NC_007073.3	6914165	6913965	ame-miR-3740	4	+	A	*	*	*	ame_circ_0000852
NC_007073.3	6913606	6913406	ame-miR-3751	4	+	A	*	*	*	ame_circ_0000852
NC_007073.3	6913795	6913595	ame-miR-3751	4	+	a	*	*	*	ame_circ_0000852
NC_007073.3	6913901	6913701	ame-miR-3751	4	+	a	*	*	*	ame_circ_0000852
NC_007073.3	6913766	6913566	ame-miR-3752	4	+	A	*	*	*	ame_circ_0000852
NC_007073.3	6913873	6913673	ame-miR-3757	4	+	A	*	*	*	ame_circ_0000852
NC_007073.3	6913696	6913496	ame-miR-3761	4	+	a	*	*	*	ame_circ_0000852
NC_007073.3	6913745	6913545	ame-miR-3761	4	+	a	*	*	*	ame_circ_0000852
NC_007073.3	6914161	6913961	ame-miR-3762	4	+	A	*	*	*	ame_circ_0000852
NC_007073.3	6913786	6913586	ame-miR-3764	4	+	A	*	*	*	ame_circ_0000852
NC_007073.3	6913819	6913619	ame-miR-3765	4	+	a	*	*	*	ame_circ_0000852
NC_007073.3	6913796	6913596	ame-miR-3766	4	+	a	*	*	*	ame_circ_0000852
NC_007073.3	6912902	6912702	ame-miR-3774	4	+	a	*	*	*	ame_circ_0000852
NC_007073.3	6913609	6913409	ame-miR-3789	4	+	A	*	*	*	ame_circ_0000852
NC_007073.3	6913982	6913782	ame-miR-3795	4	+	A	*	*	*	ame_circ_0000852
NC_007073.3	6913811	6913611	ame-miR-6039	4	+	a	*	*	*	ame_circ_0000852
NC_007073.3	6914000	6913800	ame-miR-6041	4	+	a	*	*	*	ame_circ_0000852
NC_007073.3	6913730	6913530	ame-miR-6042	4	+	a	*	*	*	ame_circ_0000852
NC_007073.3	6913922	6913722	ame-miR-6045	4	+	a	*	*	*	ame_circ_0000852
NC_007073.3	6913774	6913574	ame-miR-6049	4	+	A	*	*	*	ame_circ_0000852
NC_007073.3	6913600	6913400	ame-miR-6052	4	+	A	*	*	*	ame_circ_0000852
NC_007073.3	6913987	6913787	ame-miR-6063	4	+	a	*	*	*	ame_circ_0000852
NC_007073.3	6914137	6913937	ame-miR-6063	4	+	a	*	*	*	ame_circ_0000852
NC_007073.3	6913709	6913509	ame-miR-6064	4	+	a	*	*	*	ame_circ_0000852
NC_007073.3	6914167	6913967	ame-miR-6064	4	+	A	*	*	*	ame_circ_0000852
NC_007073.3	6913874	6913674	ame-miR-6065	4	+	a	*	*	*	ame_circ_0000852
NC_007073.3	6912914	6912714	ame-miR-927a	4	+	a	*	*	*	ame_circ_0000852
NC_007073.3	6912914	6912714	ame-miR-927b	4	+	a	*	*	*	ame_circ_0000852
NC_007073.3	6913721	6913521	ame-miR-929	4	+	A	*	*	*	ame_circ_0000852
NC_007073.3	6913899	6913699	ame-miR-971	4	+	a	*	*	*	ame_circ_0000852
NC_007073.3	6913825	6913625	ame-miR-981	4	+	a	*	*	*	ame_circ_0000852
NC_007073.3	6912900	6912700	ame-miR-985	4	+	a	*	*	*	ame_circ_0000852
NC_007073.3	6913790	6913590	ame-miR-9864	4	+	A	*	*	*	ame_circ_0000852
NC_007073.3	6913835	6913635	ame-miR-9870	4	+	a	*	*	*	ame_circ_0000852
NC_007073.3	6913590	6913390	ame-miR-9876	4	+	a	*	*	*	ame_circ_0000852
NC_007073.3	6913590	6913390	ame-miR-9878	4	+	a	*	*	*	ame_circ_0000852
NC_007073.3	6913935	6913735	ame-miR-9884	4	+	A	*	*	*	ame_circ_0000852
NC_007073.3	6913606	6913406	ame-miR-9888	4	+	A	*	*	*	ame_circ_0000852
NC_007073.3	6913795	6913595	ame-miR-9888	4	+	a	*	*	*	ame_circ_0000852
NC_007073.3	6913901	6913701	ame-miR-9888	4	+	a	*	*	*	ame_circ_0000852
NC_007073.3	6913848	6913648	ame-miR-9889	4	+	A	*	*	*	ame_circ_0000852
NC_007073.3	6913912	6913712	ame-miR-9890	4	+	a	*	*	*	ame_circ_0000852
NC_007073.3	6914017	6913817	ame-miR-9890	4	+	a	*	*	*	ame_circ_0000852
NC_007073.3	6914031	6913831	ame-miR-9891	4	+	a	*	*	*	ame_circ_0000852
NC_007073.3	6913849	6913649	ame-miR-9895	4	+	a	*	*	*	ame_circ_0000852
NC_007073.3	8069067	8068867	ame-miR-2765-5p	4	-	a	*	*	*	ame_circ_0000868
NC_007073.3	8068949	8068749	ame-miR-3730	4	-	a	*	*	*	ame_circ_0000868
NC_007073.3	8068949	8068749	ame-miR-3768	4	-	a	*	*	*	ame_circ_0000868
NC_007073.3	8068941	8068741	ame-miR-3800	4	-	A	*	*	*	ame_circ_0000868
NC_007073.3	8069059	8068859	ame-miR-3801	4	-	A	*	*	*	ame_circ_0000868
NC_007073.3	8069064	8068864	ame-miR-6000a-5p	4	-	A	*	*	*	ame_circ_0000868
NC_007073.3	8069054	8068854	ame-miR-6057	4	-	A	*	*	*	ame_circ_0000868
NC_007073.3	8068961	8068761	ame-miR-928	4	-	A	*	*	*	ame_circ_0000868
NC_007073.3	8069042	8068842	ame-miR-981	4	-	a	*	*	*	ame_circ_0000868
NC_007073.3	8075052	8074852	ame-miR-275	8	-	A	*	*	*	ame_circ_0000868,ame_circ_0000869
NC_007073.3	8075220	8075020	ame-miR-2b	9	-	A	E	*	*	ame_circ_0000868,ame_circ_0000869
NC_007073.3	8075052	8074852	ame-miR-306	8	-	A	*	*	*	ame_circ_0000868,ame_circ_0000869
NC_007073.3	8075273	8075073	ame-miR-316	9	-	A	e	*	*	ame_circ_0000868,ame_circ_0000869
NC_007073.3	8075257	8075057	ame-miR-318	9	-	A	e	*	*	ame_circ_0000868,ame_circ_0000869
NC_007073.3	8075108	8074908	ame-miR-3721	8	-	A	*	*	*	ame_circ_0000868,ame_circ_0000869
NC_007073.3	8075164	8074964	ame-miR-3721	9	-	A	e	*	*	ame_circ_0000868,ame_circ_0000869
NC_007073.3	8075178	8074978	ame-miR-6046	9	-	A	e	*	*	ame_circ_0000868,ame_circ_0000869
NC_007073.3	8075190	8074990	ame-miR-6060	9	-	A	e	*	*	ame_circ_0000868,ame_circ_0000869
NC_007073.3	8075166	8074966	ame-miR-6064	9	-	A	e	*	*	ame_circ_0000868,ame_circ_0000869
NC_007073.3	8075145	8074945	ame-miR-6065	9	-	A	e	*	*	ame_circ_0000868,ame_circ_0000869
NC_007073.3	8075092	8074892	ame-miR-928	8	-	A	*	*	*	ame_circ_0000868,ame_circ_0000869
NC_007073.3	8075112	8074912	ame-miR-9867	8	-	A	*	*	*	ame_circ_0000868,ame_circ_0000869
NC_007073.3	8075179	8074979	ame-miR-9870	9	-	A	e	*	*	ame_circ_0000868,ame_circ_0000869
NC_007073.3	8075116	8074916	ame-miR-989	8	-	A	*	*	*	ame_circ_0000868,ame_circ_0000869
NC_007073.3	9082435	9082235	ame-miR-275	4	+	A	*	*	*	ame_circ_0000882
NC_007073.3	9082390	9082190	ame-miR-276	5	+	A	*	*	*	ame_circ_0000882
NC_007073.3	9082471	9082271	ame-miR-2b	4	+	A	*	*	*	ame_circ_0000882
NC_007073.3	9082435	9082235	ame-miR-306	4	+	A	*	*	*	ame_circ_0000882
NC_007073.3	9082488	9082288	ame-miR-31a	4	+	A	*	*	*	ame_circ_0000882
NC_007073.3	9084189	9083989	ame-miR-3723	9	+	a	e	*	*	ame_circ_0000882
NC_007073.3	9082423	9082223	ame-miR-3743	4	+	a	*	*	*	ame_circ_0000882
NC_007073.3	9082433	9082233	ame-miR-3744	4	+	A	*	*	*	ame_circ_0000882
NC_007073.3	9084103	9083903	ame-miR-3757	9	+	A	E	*	*	ame_circ_0000882
NC_007073.3	9084029	9083829	ame-miR-3762	9	+	A	e	*	*	ame_circ_0000882
NC_007073.3	9082530	9082330	ame-miR-3774	4	+	A	*	*	*	ame_circ_0000882
NC_007073.3	9082465	9082265	ame-miR-3775	4	+	A	*	*	*	ame_circ_0000882
NC_007073.3	9082362	9082162	ame-miR-3782	5	+	a	*	*	*	ame_circ_0000882
NC_007073.3	9082446	9082246	ame-miR-3786	4	+	A	*	*	*	ame_circ_0000882
NC_007073.3	9084099	9083899	ame-miR-6006-3p	9	+	A	E	*	*	ame_circ_0000882
NC_007073.3	9084184	9083984	ame-miR-6012	9	+	A	e	*	*	ame_circ_0000882
NC_007073.3	9082390	9082190	ame-miR-6042	5	+	A	*	*	*	ame_circ_0000882
NC_007073.3	9084201	9084001	ame-miR-6047b	9	+	A	E	*	*	ame_circ_0000882
NC_007073.3	9082389	9082189	ame-miR-6049	5	+	A	*	*	*	ame_circ_0000882
NC_007073.3	9082459	9082259	ame-miR-6050	4	+	A	*	*	*	ame_circ_0000882
NC_007073.3	9084130	9083930	ame-miR-6060	9	+	A	e	*	*	ame_circ_0000882
NC_007073.3	9084104	9083904	ame-miR-6065	9	+	A	E	*	*	ame_circ_0000882
NC_007073.3	9084081	9083881	ame-miR-9867	9	+	a	e	*	*	ame_circ_0000882
NC_007073.3	9084088	9083888	ame-miR-9880	9	+	A	e	*	*	ame_circ_0000882
NC_007073.3	9082420	9082220	ame-miR-9892	4	+	A	*	*	*	ame_circ_0000882
NC_007073.3	9600364	9600164	ame-miR-133	4	-	a	*	*	*	ame_circ_0000899
NC_007073.3	9600428	9600228	ame-miR-133	4	-	a	*	*	*	ame_circ_0000899
NC_007073.3	9600343	9600143	ame-miR-278	4	-	a	*	*	*	ame_circ_0000899
NC_007073.3	9600319	9600119	ame-miR-3724	4	-	a	*	*	*	ame_circ_0000899
NC_007073.3	9600325	9600125	ame-miR-3724	4	-	a	*	*	*	ame_circ_0000899
NC_007073.3	9600337	9600137	ame-miR-3724	4	-	a	*	*	*	ame_circ_0000899
NC_007073.3	9600352	9600152	ame-miR-3724	4	-	a	*	*	*	ame_circ_0000899
NC_007073.3	9600332	9600132	ame-miR-3751	4	-	a	*	*	*	ame_circ_0000899
NC_007073.3	9600347	9600147	ame-miR-3751	4	-	a	*	*	*	ame_circ_0000899
NC_007073.3	9600414	9600214	ame-miR-3783	4	-	A	*	*	*	ame_circ_0000899
NC_007073.3	9600411	9600211	ame-miR-6045	4	-	A	*	*	*	ame_circ_0000899
NC_007073.3	9600370	9600170	ame-miR-9884	4	-	a	*	*	*	ame_circ_0000899
NC_007073.3	9600332	9600132	ame-miR-9888	4	-	a	*	*	*	ame_circ_0000899
NC_007073.3	9600347	9600147	ame-miR-9888	4	-	a	*	*	*	ame_circ_0000899
NC_007074.3	10203166	10202966	ame-miR-3722	5	+	A	*	*	*	ame_circ_0000932
NC_007074.3	10203146	10202946	ame-miR-3724	5	+	a	*	*	*	ame_circ_0000932
NC_007074.3	10203166	10202966	ame-miR-3761	5	+	A	*	*	*	ame_circ_0000932
NC_007074.3	10203122	10202922	ame-miR-6000a-5p	5	+	a	*	*	*	ame_circ_0000932
NC_007074.3	10203131	10202931	ame-miR-6046	5	+	a	*	*	*	ame_circ_0000932
NC_007074.3	10203115	10202915	ame-miR-981	5	+	a	*	*	*	ame_circ_0000932
NC_007074.3	10203184	10202984	ame-miR-9866	4	+	a	*	*	*	ame_circ_0000932
NC_007074.3	10203130	10202930	ame-miR-9870	5	+	a	*	*	*	ame_circ_0000932
NC_007074.3	10203189	10202989	ame-miR-9880	4	+	a	*	*	*	ame_circ_0000932
NC_007074.3	10784981	10784781	ame-miR-31a	4	-	A	*	*	*	ame_circ_0000939
NC_007074.3	10785002	10784802	ame-miR-33	4	-	A	*	*	*	ame_circ_0000939
NC_007074.3	10784975	10784775	ame-miR-3716a	4	-	A	*	*	*	ame_circ_0000939
NC_007074.3	10785041	10784841	ame-miR-9864	4	-	a	*	*	*	ame_circ_0000939
NC_007074.3	10785042	10784842	ame-miR-9866	4	-	a	*	*	*	ame_circ_0000939
NC_007074.3	10785032	10784832	ame-miR-9881	4	-	A	*	*	*	ame_circ_0000939
NC_007074.3	1758538	1758338	ame-miR-10	4	-	a	*	*	*	ame_circ_0001003
NC_007074.3	1758709	1758509	ame-miR-1006	4	-	A	*	*	*	ame_circ_0001003
NC_007074.3	1758462	1758262	ame-miR-275	4	-	A	*	*	*	ame_circ_0001003
NC_007074.3	1758610	1758410	ame-miR-275	4	-	A	*	*	*	ame_circ_0001003
NC_007074.3	1758618	1758418	ame-miR-2765-5p	4	-	a	*	*	*	ame_circ_0001003
NC_007074.3	1758656	1758456	ame-miR-277	4	-	A	*	*	*	ame_circ_0001003
NC_007074.3	1758717	1758517	ame-miR-277	4	-	a	*	*	*	ame_circ_0001003
NC_007074.3	1758462	1758262	ame-miR-306	4	-	A	*	*	*	ame_circ_0001003
NC_007074.3	1758610	1758410	ame-miR-306	4	-	A	*	*	*	ame_circ_0001003
NC_007074.3	1758485	1758285	ame-miR-315	4	-	a	*	*	*	ame_circ_0001003
NC_007074.3	1758511	1758311	ame-miR-318	4	-	A	*	*	*	ame_circ_0001003
NC_007074.3	1758433	1758233	ame-miR-3716b	4	-	A	*	*	*	ame_circ_0001003
NC_007074.3	1758672	1758472	ame-miR-3718a	4	-	a	*	*	*	ame_circ_0001003
NC_007074.3	1758624	1758424	ame-miR-3721	4	-	A	*	*	*	ame_circ_0001003
NC_007074.3	1758477	1758277	ame-miR-3755	4	-	a	*	*	*	ame_circ_0001003
NC_007074.3	1758584	1758384	ame-miR-3756	4	-	A	*	*	*	ame_circ_0001003
NC_007074.3	1758633	1758433	ame-miR-3764	4	-	A	*	*	*	ame_circ_0001003
NC_007074.3	1758700	1758500	ame-miR-3793	4	-	A	*	*	*	ame_circ_0001003
NC_007074.3	1758555	1758355	ame-miR-6012	4	-	A	*	*	*	ame_circ_0001003
[truncated: 2,941 more rows]
