# Supplementary material for: Sequence and structural properties of circular RNAs in the brain of nurse and forager honeybees (Apis mellifera)
Source: BMC Genomics. 2019 Jan 25;20:88. doi: 10.1186/s12864-018-5402-6 (PMC6347836; doi:10.1186/s12864-018-5402-6)
Supplement: Supplementary file 7 — List of primers and probes for PCR and TaqMan assay. Excel table with a list of all PCR primers used in this study. A second sheet lists the TaqMan probes. (XLSX 10 kb) [file 12864_2018_5402_MOESM7_ESM.xlsx]

## Sheet: Primers
Supplemental Table 5: List of primers for PCR and TaqMan qPCR.
circRNA	linear / circular	product length [nt]	sequence 5’ to 3’	sense / antisense	length	Tm	GC %
ame_circ_0001970 LOC413427	L	114	GAGGTGGAAAACGGGGAACC	+	20	60.89	60
			GCTGATGTCAATTCTCGGCG	-	20	59.7	55
	C	108	ACGCCGAGAATTGACATCAGC	+	21	61.34	52.38
			AGCCCTCGATGATGCTGCG	-	19	62.8	63.16
ame_circ_0002142 LOC410393	L	125	TACGAGGGTGCGACACG	+	17	59.05	64.71
			CTCATCCCCATTCCGTCGC	-	19	60.6	63.16
	C	111	GGATCCTCTCGGGTCAACG	+	19	59.56	63.16
			GCACCCTCGTACCATGCC	-	18	60.51	66.67
ame_circ_0000163 LOC408576	L	117	CTACAGCCACTTCCGGTCC	+	19	59.78	63.16
			GTCTCGGTGATCGACTCAAGC	-	21	60.8	57.14
	C	91	ACCGTCCTCCTCTTCTACTCG	+	21	60.41	57.14
			ATGTCACAGGTGTGGGAACC	-	20	59.89	55
ame_circ_0002577 LOC409655	L	115	CCCCGCAAAGATTGAAACCG	+	20	60.11	55
			TCGAGTTCACTCAACGGACC	-	20	59.69	55
	C	99	CATGGCCTTCGTAAACCAGC	+	20	59.55	55
			AGAGCGTGTGACATGTACGG	-	20	60.11	55
ame_circ_0002579 LOC409655	L	114	ATGCACTCTTACGAAACGCC	+	20	58.92	50
			CAGTGGTGGTGTTTTCCTGC	-	20	59.61	55
	C	89	CGGATCCCATCCACAGATTCG	+	21	60.61	57.14
			TTAAATCACCCTCTCTCACCCC	-	22	59.16	50
ame_circ_0000721 LOC724885	L	114	ACTACCCTTACAACGTGTCCG	+	21	59.73	52.38
			TCTTCTTTCGGGGGTGTTGC	-	20	60.54	55
	C	118	GGCATAGTGCCCGACTACC	+	19	59.93	63.16
			TATTCGCTCGCTCCAACCG	-	19	60.23	57.89
ame_circ_0001286 LOC411534	L	94	CATGGCGGAGAAACAACGC	+	19	60.15	57.89
			CATCTTCCTCGGGCTTTCGG	-	20	60.81	60
	C	84	CAGTCGGCAAGTTCAAGAGC	+	20	59.49	55
			TGTCTCGGCGTTGTTTCTCC	-	20	60.6	55
ame_circ_0001822 Rsmep2	L	298	GGTTGAAAGTGGTCGGCG	+	18	67.1	61.1
			GATGGCGGTGAGGAAGACC	-	19	67.4	63.2
	C	191	GATGGCGGTGAGGAAGACC	+	19	67.4	63.2
			GGTTGAAAGTGGTCGGCG	-	18	67.1	61.1
ame_circ_0001852 CoRest	L	121	CGTGTCCTTTTGGCGTCG	+	18	68.3	61.1
			CGTCAGTGCCTTGGCTTC	-	18	65.2	61.1
	C	116	CGTCAGTGCCTTGGCTTC	+	18	65.2	61.1
			CGTGTCCTTTTGGCGTCG	-	18	68.3	61.1
ame_circ_0000398 LOC724851	L	226	GCCGAGTAAAAATGGCGC	+	18	65.8	55.6
			GGGAATCCGGGACATTGC	-	18	68	61.1
	C	186	GGGAATCCGGGACATTGC	+	18	68	61.1
			GCCGAGTAAAAATGGCGC	-	18	65.8	55.6
ame_circ_0000232 Mup2	L	363	CGAAACAAGTCACGCGG	+	17	64.8	58.8
			CCTCTTCTATTGGCGACTACG	-	21	63	52.4
	C	379	CCTCTTCTATTGGCGACTACG	+	21	63	52.4
			CGAAACAAGTCACGCGG	-	17	64.8	58.8
ame_circ_0001780 rad	L	1835	CTGGTGTGGCAAGGTGG	+	17	64.7	64.7
			TGGATGGGACGATCTTATGC	-	20	65.1	50
	C	1832	CCTCTTCTATTGGCGACTACG	+	21	63	52.4
			CGAAACAAGTCACGCGG	-	17	64.8	58.8
EF1alpha	L	118	ACGCTATATTACCGCCGTCC	+	20	59.76	55
			AAAATACCGGTCTCCACCCG	-	20	59.75	55

## Sheet: TaqMan probes
Supplemental Table 6: List of primers for PCR and TaqMan qPCR.
TaqMan(c) probes	linear / circular	sequence 5’ to 3’
ame_circ_0001822 Rsmep2	C	YAK-GCATCACAAAGCATCCCTGGCAAGT-BBQ
ame_circ_0001780 rad	C	YAK-GCATCACAAAGCATCCCTGGCAAGT-BBQ
EF1alpha	L	6FAM-ACCGAGGAGAATCCGAAGAGCATCAA-BBQ
